# Supplementary material for: Split-BioID a conditional proteomics approach to monitor the composition of spatiotemporally defined protein complexes
Source: Nat Commun. 2017 Jun 6;8:15690. doi: 10.1038/ncomms15690 (PMC5467174; doi:10.1038/ncomms15690)
Supplement: Supplementary Data 1 — Proteomics dataset for Cdc25C/14-3-3e split BioID [file ncomms15690-s2.xlsx]

## Sheet: CDC25C WT enriched hits
Uniprot ID	Protein names	Gene names	Student's T-test significant	-Log Student's T-test p-value CDC25C-WT_Ctrl	Student's T-test Difference CDC25C-WT_Ctrl	LFQ intensity CDC25-WT Repeat1	LFQ intensity CDC25-WT Repeat2	LFQ intensity CDC25-WT Repeat 3	LFQ intensity GFP Repeat 1	LFQ intensity GFP Repeat 2	LFQ intensity GFP Repeat 3	Log2 (LFQ WT/GFP) 1	Log2 (LFQ WT/GFP) 2	Log2 (LFQ WT/GFP) 3	Median (WT/GFP) = specific biotinylation	LFQ intensity CDC25-S216A Repeat1	LFQ intensity CDC25-S216A Repeat2	LFQ intensity CDC25-S216A Repeat3	Log2 (LFQ WT/S216A) 1	Log2 (LFQ WT/S216A) 2	Log2 (LFQ WT/S216A) 3	Median (WT/S216A)
P30307	M-phase inducer phosphatase 3	CDC25C	CDC25C-WT_Ctrl	6.66104	10.0637	25.5392	26.6712	25.5242	17.2301	16.0702	15.4425	8.30904	10.601	10.0817	10.0817	21.0864	19.6765	20.2238	4.45276	6.99465	5.30042	5.30042
Q9Y450	HBS1-like protein	HBS1L	CDC25C-WT_Ctrl	2.46936	3.79318	19.7941	19.7282	20.0938	18.5958	20.0221	18.9786	1.19833	-0.2939	1.11515	1.11515	14.4068	15.1343	18.6996	5.38734	4.59397	1.39417	4.59397
Q8IX03	Protein KIBRA	WWC1	CDC25C-WT_Ctrl	4.87686	5.8315	20.3826	20.998	20.6653	16.0151	17.0282	15.062	4.36749	3.96989	5.60323	4.36749	19.2957	16.6317	14.6381	1.08691	4.3663	6.02719	4.3663
Q9HAU0	Pleckstrin homology domain-containing family A member 5	PLEKHA5	CDC25C-WT_Ctrl	3.3793	3.03068	18.9504	18.5387	19.0701	15.1997	14.9823	15.5364	3.75071	3.55637	3.53366	3.55637	16.2459	15.4208	17.3879	2.70451	3.11788	1.68215	2.70451
P35221	Catenin alpha-1	CTNNA1	CDC25C-WT_Ctrl	3.96966	3.15756	18.0931	19.1549	18.0764	16.6581	15.5144	16.237	1.43492	3.64059	1.83939	1.83939	16.7744	15.3033	15.3728	1.31867	3.85162	2.70358	2.70358
Q14008	Cytoskeleton-associated protein 5	CKAP5	CDC25C-WT_Ctrl	2.75975	4.44168	20.6561	20.8324	21.4519	20.6656	19.3672	20.3141	-0.00949	1.46513	1.13785	1.13785	18.3696	16.8168	18.8681	2.28652	4.01558	2.58379	2.58379
Q8WWI1	LIM domain only protein 7	LMO7	CDC25C-WT_Ctrl	7.06537	4.21112	21.0462	20.4133	20.7158	16.1042	14.922	15.5974	4.94197	5.49125	5.11838	5.11838	19.0306	16.4119	18.5629	2.01559	4.00143	2.15288	2.15288
Q08188	Protein-glutamine gamma-glutamyltransferase E;Protein-glutamine gamma-glutamyltransferase E 50 kDa catalytic chain;Protein-glutamine gamma-glutamyltransferase E 27 kDa non-catalytic chain	TGM3	CDC25C-WT_Ctrl	1.89957	3.33062	18.3812	17.8805	21.7329	20.0442	15.5735	20.1716	-1.66297	2.30701	1.56135	1.56135	14.248	19.9073	19.6788	4.13318	-2.02679	2.05417	2.05417
P62258	14-3-3 protein epsilon	YWHAE	CDC25C-WT_Ctrl	7.89076	7.92907	23.6653	23.6168	23.3947	15.7078	16.0818	15.2513	7.95746	7.53502	8.1434	7.95746	22.6155	21.7109	21.2944	1.04972	1.90597	2.10032	1.90597

## Sheet: Complete dataset with controls
Majority protein IDs	Protein names	Gene names	Peptides CDC25-MUT 1	Peptides CDC25-MUT 2	Peptides CDC25-MUT 3	Peptides CDC25-WT 1	Peptides CDC25-WT 2	Peptides CDC25-WT 3	Peptides GFP 1	Peptides GFP 2	Peptides GFP 3	Peptides GRASP65 BioID	Peptides Lamp1 BioID	Peptides Rab11 BioID	Peptides RHD4 BioID	Peptides Sec61 BioID	Peptides TGN38 BioID	LFQ intensity CDC25-MUT 1	LFQ intensity CDC25-MUT 2	LFQ intensity CDC25-MUT 3	LFQ intensity CDC25-WT 1	LFQ intensity CDC25-WT 2	LFQ intensity CDC25-WT 3	LFQ intensity GFP 1	LFQ intensity GFP 2	LFQ intensity GFP 3	LFQ intensity GRASP65 BioID	LFQ intensity Lamp1 BioID	LFQ intensity Rab11 BioID	LFQ intensity RHD4 BioID	LFQ intensity Sec61 BioID	LFQ intensity TGN38 BioID
A0A024R5C5;P11498	Pyruvate carboxylase;Pyruvate carboxylase, mitochondrial	PC	88	59	67	86	84	66	99	91	60	77	77	91	75	86	87	3708600000	1299100000	1903500000	2620400000	2353200000	1330000000	1635000000	1516900000	783250000	1520900000	1079900000	1784200000	765610000	1165300000	2293600000
P05165;P05165-2;B2RDE0;P05165-3	Propionyl-CoA carboxylase alpha chain, mitochondrial	PCCA	57	46	45	56	53	45	60	57	40	49	49	59	45	54	54	630620000	343190000	415180000	436120000	359200000	233510000	225840000	202870000	159750000	242550000	245510000	378040000	94899000	237950000	348040000
Q09666	Neuroblast differentiation-associated protein AHNAK	AHNAK	177	67	141	232	183	204	176	105	160	41	42	180	98	62	129	57570000	24186000	48485000	167220000	94182000	148370000	58868000	39787000	80645000	32638000	32978000	117470000	58999000	10121000	117130000
P35908	Keratin, type II cytoskeletal 2 epidermal	KRT2	55	46	42	55	55	45	66	50	39	41	40	53	47	50	44	110890000	179380000	120700000	166980000	129590000	173340000	330910000	141400000	145230000	113210000	123810000	50460000	127040000	100790000	64263000
A0A024R2Z6;Q9BVP2-2;Q9BVP2	Guanine nucleotide-binding protein-like 3	GNL3	42	27	3	38	38	4	40	36	7	23	9	44	27	40	35	123180000	101290000	387160	149200000	114470000	216150	64409000	92244000	1803800	37417000	1640100	215400000	39849000	111760000	101150000
A0A0S2Z693;Q96RQ3;E9PHF7;E9PG35;Q68D27;F5GYT8;B4DH16;G5E9X5;B4DHW5	Methylcrotonoyl-CoA carboxylase subunit alpha, mitochondrial	MCCC1;DKFZp686B20267	44	30	31	38	36	28	48	41	27	31	24	45	24	39	33	261740000	116590000	307840000	124350000	118060000	114530000	130250000	108310000	114140000	77540000	50499000	204340000	37112000	82639000	166790000
A3R0T8;P10412;Q4VB24;B2R984;A3R0T7;P16402	Histone H1.4;Histone H1.3	HIST1H1E;HIST1H1D	19	18	15	19	16	14	21	18	14	16	18	24	19	22	20	123240000	145870000	169870000	98197000	87758000	65824000	673730000	487410000	143160000	273560000	101700000	1437400000	197780000	386290000	636260000
B2ZZ90;Q13085;Q13085-4;Q13085-2;A0A024R0Y2;Q13085-3	Acetyl-CoA carboxylase 1;Biotin carboxylase	ACACA;hCG_30204	108	74	96	93	104	89	140	119	86	39	62	79	75	15	61	115400000	123730000	370470000	71828000	136300000	176740000	485260000	253780000	314160000	35357000	64179000	41814000	83123000	783200	52996000
P16401	Histone H1.5	HIST1H1B	17	15	12	17	13	11	21	18	12	17	19	24	19	23	21	107240000	73857000	269970000	64682000	29278000	115060000	241480000	188050000	106690000	149040000	102340000	569070000	120150000	135370000	291040000
P18583-5;P18583-2;P18583-7;P18583;P18583-9;P18583-10;P18583-4;P18583-3;H7C1M2	Protein SON	SON	54	19	20	55	13	22	38	9	8	5	3	17	12	6	8	74450000	13962000	13651000	60427000	6222400	11197000	9627700	3625600	2271300	1675000	675340	3282000	5207500	660850	1071400
B4DX61;P30307;P30307-3;P30307-2;P30307-4;D6RJC2	M-phase inducer phosphatase 3	CDC25C	9	4	5	18	21	15	0	0	0	0	0	0	0	0	0	2226600	837950	1224500	48759000	106860000	48255000	0	0	0	0	0	0	0	0	0
Q8TBK5;Q8N5Z7;A0A024RBK3;Q9HBB3;Q02878;B2R4K7;B4DRX3	60S ribosomal protein L6	RPL6	18	13	4	17	13	1	20	19	6	3	6	14	10	11	8	26265000	15477000	1759200	18209000	10584000	0	21419000	90425000	5642600	4247400	5039000	29942000	13501000	6253400	6084700
V9HW98;G9K389;G9K388;P62258-2;P62258;B7ZA86	14-3-3 protein epsilon	HEL2;YWHAE/FAM22B fusion;YWHAE/FAM22A fusion;YWHAE	12	8	7	14	13	10	1	0	0	0	0	0	0	0	1	6426200	3432600	2571800	13303000	12864000	11028000	0	0	0	0	0	0	0	0	0
P16403	Histone H1.2	HIST1H1C	20	16	14	20	14	14	22	18	14	15	16	23	18	22	19	13523000	6059200	73825000	12486000	2585800	11566000	79848000	42838000	23193000	27996000	4521300	152610000	17707000	51710000	87702000
P21333-2;P21333;Q5HY54;Q8TES4	Filamin-A	FLNA;FLJ00119	35	22	20	52	60	44	41	17	19	88	34	115	121	95	35	4440500	5082300	3118700	12109000	18295000	15844000	4123300	2995600	3471700	93338000	12257000	62802000	325920000	23250000	9846400
P11387;B9EG90	DNA topoisomerase 1	TOP1	16	14	9	16	15	7	24	19	11	6	0	16	12	16	10	7461000	16896000	5678500	7273300	10730000	1978500	14460000	13193000	22253000	1021800	0	9699400	6201500	9186200	6295100
A0A024R326;Q6IPI1;P47914	60S ribosomal protein L29	RPL29	3	3	0	3	4	1	4	4	1	3	3	5	5	4	5	9026000	60315000	0	6766300	40183000	0	8886700	49969000	0	56354000	6474000	206900000	46702000	68037000	86585000
Q5RKT7;B2RDW1;P62979;J3QS39;J3QTR3;F5H6Q2;Q3MIH3;F5GYU3;F5H2Z3;F5H265;Q5UGI3;B4DV12;F5H388;F5H747;F5GXK7;J3QKN0;Q5U5U6;Q5PY61;Q9UFQ0;Q96C32;Q96MH4;L8B4I8;L8B196;Q96H31;L8B4R0;A8K674;L8B4Z6;L8B4M0;L8B4J3;Q66K58;Q59EM9;P62987;P0CG47;P0CG48;Q8WYN9;M0R1V7;Q49A90	Ubiquitin-40S ribosomal protein S27a;Ubiquitin;40S ribosomal protein S27a;Ubiquitin-60S ribosomal protein L40;Ubiquitin;60S ribosomal protein L40;Polyubiquitin-B;Ubiquitin;Polyubiquitin-C;Ubiquitin	RPS27A;HEL112;UBB;UBC;UBA52;DKFZp434K0435;UbC	4	6	5	3	5	5	8	6	4	3	3	7	5	4	4	6403800	4516700	4544600	6063800	5481100	7059800	10631000	7094900	8411300	1923800	2767900	9780100	6160700	17276000	6812200
Q6IPT9;Q6IPS9;Q6IPN6;Q53HR5;Q53HQ7;Q53HM9;Q5VTE0;P68104;A0A087WVQ9;Q53GA1;Q53GE9;Q53G85;A8K9C4;P68104-2;B4DNE0;Q96RE1;B4DV42;Q8IUB0;Q53HR1;A0A087WV01;Q9H2I7;Q53G89;Q504Z0;Q9NZS6;Q96C29;Q8TBL1;Q6P082;Q96CD8;Q6P4C9	Elongation factor 1-alpha;Putative elongation factor 1-alpha-like 3;Elongation factor 1-alpha 1	EEF1A1;EEF1A1P5;EEF1A1L14	8	7	7	8	8	7	8	6	7	2	7	10	6	11	5	10746000	4556700	7248400	5906800	5719100	5408900	3562300	4679400	5986400	3638800	4882000	4937400	6309400	26619000	3299200
P15924;P15924-3;Q4LE79;P15924-2;B4E2A0	Desmoplakin	DSP;DSP variant protein	19	26	23	23	26	28	33	13	17	2	4	14	17	20	3	2411600	8126100	4723800	4716700	3342700	15659000	6445500	3882600	6048300	668420	944710	945420	3905100	2403200	438030
V9HW22;P11142;E9PKE3;Q53GZ6;B3KTV0;Q53HF2;Q96IS6;P11142-2;E9PNE6;B4E1Q1;E9PN89;A8K7Q2	Heat shock cognate 71 kDa protein	HEL-S-72p;HSPA8	16	13	10	15	20	18	28	17	14	0	0	14	5	18	4	6474000	4807500	3413800	4617100	6512600	6257600	9117100	9828500	8312200	0	0	2627900	1535600	4789600	1256000
B3KT06;B3KPS3;P68363;A8JZY9;P68363-2;B4DDU2;F8VVB9	Tubulin alpha-1B chain	TUBA1B	11	7	9	10	11	9	8	6	7	3	1	13	6	15	6	5963000	3910000	4659900	4444100	6210900	4820400	2413500	2258600	3943400	1210400	0	6222400	3447100	13436000	1856800
Q53GK6;Q53G99;Q53G76;Q1KLZ0;P60709;B4E335;Q8WVW5;B4DW52;B3KWQ3;Q6PJ43;B7ZAP6	Actin, cytoplasmic 1;Actin, cytoplasmic 1, N-terminally processed	PS1TP5BP1;ACTB;ACTG1	14	9	8	11	10	10	15	8	8	3	2	11	7	10	8	12419000	19540000	5666700	4201700	4956000	4499400	3787900	5363200	5385800	3117700	3198900	4797400	7120300	6060800	9601900
E9PR30;P62861	40S ribosomal protein S30	FAU	2	2	2	2	2	2	2	2	2	2	2	2	2	1	2	3360100	2601700	14845000	4058700	2425900	6272800	4660700	3160600	5284200	1319800	5425800	40809000	1472900	1400600	2789400
B2RA03;A0A024RAY2;P05783;F8VZY9;I6L965	Keratin, type I cytoskeletal 18	KRT18	12	2	7	14	7	9	12	9	7	9	2	28	27	27	9	2388900	646500	1976600	4040900	1322500	2811300	2447600	2946100	3548700	3443000	0	16079000	42156000	26859000	745690
P07305;P07305-2	Histone H1.0;Histone H1.0, N-terminally processed	H1F0	4	3	2	4	2	1	7	5	1	6	4	9	5	7	7	6714800	2135100	1487900	3992100	535150	0	9244100	1000200	0	1600300	1249600	21624000	3489800	7004900	13115000
Q16380		metastasis-associated gene	3	1	2	4	3	2	2	2	2	1	3	2	1	3	3	2636900	0	0	3868400	3053700	0	0	0	0	0	0	0	0	1544500	701220
A0A024RD80;P08238;B4DMA2;B4DGL0;Q6PK50	Heat shock protein HSP 90-beta	HSP90AB1	12	9	6	8	13	10	13	6	6	0	0	8	4	14	4	6937200	6103300	3096900	3405700	5687300	4069500	3398600	3179900	3893900	0	0	1564700	975280	3392200	1354800
P81605;P81605-2	Dermcidin;Survival-promoting peptide;DCD-1	DCD	5	2	4	5	3	4	6	4	4	3	3	4	3	6	3	4109000	3671300	7933300	3329700	1719800	10106000	13012000	1300600	7883600	3111900	2232900	1393900	4172400	5669800	1161500
Q9NZT1;Q53H37	Calmodulin-like protein 5	CALML5	3	1	5	6	1	5	5	2	4	1	1	3	3	3	1	1862000	0	3525000	3257100	0	5556200	1959800	1361500	2128400	0	0	2365800	4308700	1778700	0
A0A0S2Z487;A0A024R1X8;P14923	Junction plakoglobin	JUP	11	15	14	12	16	15	15	10	12	3	3	14	6	12	7	1907700	4768000	4469600	3230100	2284500	13521000	5458100	4564700	6877900	1200000	1267900	4492600	3339100	2399400	1973400
B4DZG2;A0A024R8C1;Q15361	Transcription termination factor 1	TTF1	14	11	14	11	8	18	23	20	11	22	25	39	30	33	29	3259800	3581900	12551000	3126600	1933700	7145400	11088000	14262000	9020400	15869000	22357000	54086000	38570000	13040000	46579000
Q9NX58	Cell growth-regulating nucleolar protein	LYAR	9	4	2	10	10	1	17	13	5	20	12	32	24	31	23	4051800	853070	249270	3048600	1973200	0	10324000	2144000	2545400	10116000	6024400	66349000	30744000	69115000	25825000
Q13428-3;Q13428-8;Q13428;Q13428-4;Q13428-2;E7ETY2;Q13428-7;J3KQ96;Q13428-6;B4DRA2;Q13428-5	Treacle protein	TCOF1	17	21	14	17	17	14	23	21	14	1	1	16	13	9	11	4665300	7481800	7097100	2967000	3320500	2402000	6095200	9435900	5590700	0	0	3058800	6154600	1111300	5194400
J3KQN4;P83881;H0Y5B4;H7BZ11	60S ribosomal protein L36a	RPL36A;RPL36A-HNRNPH2	4	4	1	3	2	0	8	2	2	3	5	14	5	13	3	2736300	1820400	0	2737600	668790	0	10108000	1783900	958080	839260	14446000	145190000	3916800	27710000	713440
P26358-2;A0A024R7E3;P26358;I6L9H2;Q59FP7;P26358-3	DNA (cytosine-5)-methyltransferase 1;DNA (cytosine-5)-methyltransferase	DNMT1	13	7	11	16	31	13	18	11	10	0	0	1	0	0	0	1338400	881910	2570100	2716600	12400000	3530200	4614000	4909100	3043700	0	0	0	0	0	0
Q02413	Desmoglein-1	DSG1	10	11	9	7	13	11	16	10	11	1	3	5	5	11	2	1506800	3570600	3440000	2559700	2621300	8179500	7588500	2758600	5979300	0	1471700	1130600	1508200	2061500	485040
V9HW65;A0A024R5Z7;P07355;P07355-2;H0YN42;H0YMD0;H0YMU9;A6NMY6;H0YM50;H0YKS4;B4DNH8;B3KRQ1;H0YNP5	Annexin;Annexin A2;Putative annexin A2-like protein	HEL-S-270;ANXA2;ANXA2P2	11	6	11	12	6	15	11	2	10	1	2	19	13	23	7	2652100	1812600	1656600	2503200	1045200	5052100	3024800	442870	2484600	0	322230	9084100	6216300	24940000	1890700
Q9HCH0;Q9HCH0-3;Q9HCH0-2;A0A024R107;H7C1V4	Nck-associated protein 5-like	NCKAP5L;hCG_1640179	11	8	9	11	17	12	5	2	0	0	0	0	0	0	0	1719800	1688800	1322800	2415700	8059600	3250000	365040	405430	0	0	0	0	0	0	0
V9HWB8;P14618;A0A024R5Z9;P14618-2;B4DNK4;H3BTN5;P14618-3;B4DRT3;Q8WUW7;A0A024R609;H3BQ34;Q504U3;H3BR70	Pyruvate kinase;Pyruvate kinase PKM	HEL-S-30;PKM;PKM2	12	8	12	7	10	11	11	8	7	0	1	7	6	8	6	4869900	4135400	4491200	2387200	1946600	4504700	2068200	2458800	3494100	0	0	2639100	2617100	3160300	2493100
A8K9K6;O00567;A0PJ92;H0YDU4	Nucleolar protein 56	NOP56	11	10	11	9	11	10	17	12	10	3	6	12	11	12	6	2192100	4282000	4805600	2335800	2874400	1982400	6421100	8644000	9954000	1477500	1751700	6473100	5170800	3320400	3304400
B4E3Q9;B3KXA2;A0A024QZN4;V9HWK2;P18206-2;P18206;Q5JQ13	Vinculin	VCL;HEL114	2	2	0	2	0	1	3	1	0	1	1	2	1	3	1	2922900	2518100	0	2332600	0	0	4788300	0	0	0	0	3069100	0	2510600	0
E9PMS6;Q8WWI1-3;B7Z8W3;E9PMT2;F8WD26;F8J2B5;J3KP06;Q8WWI1;A0A0A0MTE2;Q8WWI1-5;Q8WWI1-4;Q8WWI1-2;E9PMP7;H0Y424	LIM domain only protein 7	LMO7	10	0	4	13	5	8	1	0	0	0	0	0	0	1	0	535530	0	387260	2165400	1396400	1722200	0	0	0	0	0	0	0	0	0
A0A024RDW4;Q9NWB6;B4E3J6;Q9NWB6-3;Q9NWB6-2	Arginine and glutamate-rich protein 1	FLJ10154;ARGLU1	4	5	3	4	5	2	3	2	1	3	2	6	4	5	3	7019200	7125700	1494800	2161500	1764400	1192700	460730	715220	0	3150600	2071300	7671700	3929700	4916600	1605000
Q53HG7;Q14247;A0A024R5M3;Q14247-3;Q14247-2;Q76MU0	Src substrate cortactin	CTTN;EMS1	7	2	2	13	15	4	9	3	3	5	1	27	21	31	5	407170	315260	351930	2051900	3032000	649050	520970	386300	422070	542380	0	10032000	12963000	46534000	385250
Q14684;Q14684-2;Q6PJM8	Ribosomal RNA processing protein 1 homolog B	RRP1B	12	7	0	11	8	0	21	18	0	1	0	10	8	10	4	2609500	3031200	0	2022700	1280400	0	7341900	7955700	0	0	0	3608300	3706300	1490800	1251700
Q02040;X6RAJ1;Q02040-2;Q02040-3;Q05DA9	A-kinase anchor protein 17A	AKAP17A;SFRS17A	10	2	2	7	0	2	11	8	2	0	0	7	2	5	1	2662000	595800	1008900	2016600	0	444920	2495900	2507900	1507900	0	0	2804600	1437500	886940	0
Q9Y2X3;B3KN82	Nucleolar protein 58	NOP58	14	5	10	14	10	6	16	14	11	0	1	15	8	12	5	2633900	1534300	2105300	1991100	1568000	809040	6939800	7352100	5780600	0	0	6032400	4589900	2348700	3740800
B7ZLW8;Q99707;B4DST3;Q99707-2;Q6MZH4;B1ANE3	Methionine synthase	MTR;DKFZp686A22123	12	4	9	11	10	12	13	5	7	1	0	0	0	0	1	1206500	943850	815760	1836000	2453900	2071200	1877700	1840600	993560	0	0	0	0	0	0
Q6PKG0;Q6PKG0-3;A0A0B4J210;E5RH50	La-related protein 1	LARP1	8	1	4	11	10	6	0	0	0	0	0	9	4	11	0	867310	0	310950	1806800	1928000	1318400	0	0	0	0	0	697930	435520	1734600	0
Q1ED39	Lysine-rich nucleolar protein 1	KNOP1	10	8	11	10	10	11	16	12	8	3	2	14	7	11	11	2029500	4306400	8343500	1771400	3437100	3428200	4799500	4644800	4232900	2053300	841620	8988300	3275300	2423100	5002900
Q2L6I2;Q8NE71-2;Q8NE71;Q59F96;H0YGW7	ATP-binding cassette sub-family F member 1	ABCF1	10	0	10	6	1	7	19	17	14	0	0	17	8	12	0	2036500	0	2305300	1676100	0	513570	10656000	12272000	8744200	0	0	4814500	3887500	2074900	0
Q14008-2;Q14008;Q14008-3	Cytoskeleton-associated protein 5	CKAP5	3	1	5	8	10	13	14	4	9	0	0	0	1	3	0	338690	0	478490	1652400	1867100	2868600	1663300	676270	1303600	0	0	0	0	648180	0
Q9NR30;Q9NR30-2	Nucleolar RNA helicase 2	DDX21	11	4	12	10	3	8	22	17	12	1	0	10	8	8	1	2518400	828820	3676800	1571100	315230	1395700	5290100	4673200	4923000	0	0	4035700	3541100	2087300	0
V9HVZ4;Q2TSD0;P04406;P04406-2;Q0QET7;E7EUT5;A4UCT1	Glyceraldehyde-3-phosphate dehydrogenase	HEL-S-162eP;GAPDH	7	4	5	5	4	6	7	1	4	2	3	4	4	5	1	3143200	1650400	1654200	1553300	969900	4116900	2926300	0	1511000	1889000	1029900	468800	2081700	1106100	0
Q9BU76-4;Q9BU76;Q9BU76-3;Q9BU76-2	Multiple myeloma tumor-associated protein 2	MMTAG2	6	4	3	6	3	4	5	1	2	0	0	4	2	4	2	1557700	1765200	1322400	1481300	657080	588500	655750	0	418680	0	0	1745000	944950	980590	397280
A6H8X9;B2RTS4;Q5SW79-2;Q5SW79-3;Q5SW79;H0Y2V6;B4DL23	Centrosomal protein of 170 kDa	CEP170	10	3	3	8	6	7	1	0	0	0	0	0	0	1	0	712640	440650	411930	1458400	1523100	1726600	0	0	0	0	0	0	0	0	0
H3BLZ3;Q8IX03;Q8IX03-2;H0YBE8;H0YAU4;B3KX05	Protein KIBRA	WWC1	4	1	2	6	9	7	1	0	0	0	0	0	1	1	0	643540	0	0	1367000	2094300	1662900	0	0	0	0	0	0	0	0	0
A0A024R4F1;P06733;E2DRY6;P06733-2	Alpha-enolase;Enolase	ENO1	11	7	5	8	7	7	10	9	6	0	0	8	3	7	1	4420900	3129800	1192800	1303700	1852700	1572000	1210100	2636400	1480000	0	0	1220700	820680	1818700	0
O15042-2;O15042;E7ET15;O15042-3	U2 snRNP-associated SURP motif-containing protein	U2SURP	7	3	4	8	3	4	8	1	5	0	0	6	4	5	2	2056100	718650	828050	1289600	507420	330110	1627500	0	1984600	0	0	1561600	880940	403320	613670
P49327;A0A0U1RQF0	Fatty acid synthase;[Acyl-carrier-protein] S-acetyltransferase;[Acyl-carrier-protein] S-malonyltransferase;3-oxoacyl-[acyl-carrier-protein] synthase;3-oxoacyl-[acyl-carrier-protein] reductase;3-hydroxyacyl-[acyl-carrier-protein] dehydratase;Enoyl-[acyl-carrier-protein] reductase;Oleoyl-[acyl-carrier-protein] hydrolase	FASN	11	0	16	11	9	24	27	7	16	1	0	31	40	4	2	943610	0	2336000	1230400	1507500	2608100	1688300	268960	3061300	0	0	3996300	23172000	68274	449150
Q6YHU6-6;Q6YHU6-5;Q6YHU6-3;Q6YHU6;B5MC89;H7BYZ4;Q6YHU4;Q6YHU3;Q6YHU5;Q6YHU6-2	Thyroid adenoma-associated protein	THADA;GITA/3p fusion;GITA/7p fusion	6	0	2	4	0	4	7	1	1	0	0	0	0	0	0	1162300	0	0	1211600	0	460860	311020	0	0	0	0	0	0	0	0
Q53SS8;Q15365	Poly(rC)-binding protein 1	PCBP1	4	3	3	5	4	4	6	4	4	0	0	4	3	7	2	619940	322910	502080	1176300	1291400	1387300	1508600	1482500	834750	0	0	796640	1423800	3207400	461700
V9HWB9;P00338;B4DJI1;P00338-4;P00338-3;P00338-5;P00338-2	L-lactate dehydrogenase;L-lactate dehydrogenase A chain	HEL-S-133P;LDHA	5	0	1	4	0	2	5	3	1	0	0	3	0	5	2	1723200	0	0	1169900	0	0	486540	539130	0	0	0	753250	0	1383400	929010
O60832;O60832-2;U5UA77;C9IYT0	H/ACA ribonucleoprotein complex subunit 4	DKC1	9	3	6	9	2	5	10	10	8	0	0	6	6	6	4	710050	605280	2341700	1163600	556170	709290	1785300	3329600	4338000	0	0	3956600	3034600	2673000	2234400
Q8N5A0;A0A087WUT6;O60841;B3KM86;D3DVI5	Eukaryotic translation initiation factor 5B	EIF5B	10	4	10	10	5	10	11	5	7	0	0	11	6	10	7	1522300	897340	3506900	1149300	1286200	1719100	2532700	1137000	3516900	0	0	3956900	879590	1777800	1118600
B4DMT5;B3KSH1;O00303;B4DEW9;H0YDT6	Eukaryotic translation initiation factor 3 subunit F	EIF3F	3	1	0	7	4	3	3	2	1	0	0	2	0	2	0	449870	0	0	1052400	1641400	262340	342860	281830	0	0	0	145850	0	244090	0
P05089;P05089-2;P05089-3	Arginase-1	ARG1	3	3	4	5	1	4	5	2	4	0	0	2	2	2	0	394730	718100	390220	1036400	0	1464500	1024200	387450	905770	0	0	261630	356930	445140	0
B3GQS7;A0A024R3X4;P10809;B7Z597;B7Z5E7;B7Z4F6;B7Z532	60 kDa heat shock protein, mitochondrial	HSPD1	16	6	3	13	6	5	8	4	4	0	0	1	1	3	2	6018300	2189600	321660	977500	1536100	788470	1017200	624150	656500	0	0	0	0	234780	451450
A0A087X211;Q8TCG1;Q8TCG1-2	Protein CIP2A	KIAA1524	3	0	0	11	9	5	11	5	3	0	0	0	1	2	0	224510	0	0	957190	2116600	787360	1149000	849290	484900	0	0	0	0	77210	0
Q5T749	Keratinocyte proline-rich protein	KPRP	3	6	7	4	7	7	6	1	6	2	2	5	4	6	3	1139800	1878700	2272700	919240	1137800	1231300	2141000	0	3807000	1977300	2090500	1247800	1237100	2511100	1085700
D9YZV0;B3KNB9;A8K9E1;Q9Y450-4;Q9Y450;B7Z524;H0YDX7;J3QT46;B7Z1K2	HBS1-like protein	HBS1L	1	0	4	6	4	6	7	3	5	0	0	0	1	2	0	0	0	425740	909130	868550	1119000	396180	1064800	516580	0	0	0	0	537160	0
B7ZAF0;Q5JP53;Q5SU16;P07437;Q5ST81;Q6LC01;B4DY90;B7ZAK1;B2R6L0;Q9BVA1;Q13885;B4DMJ5;B4DQN9;A0A024QZU2;Q9BUU9;O43209;B4E052;Q9BV28;B2RBD5;A0A0B4J269;Q13509	Tubulin beta chain;Tubulin beta-2B chain;Tubulin beta-2A chain;Tubulin beta-3 chain	TUBB;TUBB2B;TUBB2A;TUBB3	10	4	5	6	8	6	2	2	5	0	0	3	1	3	1	1858800	906360	636320	902180	1433600	718460	410330	1524000	558370	0	0	464960	0	625280	0
E9PK01;P29692;A0A087X1X7;Q71RH4;Q9H7G6;D3DWK1;B2RAR6;E9PRY8;P29692-2;E9PMW7;E9PPR1;E9PL12;E9PQ49;E9PI39;E9PIZ1;H0YCK7;E9PQZ1;P29692-4	Elongation factor 1-delta	EEF1D	3	0	0	3	1	2	4	0	0	0	0	6	3	7	0	716350	0	0	897990	0	643730	556360	0	0	0	0	1834700	1624200	3375900	0
P62424;Q5T8U3	60S ribosomal protein L7a	RPL7A	3	0	1	3	0	2	0	0	0	1	0	7	2	9	2	663170	0	0	863700	0	0	0	0	0	0	0	2924000	0	6081300	789890
Q8IVF2-3;Q8IVF2	Protein AHNAK2	AHNAK2	0	0	0	14	0	8	2	0	1	0	0	2	0	2	0	0	0	0	834200	0	770690	68926	0	0	0	0	188980	0	1336600	0
P05109	Protein S100-A8;Protein S100-A8, N-terminally processed	S100A8	2	2	4	1	2	4	2	1	4	0	1	1	3	3	3	531580	2754400	2223700	828420	361250	4047100	1486800	0	1360300	0	0	0	1182800	943240	1246700
B2R4M6;P06702	Protein S100;Protein S100-A9	S100A9	1	3	3	2	2	4	3	0	3	1	1	1	1	2	1	0	1065800	1387800	828060	424140	2686000	1090900	0	1265100	0	0	0	0	0	0
P13639;B4DPU3;B4DRE8;Q6PK56;Q8TA90	Elongation factor 2	EEF2	8	4	5	9	6	7	7	6	3	0	0	7	3	9	1	1259700	1539900	1759300	816920	1450700	2289400	1253600	2148000	1745400	0	0	838260	662150	1663800	0
Q59ET3;B2R9K8;A0A024RDL1;P40227;A1JUI8;B4DPJ8;P40227-2;B4DN39	T-complex protein 1 subunit zeta	CCT6A	4	0	1	4	1	3	4	1	1	0	0	1	0	2	0	489990	0	0	774610	0	398890	286780	0	0	0	0	401480	0	0	0
A0A0D9SFB3;A0A0D9SG12;B5BTY4;A0A0D9SF53;O00571;Q59GX6;O00571-2;Q5S4N1;B4DLU5;A0A024R9A4;O15523-2;O15523	ATP-dependent RNA helicase DDX3X;ATP-dependent RNA helicase DDX3Y	DDX3X;DDX3Y	5	0	3	6	1	3	4	1	3	0	0	9	2	14	1	327200	0	406630	724280	0	177690	221290	0	385240	0	0	925590	0	4082900	0
A8K6X3;A0A0C4DG89;Q7L014;D3DQA6	Probable ATP-dependent RNA helicase DDX46	DDX46	6	3	4	5	2	1	4	1	4	0	0	0	0	1	0	677800	524290	287750	718850	0	0	302250	0	398880	0	0	0	0	0	0
Q6PCB5;A0A087X239;Q6PCB5-2	Round spermatid basic protein 1-like protein	RSBN1L	2	0	0	2	1	0	5	2	1	1	0	4	1	5	0	532690	0	0	714480	0	0	717970	678020	0	0	0	1081300	0	508450	0
Q9GZV0;A0A024R0K2;A0A024R0E2;O75534-2;O75534;O75534-3;O75534-4;Q96L66;E9PLT0;Q9UG93	Cold shock domain-containing protein E1	CSDE1;UNR;DKFZp586J0620	3	0	1	10	2	4	12	3	2	1	0	9	2	15	0	100640	0	0	699830	145990	482580	758190	411830	346960	0	0	544410	402120	1847100	0
Q59EJ3;B4DNT8;B4DWK5			7	5	2	6	8	10	22	9	11	0	0	7	2	13	1	810880	982360	409040	694280	894280	1680300	3708100	2469000	3858700	0	0	495200	0	2641200	0
B4DUR8;B3KX11;Q2TU64;Q59H77;P49368-2;P49368	T-complex protein 1 subunit gamma	CCT3	3	1	3	2	1	3	2	1	3	1	1	0	0	0	0	781330	0	438660	678230	0	444140	610610	0	648190	0	0	0	0	0	0
F5GWX5;A0A0C4DGG9;Q14839;Q14839-2;B3KY63;Q659F1;K7EMY3;Q659D0;Q8TDI0	Chromodomain-helicase-DNA-binding protein 4;Chromodomain-helicase-DNA-binding protein 5	CHD4;DKFZp434K213;CHD5;DKFZp434P202	3	0	1	3	1	1	3	0	2	0	0	1	1	0	1	561810	0	0	667990	0	0	677910	0	296910	0	0	0	0	0	0
P36578;B4DMJ6;Q59GY2;Q53G74;H3BM89;B4DMJ2;B4DFI6	60S ribosomal protein L4	RPL4	4	8	4	3	9	5	5	5	6	1	1	8	2	4	5	484200	1858200	754810	663470	2001600	400220	735140	2558000	1749700	0	0	593810	1359700	649210	1056800
Q5R210;Q5R208;Q5R206;A0A024R454;P31327;P31327-3;A8K134;Q5R209;P31327-2;Q5R207	Carbamoyl-phosphate synthase [ammonia], mitochondrial	CPS1	11	1	9	8	9	13	6	1	9	0	0	1	0	0	0	839010	0	1120700	660980	1289500	3162100	427300	0	1887900	0	0	0	0	0	0
E7EVA0;P27816-6;P27816;P27816-2;B4DM10;P27816-5;A0A024R2V2;A0A024R2S1	Microtubule-associated protein;Microtubule-associated protein 4	MAP4	4	0	2	3	2	5	8	6	8	0	0	6	8	7	0	375380	0	185430	648720	428440	670280	693530	1048300	689130	0	0	2230000	4124300	2014300	0
Q08211;Q58F26;Q6PJK6	ATP-dependent RNA helicase A	DHX9	9	0	9	7	0	9	6	4	6	0	0	0	0	1	0	960140	0	2018100	645970	0	885530	373340	619170	1558400	0	0	0	0	0	0
Q15149-7;Q15149-8;Q15149-9;Q15149-5;Q15149-4;Q15149-6;Q15149-3;Q15149-2;Q15149;D3DWL0	Plectin	PLEC;PLEC1	6	0	5	9	2	8	7	0	2	0	0	0	0	0	0	978130	0	497320	633280	0	1215000	445840	0	408980	0	0	0	0	0	0
G3V529;Q9GZR7;B4DM03;B4DKV2;Q9GZR7-2;F5GYL3;B4E300;Q59FS7;A0A087WXU8;Q7Z4X3;B4DGI6	ATP-dependent RNA helicase DDX24	DDX24	7	0	1	4	0	0	5	7	1	0	0	5	0	3	1	1331100	0	0	623520	0	0	766280	2130000	0	0	0	1737600	0	506190	0
P01040;C9J0E4	Cystatin-A;Cystatin-A, N-terminally processed	CSTA	4	3	3	4	2	4	4	1	2	0	0	2	2	2	0	734010	398210	1094700	592950	438810	3186700	1341400	0	1085100	0	0	246000	1718100	692380	0
F8VQE1;B4DN52;Q53GG0;Q9UHB6-2;Q9UHB6-5;Q9UHB6;Q9UHB6-4;F8VS07;B3KTW2;Q9UHB6-3	LIM domain and actin-binding protein 1	LIMA1	2	0	1	3	4	2	1	0	0	1	0	4	5	5	1	441410	0	0	575020	615230	658120	0	0	0	0	0	803410	642920	796960	0
P39023;Q8TBW1;Q96QL0;Q9NY85;G5E9G0;B5MCW2;Q9BT63;B3KS36;Q49AJ9;H7C422;H7C3M2	60S ribosomal protein L3	RPL3;rpl3	5	0	7	4	1	4	9	9	7	0	0	5	4	5	4	540560	0	913580	574240	0	864860	1175400	2321700	1056800	0	0	1385900	582120	2044100	1181400
A0A024R1N1;P35579;A0A0U4BW16;P35579-2;Q86XU5;B4E3S1	Myosin-9	MYH9	6	1	2	4	1	6	2	1	2	0	0	3	3	2	0	494010	0	389830	571920	0	560630	621240	0	218740	0	0	159770	613680	0	0
P47929	Galectin-7	LGALS7	1	2	2	2	1	2	3	0	2	0	0	0	1	1	0	0	689390	500030	524310	0	1671300	776620	0	628660	0	0	0	0	0	0
E9KL35;P63244;D6RFX4;H0YAF8;B4DVD2;D6RHH4;D6R9Z1;J3KPE3;H0Y8W2;D6R9L0;D6RFZ9;H0YAM7;D6RAU2;E9PD14;D6RBD0	Guanine nucleotide-binding protein subunit beta-2-like 1;Guanine nucleotide-binding protein subunit beta-2-like 1, N-terminally processed	GNB2L1	6	0	4	6	0	4	4	0	1	0	0	1	0	1	0	1038400	0	697720	523480	0	714010	482780	0	0	0	0	0	0	0	0
Q9UQ35;O60382	Serine/arginine repetitive matrix protein 2	SRRM2;KIAA0324	1	0	1	2	0	3	16	19	15	0	0	0	0	2	0	0	0	0	515320	0	153970	5682800	37899000	6367100	0	0	0	0	692510	0
C9J9K3;A0A024R2P0;A0A0C4DG17;P08865;A0A024R7P5;F8WD59;Q96RS2	40S ribosomal protein SA	RPSA;LOC388524	4	2	0	3	3	4	5	2	2	0	0	0	0	1	0	930860	358940	0	514510	735370	507010	228720	431770	357050	0	0	0	0	0	0
K9JA46;P07900;P07900-2;Q2VPJ6;Q8TBA7;Q86U12;O75322;Q96HX7	Heat shock protein HSP 90-alpha	EL52;HSP90AA1	9	6	5	7	7	7	13	6	6	0	0	3	3	6	3	1298000	1219900	641230	509240	0	908950	802160	800100	899610	0	0	0	0	0	0
A0A024RAY7;B4DHK5;Q9HAU0-3;Q9HAU0-5;Q9HAU0;Q9HAU0-2;Q9HAU0-4;Q9HAU0-6;A0JP02;B4DMB9;B4DJX4;Q9HAU0-8	Pleckstrin homology domain-containing family A member 5	PLEKHA5	1	0	0	3	2	3	0	0	0	0	0	0	0	1	0	0	0	0	506560	380800	550380	0	0	0	0	0	0	0	0	0
Q96BA7;B3KX72;B4DLR3;Q00839-2;Q00839;Q7Z4Q5	Heterogeneous nuclear ribonucleoprotein U	HNRNPU;HNRPU	5	4	6	5	3	6	5	4	5	1	2	3	2	3	2	1368100	1682400	2309200	479920	1006100	1147400	976020	1720900	2783000	0	0	610380	0	691720	0
B4DEI3;B3KTS5;P21796	Voltage-dependent anion-selective channel protein 1	VDAC1	2	0	2	2	0	2	1	0	1	1	1	0	0	1	1	799290	0	235340	459900	0	196860	0	0	0	0	0	0	0	0	0
Q5T3I0;A8KAG1;Q5T3I0-3;A0A0A0MRK1;E9PAV9;F8W895	G patch domain-containing protein 4	GPATCH4	7	2	4	4	2	2	9	8	5	0	1	7	5	5	3	609840	419740	641000	433480	273610	233070	3225200	3657600	2478600	0	0	2092500	1760200	339770	842320
Q3B726	DNA-directed RNA polymerase I subunit RPA43	TWISTNB	2	1	2	2	1	1	3	1	1	0	0	1	0	0	0	483020	0	492760	430980	0	0	575180	0	0	0	0	0	0	0	0
B4DUQ1;A0A024R228;Q6IBN1;Q5EC54;P61978-3;P61978;P61978-2;B4DFF1;Q5T6W2	Heterogeneous nuclear ribonucleoprotein K	HNRPK;HNRNPK	5	2	0	4	1	0	1	1	0	0	0	2	0	6	0	746130	312690	0	388760	0	0	0	0	0	0	0	290120	0	1465400	0
B0AZN7;A8K5N5;P22735;B4DRV1;B0AZM8;P22735-2	Protein-glutamine gamma-glutamyltransferase K	TGM1	0	3	3	2	1	5	2	1	3	0	0	1	1	2	0	0	682160	235890	386760	0	1969600	1149100	0	307090	0	0	0	0	242180	0
B7Z5R7;B7Z4E5;B7Z7Q8;H0Y5T1;F8WA11;Q7Z460-2;Q7Z460-4;Q7Z460-5;Q7Z460-3;Q7Z460;B7Z7C4;Q68D09;B7Z2P0;B7Z4J0;Q6N029;Q96F87;E3W994;J3KR49;A0A0U1RQI6;E7ERI8;E7EW49;O75122;O75122-3	CLIP-associating protein 1;CLIP-associating protein 2	CLASP1;DKFZp686D1968;DKFZp686D11262;CLASP2	2	0	0	4	0	0	0	0	0	0	0	0	0	0	0	367790	0	0	369770	0	0	0	0	0	0	0	0	0	0	0
A0A024R395;P49959;P49959-3;F8W7U8;P49959-2;Q05D78	Double-strand break repair protein MRE11A	MRE11A	3	0	2	3	4	2	5	0	2	0	0	20	5	22	2	127100	0	0	363700	190450	103060	177090	0	0	0	0	4293400	1894500	11905000	259290
B2CIS9;P31944;A9UFC0	Caspase-14;Caspase-14 subunit p17, mature form;Caspase-14 subunit p10, mature form;Caspase-14 subunit p20, intermediate form;Caspase-14 subunit p8, intermediate form	CASP14	3	5	5	3	2	5	5	0	2	0	0	2	4	4	2	391340	604780	589760	359310	171200	1882300	906740	0	1065600	0	0	258420	1406900	546830	675450
O14617;O14617-5;O14617-4;Q6PK82;O14617-2;O14617-3	AP-3 complex subunit delta-1	AP3D1	4	0	14	2	1	12	11	5	8	0	0	9	0	6	0	338170	0	3327800	357540	0	1081200	1116700	906860	1873500	0	0	3959300	0	950770	0
Q6UB99;A8K4M9	Ankyrin repeat domain-containing protein 11	ANKRD11	3	1	1	5	0	1	7	6	3	0	0	0	0	1	0	269150	0	0	353000	0	0	813340	771670	498240	0	0	0	0	0	0
Q53YD7;P26641;B4DUK7;P26641-2;Q2F838;B4DSR4;B4DUP0	Elongation factor 1-gamma	EEF1G	3	3	2	2	3	3	3	1	2	0	0	0	0	0	0	749070	458840	324990	352140	208860	355610	196440	0	374270	0	0	0	0	0	0
V9HWE1;P08670;B0YJC4;Q53HU8;B3KRK8	Vimentin	HEL113;VIM	9	5	2	4	2	2	2	2	1	1	2	8	16	14	3	1436400	627490	585610	348720	0	448280	0	675260	0	0	0	712010	6377900	1894700	0
M0QX46;Q6UUV9-3;Q6UUV9;Q6UUV9-2;M0QXN6	CREB-regulated transcription coactivator 1	CRTC1	1	0	0	2	1	1	0	0	0	0	0	0	0	0	0	0	0	0	347450	0	0	0	0	0	0	0	0	0	0	0
Q08188	Protein-glutamine gamma-glutamyltransferase E;Protein-glutamine gamma-glutamyltransferase E 50 kDa catalytic chain;Protein-glutamine gamma-glutamyltransferase E 27 kDa non-catalytic chain	TGM3	0	4	6	3	2	9	6	1	5	0	0	1	2	2	0	0	983290	839260	341430	241300	3485500	1081200	0	1181000	0	0	0	0	203270	0
G3V5X6;G3V3K6;G3V251;B4DMJ1;B4DSU6;G3V555;G3V575;G3V576;G3V4W0;B4DY08;B2R5W2;G3V4C1;D3DPI2;B3KX96;B2R603;G3V2Q1;A8K9A4;P07910-4;P07910-2;P07910;G3V2H6;G3V4M8;Q569J8;Q6PKD2;A0A0G2JPF8;A0A0G2JNQ3;P0DMR1;O60812;B7ZW38;B2RXH8	Heterogeneous nuclear ribonucleoproteins C1/C2;Heterogeneous nuclear ribonucleoprotein C-like 4;Heterogeneous nuclear ribonucleoprotein C-like 1;Heterogeneous nuclear ribonucleoprotein C-like 3;Heterogeneous nuclear ribonucleoprotein C-like 2	HNRNPC;hCG_1641229;HNRPC;HNRPCL1;HNRNPCL4;HNRNPCL1;HNRNPCL3;HNRNPCL2	3	0	1	3	1	1	2	0	0	0	0	0	0	0	0	804730	0	0	309230	0	0	248770	0	0	0	0	0	0	0	0
Q8TCJ2	Dolichyl-diphosphooligosaccharide--protein glycosyltransferase subunit STT3B	STT3B	2	0	1	2	0	0	0	1	1	0	0	2	0	6	0	370020	0	0	308880	0	0	0	0	0	0	0	223970	0	3297900	0
Q1ZYQ1;Q13748;Q13748-2;Q6PEY2	Tubulin alpha-3C/D chain;Tubulin alpha-3E chain	TUBA2;TUBA3C;TUBA3E	9	5	5	8	8	5	5	4	4	2	1	9	3	11	3	189580	0	0	307690	0	0	0	0	0	0	0	0	0	0	0
Q5TZZ9;P04083;Q5T3N1;B5BU38	Annexin;Annexin A1	ANXA1	4	2	4	2	0	5	2	0	2	0	0	3	0	3	0	270890	366070	423840	300320	0	856930	0	0	1130900	0	0	433550	0	731970	0
G3XAM7;B4E2G8;P35221;P35221-2;E5RJ41;E5RIB1;B4DKT9;B4DU00	Catenin alpha-1	CTNNA1	0	0	0	2	3	2	0	0	0	0	0	0	0	0	0	0	0	0	279610	583730	276400	0	0	0	0	0	0	0	0	0
Q6PKC2;Q86Y74;A8K3C5;J3KPP4;O95232;D6RDI2;B4DJ96	Luc7-like protein 3	CROP;LUC7L3	2	0	1	2	0	1	0	0	0	0	0	0	0	0	0	195140	0	0	272510	0	0	0	0	0	0	0	0	0	0	0
P17987;E7EQR6;F5H282;E7ERF2	T-complex protein 1 subunit alpha	TCP1	4	3	4	3	3	5	3	4	1	0	0	0	0	0	0	566830	376280	247750	272470	443670	447500	368720	596130	0	0	0	0	0	0	0
H0YM23;O75179-6;O75179-7;O75179-2;O75179;B4DTP3;B4DR08	Ankyrin repeat domain-containing protein 17	ANKRD17	2	1	0	4	1	2	6	1	0	1	1	0	2	2	1	207150	0	0	256260	0	318320	274750	0	0	0	0	0	0	234500	0
Q5VTI5;Q9Y2H5	Pleckstrin homology domain-containing family A member 6	PLEKHA6	1	0	0	1	0	0	0	0	0	0	0	0	0	0	0	0	0	0	236920	0	0	0	0	0	0	0	0	0	0	0
A0A0S2Z4G7;A4ZU86;A0A0S2Z491;P06748-3;P06748-2;P06748;Q9NX34;Q9BTI9	Nucleophosmin	NPM1	3	0	0	2	0	0	1	1	0	1	1	1	1	2	1	863250	0	0	235280	0	0	291180	1381300	0	0	0	0	0	677680	0
F8VQ14;F5GWF6;V9HW96;P78371;B7Z4R3;P78371-2	T-complex protein 1 subunit beta	CCT2;HEL-S-100n	2	0	0	4	1	0	2	0	0	0	0	0	0	1	0	250900	0	0	210520	0	0	166430	0	0	0	0	0	0	0	0
M0QXN5;A0A024QZF1;P37198	Nuclear pore glycoprotein p62	NUP62;hCG_19665	0	0	0	2	2	1	0	0	0	0	0	0	0	0	0	0	0	0	183930	0	0	0	0	0	0	0	0	0	0	0
F8VZJ2;H0YHX9;A0A024RB41;Q13765;E9PAV3-2;E9PAV3;F8W1N5;F8VNW4;B4DDI8;F8W0W4	Nascent polypeptide-associated complex subunit alpha;Nascent polypeptide-associated complex subunit alpha, muscle-specific form	NACA;hCG_2016482	2	0	0	2	0	0	4	0	0	0	0	0	0	1	0	241560	0	0	183700	0	0	557300	0	0	0	0	0	0	0	0
Q6IBT3;Q53HV2;Q99832-3;Q99832;F8WAM2;B7Z1C9;B7Z7I4;Q99832-2;Q99832-4	T-complex protein 1 subunit eta	CCT7	3	0	1	3	0	1	2	1	0	0	0	1	0	1	0	161650	0	0	172030	0	0	157970	0	0	0	0	0	0	0	0
A0A087X0K9;Q6MZU1;G5E9E7;A9CQZ8;G3V1L9;Q07157-2;Q07157;Q68DX9	Tight junction protein ZO-1	TJP1;DKFZp686A1195;DKFZp686M05161	0	0	0	2	0	1	1	0	0	0	0	3	1	1	1	0	0	0	163440	0	0	0	0	0	0	0	177830	0	0	0
E7EPN9;Q9Y520-4;Q9Y520-5;Q9Y520;Q9Y520-7;Q9Y520-2;Q9Y520-3;Q9Y520-6	Protein PRRC2C	PRRC2C	1	0	0	3	0	1	0	0	0	0	0	0	0	0	0	0	0	0	155230	0	0	0	0	0	0	0	0	0	0	0
P29508;P29508-2;Q5K684	Serpin B3	SERPINB3	1	4	2	2	3	3	4	0	3	0	0	4	2	4	0	0	1540800	633620	154110	277830	1501000	660140	0	670250	0	0	264760	756090	507390	0
A0A087WTT1;A0A024R9C1;P11940-2;P11940;E7EQV3;B4DZW4;B3KT93;A0A024R9E2;E7ERJ7;B4DQX0	Polyadenylate-binding protein;Polyadenylate-binding protein 1	PABPC1	6	0	4	3	1	5	4	0	4	0	0	2	0	3	0	285900	0	312090	150750	0	590740	138760	0	276130	0	0	135940	0	161860	0
A0A0S2Z3L2;P16615-5;P16615-2;P16615-3;P16615;H7C5W9;P16615-4	Sarcoplasmic/endoplasmic reticulum calcium ATPase 2	ATP2A2	0	0	2	2	0	2	1	0	1	0	0	0	0	6	0	0	0	349580	149620	0	287790	0	0	0	0	0	0	0	981400	0
A0A087WV66;P46013;P46013-2	Antigen KI-67	MKI67	7	1	4	2	2	2	14	15	17	0	0	2	2	3	1	134610	0	110820	147480	83413	35626	1115300	1155500	3419800	0	0	36332	112860	110040	0
Q13151	Heterogeneous nuclear ribonucleoprotein A0	HNRNPA0	1	0	0	1	0	0	0	0	0	0	0	0	0	0	0	0	0	0	146260	0	0	0	0	0	0	0	0	0	0	0
P50990;Q53HU0;P50990-2;Q7Z759;P50990-3	T-complex protein 1 subunit theta	CCT8	2	0	0	3	1	5	5	1	1	1	1	19	14	19	1	77748	0	0	142240	0	220850	225240	0	0	0	0	4599300	7430800	11843000	0
Q05CK9;B7Z645;Q59GL1;B2R8Z8;O60506-4;O60506-3;O60506-2;O60506;O60506-5;F6UXX1	Heterogeneous nuclear ribonucleoprotein Q	SYNCRIP	3	1	2	2	0	1	0	0	2	0	0	0	0	0	0	0	0	0	141560	0	0	0	0	0	0	0	0	0	0	0
P49792	E3 SUMO-protein ligase RanBP2	RANBP2	1	0	2	2	0	2	7	0	3	0	0	1	1	8	0	0	0	189370	116690	0	195040	146290	0	181230	0	0	0	0	357960	0
D0PNI1;E7EX29;P63104;E7ESK7	14-3-3 protein zeta/delta	YWHAZ	1	2	1	4	2	2	1	1	0	0	0	0	0	0	1	0	0	0	90905	0	0	0	0	0	0	0	0	0	0	0
Q14157-1;Q14157-4;Q14157-3;Q14157;Q14157-5;B4DYY5;F8W726;B4DZJ6;Q5VU77	Ubiquitin-associated protein 2-like	UBAP2L	1	0	0	2	2	0	3	1	1	0	0	0	0	5	0	0	0	0	69390	40307	0	53597	0	0	0	0	0	0	222670	0
B4DE32;B1AHC9;B2RDN9;A0A024R1N4;P12956	X-ray repair cross-complementing protein 6	XRCC6	1	0	0	1	0	0	0	0	0	0	0	0	0	0	0	0	0	0	55851	0	0	0	0	0	0	0	0	0	0	0
H3BSC1;A0A024R5Z8;P62491;H3BMH2;B4DMN1;P62491-2;Q15907-2;Q15907	Ras-related protein Rab-11A;Ras-related protein Rab-11B	RAB11A;RAB11B	0	0	1	2	0	0	1	1	0	0	0	17	1	4	2	0	0	0	37302	0	0	0	0	0	0	0	303680000	0	84688	162720
D3DV75;B7Z8Y3;H0YCK3;A0A024DAK3;Q59EC0;P55265-5;P55265-3;P55265-2;P55265;P55265-4	Double-stranded RNA-specific adenosine deaminase	ADAR	0	0	0	0	0	0	1	0	0	0	0	0	0	0	0	0	0	0	0	0	0	0	0	0	0	0	0	0	0	0
Q5T085;A0A024QYW2;Q6NSB3;Q53F26;B7ZMD7;P04746-2;P19961-2;P19961;P04746;P04745	Alpha-amylase;Pancreatic alpha-amylase;Alpha-amylase 2B;Alpha-amylase 1	AMY1B;hCG_1992932;AMY1A;AMY2A;AMY2B	0	0	1	0	0	1	0	0	0	0	0	0	0	0	0	0	0	0	0	0	108600	0	0	0	0	0	0	0	0	0
D6RB59;A0A024QYZ6;O60645-2;O60645-3;O60645;Q6ZNJ2;H0Y995;Q69YP2	Exocyst complex component 3	EXOC3;FLJ00339;DKFZp762K123	0	0	0	0	0	0	0	0	0	0	0	3	0	0	0	0	0	0	0	0	0	0	0	0	0	0	1064300	0	0	0
H0Y8X1;B3KT34;A0A087X1I3;Q0QF12;D6RFM5;A0A024QZ30;B4DYN5;P31040-3;P31040-2;P31040	Succinate dehydrogenase [ubiquinone] flavoprotein subunit, mitochondrial	SDHA	0	0	0	0	0	0	0	0	0	0	0	1	0	0	0	0	0	0	0	0	0	0	0	0	0	0	32322	0	0	0
A0A024QZ70;Q7L7X3;Q7L7X3-3	Serine/threonine-protein kinase TAO1	TAOK1	1	3	1	1	2	1	2	1	1	0	0	1	0	1	0	0	545140	0	0	0	0	204690	0	0	0	0	0	0	0	0
A0A024QZ77;Q96C19;H0Y4Y4	EF-hand domain-containing protein D2	EFHD2	0	0	0	0	0	0	0	0	0	0	0	5	5	5	0	0	0	0	0	0	0	0	0	0	0	0	507280	730450	2341900	0
F8W646;B4DP35;F8VZ49;F8W6I7;Q6IPF2;Q0VAC0;A0A024RC46;A0A024RB53;A0A024QZ98;A0A024RAZ7;P09651-3;Q32P51;P09651-2;P09651;F8VYN5;F8VTQ5;B4E0B5;Q9BSM5	Heterogeneous nuclear ribonucleoprotein A1;Heterogeneous nuclear ribonucleoprotein A1, N-terminally processed;Heterogeneous nuclear ribonucleoprotein A1-like 2	HNRNPA1;HNRPA1;hCG_2020860;RP11-78J21.1;HNRNPA1L2	1	0	0	1	0	0	0	0	0	0	0	0	0	0	0	0	0	0	0	0	0	0	0	0	0	0	0	0	0	0
Q96HF4;B4DL04;A0A024QZA8;P29317;B4DVT5;J3KR66;B4DQP7;Q53TA0;B4DSE0;Q96L35;B1AKC9;Q58F15;E9PG71;D3DNT9;Q59F17;A0A024R452;Q541P7;Q4LE53;A0A0B4J1T8;Q9UF33-2;Q9UF33-3;P54762-5;P54764-2;P54762;P54764;P29323-2;P54760;P29323-3;Q15375-2;Q15375-4;Q15375;P54753;Q9UF33;P29323	Receptor protein-tyrosine kinase;Ephrin type-A receptor 2;Ephrin type-A receptor 6;Ephrin type-B receptor 1;Ephrin type-A receptor 4;Ephrin type-B receptor 2;Ephrin type-B receptor 4;Ephrin type-A receptor 7;Ephrin type-B receptor 3	EPHA2;EPHA6;EPHA4;EPHB4;EPHB2;EPHB3;EPHB2 variant protein;EPHB1;EPHA7	0	0	0	0	0	0	0	0	0	0	0	2	0	0	0	0	0	0	0	0	0	0	0	0	0	0	494570	0	0	0
F8VUA6;Q0QEW2;G3V203;H0YHA7;A0A024QZD1;J3QQ67;Q07020-2;Q07020;F8VYV2;B4DDY5;A0A075B7A0	60S ribosomal protein L18	RPL18	1	0	2	0	0	1	1	2	1	0	0	1	0	1	0	0	0	239640	0	0	0	0	497180	0	0	0	0	0	0	0
M0QYA2;A0A024QZE9;Q9NWS0;M0R3A4;M0R2P8;M0QYF4;M0QXD5	PIH1 domain-containing protein 1	PIH1D1;FLJ20643	0	0	0	0	0	0	0	0	0	0	0	0	0	0	0	0	0	0	0	0	0	0	0	0	0	0	0	0	0	0
A0A024QZH6;Q9H7N4	Splicing factor, arginine/serine-rich 19	SR-A1;SCAF1	0	0	1	0	0	1	2	1	2	1	0	0	1	0	0	0	0	0	0	0	0	312520	0	542720	0	0	0	0	0	0
B4DKM5;A0A0A0MR02;A0A024QZT0;A0A024QZN9;P45880-2;P45880;P45880-1	Voltage-dependent anion-selective channel protein 2	VDAC2	1	0	0	1	0	1	2	0	1	0	0	0	0	0	0	0	0	0	0	0	0	152690	0	0	0	0	0	0	0	0
A0A024QZW7;P49790-2;P49790;P49790-3	Nuclear pore complex protein Nup153	NUP153	0	0	0	0	0	0	0	0	0	0	0	11	2	27	0	0	0	0	0	0	0	0	0	0	0	0	488360	143710	19116000	0
H0YDJ3;B4DZQ5;A0A024QZY5;Q13523	Serine/threonine-protein kinase PRP4 homolog	PRPF4B	2	0	4	1	0	1	3	0	3	0	0	2	0	0	0	149550	0	289360	0	0	0	229670	0	828420	0	0	353900	0	0	0
B2R4S9;A8K9J7;A0A024RCL8;A0A024RCJ9;A0A024RCJ2;A0A024QZZ7;I6L9F7;U3KQK0;B4DR52;Q99880;Q99879;Q99877;Q93079;Q5QNW6;Q16778;P62807;P58876;P57053;P33778;P23527;P06899;O60814;Q5QNW6-2;Q0D2M2;Q8N257;Q96A08	Histone H2B;Histone H2B type 1-L;Histone H2B type 1-M;Histone H2B type 1-N;Histone H2B type 1-H;Histone H2B type 2-F;Histone H2B type 2-E;Histone H2B type 1-C/E/F/G/I;Histone H2B type 1-D;Histone H2B type F-S;Histone H2B type 1-B;Histone H2B type 1-O;Histone H2B type 1-J;Histone H2B type 1-K;Histone H2B type 3-B;Histone H2B type 1-A	HIST1H2BI;HIST1H2BK;HIST1H2BN;HIST1H2BJ;HIST1H2BD;HIST1H2BM;HIST1H2BL;HIST1H2BH;HIST2H2BF;HIST2H2BE;HIST1H2BC;H2BFS;HIST1H2BB;HIST1H2BO;HIST3H2BB;HIST1H2BA	1	0	0	1	1	0	1	0	0	2	2	5	2	4	3	0	0	0	0	0	0	0	0	0	0	0	13033000	1145800	4460900	869070
A3KPC7;A0A024RAS2;Q08AJ9;B2R5B3;A4FTV9;A0A024R017;A0A0U1RR32;A0A0U1RRH7;Q99878;Q96KK5;Q9BTM1;Q16777;Q93077;Q7L7L0;Q6FI13;P20671;P0C0S8;P04908;V9GZN0;H0YFX9;B4E0B3;C9J0D1;B2R5B6;Q71UI9-5;Q71UI9-2;Q71UI9;P0C0S5;Q8IUE6;Q96QV6;P16104;Q9BTM1-2	Histone H2A;Histone H2A type 1-J;Histone H2A type 1-H;Histone H2A.J;Histone H2A type 2-C;Histone H2A type 1-C;Histone H2A type 3;Histone H2A type 2-A;Histone H2A type 1-D;Histone H2A type 1;Histone H2A type 1-B/E;Histone H2A.V;Histone H2A.Z;Histone H2A type 2-B;Histone H2A type 1-A;Histone H2AX	HIST1H2AH;H2AFJ;HIST1H2AB;HIST1H2AK;HIST1H2AC;HIST1H2AJ;HIST2H2AC;HIST3H2A;HIST2H2AA3;HIST1H2AD;HIST1H2AG;H2AFV;H2AFZ;HIST2H2AB;HIST1H2AA;H2AFX	2	1	2	1	1	2	2	2	2	1	1	2	1	2	1	237850	0	719490	0	0	542250	472680	7248200	401000	0	0	617150	0	1114500	0
A0A024R071;O75694;E9PF10;B4DLT2;O75694-2	Nuclear pore complex protein Nup155	NUP155	0	0	0	0	0	0	0	0	0	0	0	8	6	16	0	0	0	0	0	0	0	0	0	0	0	0	876060	2739700	2906900	0
Q9BRK5-6;A0A024R0A9		SDF4	0	0	0	0	0	0	0	0	0	1	0	0	0	0	1	0	0	0	0	0	0	0	0	0	0	0	0	0	0	466650
A0A024R0E3;Q8TAA9-2;Q8TAA9	Vang-like protein 1	VANGL1	0	0	0	0	0	0	0	0	0	0	0	8	0	11	4	0	0	0	0	0	0	0	0	0	0	0	952840	0	4320900	1733700
A0A024R0G0;Q96S66;A0A024R095;Q96S66-2;Q96S66-3;Q96S66-4	Chloride channel CLIC-like protein 1	CLCC1	0	0	0	0	0	0	0	0	0	0	0	5	10	15	0	0	0	0	0	0	0	0	0	0	0	0	763770	1731600	11489000	0
B7Z6N1;A0A024R0L4;P50548-2;P50548	ETS domain-containing transcription factor ERF	ERF	0	0	1	1	1	1	0	0	0	0	0	0	0	0	0	0	0	0	0	0	138370	0	0	0	0	0	0	0	0	0
M0R1F7;B4DEL6;A0A024R0Q4;Q8IV08	Phospholipase D3	PLD3	0	0	0	0	0	0	0	0	0	0	0	0	0	0	0	0	0	0	0	0	0	0	0	0	0	0	0	0	0	0
Q9BPW0;H0YDU8;Q53FR0;A0A024R0Q7;P53041;A8MU39;B4DLP6;B4DDZ8;B2R6R6	Serine/threonine-protein phosphatase;Serine/threonine-protein phosphatase 5	PPP5C	0	0	0	0	0	0	0	0	0	0	0	0	0	0	0	0	0	0	0	0	0	0	0	0	0	0	0	0	0	0
F8VUY8;A8K6H9;A0A024R0W3;Q96QD8	Sodium-coupled neutral amino acid transporter 2	SLC38A2	0	0	0	0	0	0	0	0	0	0	0	1	0	1	1	0	0	0	0	0	0	0	0	0	0	0	0	0	0	534450
A0A024R0X0;Q9UMZ2-4;Q9UMZ2-8;Q9UMZ2-3;Q9UMZ2-7;Q9UMZ2-5;Q9UMZ2;Q9UMZ2-6;Q9UMZ2-9	Synergin gamma	AP1GBP1;SYNRG	0	0	0	0	0	0	0	0	0	0	0	4	1	0	0	0	0	0	0	0	0	0	0	0	0	0	1107500	0	0	0
F5H0C7;C9JPM4;C9J1Z8;B4DJC8;B4DEB9;A4D0Z3;A0A024R3Q3;A0A024R0Y6;F5H423;B4DLJ3;P84085;P18085;P84077;P61204	ADP-ribosylation factor 5;ADP-ribosylation factor 4;ADP-ribosylation factor 1;ADP-ribosylation factor 3	ARF3;ARF4;ARF5;ARF1	1	0	0	0	0	0	0	1	0	0	0	1	0	1	0	0	0	0	0	0	0	0	0	0	0	0	0	0	94483	0
A0A024R120;Q12800-2;Q12800-3;Q12800-4;Q12800;F8VWL0;F8VX55	Alpha-globin transcription factor CP2	TFCP2	0	0	0	0	0	0	2	0	0	0	0	0	0	0	0	0	0	0	0	0	0	251040	0	0	0	0	0	0	0	0
A0A024R124;F8VX04;Q9H2H9;Q8NCD8	Sodium-coupled neutral amino acid transporter 1	SLC38A1	0	0	0	0	0	0	0	0	0	0	1	6	0	6	7	0	0	0	0	0	0	0	0	0	0	0	4720000	0	2873000	26572000
B2R717;A0A024R141;O60911	Cathepsin L2	CTSL2;CTSV	0	0	0	0	0	1	0	0	0	0	0	0	0	1	0	0	0	0	0	0	0	0	0	0	0	0	0	0	79176	0
A0A024R1K0;Q9NRA8;Q9NRA8-3;B1AKL4;Q9NRA8-2;B4DR76	Eukaryotic translation initiation factor 4E transporter	EIF4ENIF1	0	0	0	0	0	0	0	0	0	0	0	0	0	1	0	0	0	0	0	0	0	0	0	0	0	0	0	0	0	0
B4DIC4;C9J9W2;B4DJI4;A8K1D2;A0A024R1S8;Q14847-3;Q14847;Q14847-2	LIM and SH3 domain protein 1	LASP1	0	0	0	0	0	0	0	0	0	0	0	1	0	1	0	0	0	0	0	0	0	0	0	0	0	0	0	0	181430	0
A0A024R1Y2;A0A024R1T9;Q4LE36;P53396-2;P53396;P53396-3;Q8N9C4	ATP-citrate synthase	ACLY;ACLY variant protein	2	0	3	0	0	2	2	0	2	0	0	0	1	0	1	0	0	272300	0	0	275300	0	0	209500	0	0	0	0	0	0
A0A024R1U0;P46060;B4DY16;B4E0U0;Q9BSK3	Ran GTPase-activating protein 1	RANGAP1	0	0	0	0	0	0	0	0	0	0	0	5	4	15	0	0	0	0	0	0	0	0	0	0	0	0	989340	580400	8985100	0
E4W6B6;B2R4D8;A0A024R1V4;P61353;K7ELC7;K7EQQ9	60S ribosomal protein L27	RPL27	0	0	0	0	1	0	0	0	0	1	0	5	0	4	1	0	0	0	0	0	0	0	0	0	0	0	14379000	0	4461300	0
A0A024R1Z6;Q99536;K7ESA3;K7ERT7;K7ENX2;K7EM19;B3KUF8;Q99536-2;Q99536-3	Synaptic vesicle membrane protein VAT-1 homolog	VAT1	0	0	0	0	0	0	0	0	0	0	0	2	0	1	0	0	0	0	0	0	0	0	0	0	0	0	543830	0	0	0
A0A024R229;Q9UHN6-2;Q9UHN6	Transmembrane protein 2	TMEM2	0	1	0	0	0	0	0	0	0	0	0	13	0	1	0	0	0	0	0	0	0	0	0	0	0	0	5862700	0	0	0
A0A024R231;Q9Y2T3;Q9Y2T3-3;B3KUM3;Q5SZC6;Q9Y2T3-2	Guanine deaminase	GDA	0	0	0	0	0	0	0	0	0	0	0	0	0	0	0	0	0	0	0	0	0	0	0	0	0	0	0	0	0	0
A4D1R6;J3KRB3;A0A087WWH0;J3QS96;A0A087WXM6;J3QQT2;J3QLC8;J3KRX5;A0A024R261;A0A0A0MRF8;A0A0A6YYL6;A4D1R5;P18621-2;P18621;P18621-3	60S ribosomal protein L17	LOC402695;RPL17;hCG_24487;RPL17-C18orf32;LOC202789	0	0	0	0	0	0	0	0	0	0	0	1	0	1	0	0	0	0	0	0	0	0	0	0	0	0	0	0	1187400	0
Q53FS4;B2R774;A0A024R2A7;P49257	Protein ERGIC-53	LMAN1	0	0	0	0	0	0	0	0	0	0	0	0	0	3	0	0	0	0	0	0	0	0	0	0	0	0	0	0	953650	0
C9JLM5;A0A024R2B6;P36952-2;P36952	Serpin B5	SERPINB5	0	0	0	0	0	0	0	1	0	0	0	0	0	0	0	0	0	0	0	0	0	0	484640	0	0	0	0	0	0	0
D3YTB1;A0A024R2G7;F8W727;P62910	60S ribosomal protein L32	RPL32	0	0	0	0	0	0	0	0	0	0	0	3	0	3	0	0	0	0	0	0	0	0	0	0	0	0	1100500	0	492040	0
A0A024R2J0;A8KAN5;A0A024R2L0;Q9NZI7-4;Q9NZI7	Upstream-binding protein 1	UBP1	0	0	0	0	0	0	0	0	0	0	0	0	0	1	0	0	0	0	0	0	0	0	0	0	0	0	0	0	59427	0
D2CPI9;D2CPJ0;X5DRB1;D9I4E1;A8K146;A0A024R2M8;Q01831-2;Q01831	DNA repair protein complementing XP-C cells	XPC	1	0	0	0	0	0	1	1	0	0	0	1	0	1	0	0	0	0	0	0	0	0	0	0	0	0	0	0	0	0
H7BXY3;A0A024R2T6;Q7L2E3-3;Q7L2E3;Q7L2E3-2	Putative ATP-dependent RNA helicase DHX30	DHX30	0	1	0	1	1	2	6	2	0	0	0	0	0	0	0	0	0	0	0	0	625480	436630	863360	0	0	0	0	0	0	0
B2RAF3;A0A024R2Y2;Q12893	Transmembrane protein 115	TMEM115	0	0	0	0	0	0	0	0	0	0	0	1	0	0	0	0	0	0	0	0	0	0	0	0	0	0	474600	0	0	0
A0A024R321;O75369-6;O75369-3;O75369-2;O75369-9;O75369;O75369-8;O75369-5;O75369-4	Filamin-B	FLNB	0	0	0	2	5	1	5	1	1	5	3	5	7	4	4	0	0	0	0	0	0	171360	0	0	0	0	0	0	0	0
B4DZZ0;B3KQB4;A0A024R371;O75915;F8WF90;C9JQU6;F8WF33;B4DWQ6	PRA1 family protein 3	ARL6IP5	0	0	0	0	0	0	0	0	0	0	0	3	2	4	0	0	0	0	0	0	0	0	0	0	0	0	174090	1534700	2984300	0
R4GMQ5;B4DMY4;B4DL49;B3KUJ8;A8K2H4;A0A024R374;P07858;Q6LAF9	Cathepsin B;Cathepsin B light chain;Cathepsin B heavy chain	CTSB	0	0	0	0	0	0	0	0	0	0	0	0	0	0	0	0	0	0	0	0	0	0	0	0	0	0	0	0	0	0
E9PR95;E9PSC3;E9PLC5;E9PLB3;E9PIP1;E9PPB5;E9PQS1;A0A087WT99;A0A024R3B0;A8K718;A0A024R396;Q9H0W9-3;Q9H0W9-2;Q9H0W9	Ester hydrolase C11orf54	C11orf54	0	0	0	0	0	0	0	0	0	0	0	0	0	0	0	0	0	0	0	0	0	0	0	0	0	0	0	0	0	0
Q86T74;A0A024R3E4;P46937-5;P46937-3;P46937-6;P46937-7;P46937-2;P46937-8;P46937;P46937-9;H0YCI3;P46937-4	Transcriptional coactivator YAP1	DKFZp451O0517;YAP1	0	0	1	0	1	2	0	0	0	0	0	0	0	0	0	0	0	0	0	0	346940	0	0	0	0	0	0	0	0	0
B3KXZ9;B2R642;A8K6A6;A0A024R3I5;P43121;P43121-2	Cell surface glycoprotein MUC18	MCAM	0	0	0	0	0	0	0	0	0	0	0	2	0	1	0	0	0	0	0	0	0	0	0	0	0	0	0	0	246840	0
A0A024R3M2;J3KNL5;Q3KR37-2;Q3KR37;Q3KR37-4;B7Z4N9;Q3KR37-3	GRAM domain-containing protein 1B	hCG_39893;GRAMD1B	0	0	0	0	0	0	0	0	0	0	0	2	4	12	0	0	0	0	0	0	0	0	0	0	0	0	96196	352770	6150300	0
A0A024R3P9;Q9H3P7	Golgi resident protein GCP60	ACBD3	0	0	0	0	0	0	0	0	0	2	0	4	0	3	2	0	0	0	0	0	0	0	0	0	1551900	0	931430	0	1277800	0
A0A024R3R7;Q5T3Q7;B2RWN5;Q9H583;Q6P664;Q8N7L7;B7ZAU8;B4E263;B3KWS1;A2VDI1	HEAT repeat-containing protein 1;HEAT repeat-containing protein 1, N-terminally processed	HEATR1	0	0	0	0	0	0	0	0	0	0	0	0	0	0	0	0	0	0	0	0	0	0	0	0	0	0	0	0	0	0
B4E0E1;B2R5W3;A0A024R3T8;P09874;Q05D33;Q6PJL0	Poly [ADP-ribose] polymerase 1	PARP1	0	0	1	0	0	1	1	0	0	0	0	0	0	0	0	0	0	0	0	0	0	0	0	0	0	0	0	0	0	0
B8ZZJ0;B9A032;A0A024R3Z2;B8ZZN6;P63165	Small ubiquitin-related modifier 1	SUMO1	0	0	0	0	0	0	0	0	0	0	0	0	0	1	0	0	0	0	0	0	0	0	0	0	0	0	0	0	507750	0
B4DHC5;A0A024R458;A0A0S2Z444;A0A0S2Z3Y3;A0A0S2Z3Z1;A0A0S2Z462;P52594-2;P52594-3;P52594;P52594-4;C9J2I0;B8ZZY2	Arf-GAP domain and FG repeat-containing protein 1	HRB;AGFG1	0	0	0	0	0	0	0	0	0	0	0	3	0	0	0	0	0	0	0	0	0	0	0	0	0	0	478120	0	0	0
B7ZLE5;A0A024R462;P02751-4;P02751-10;P02751-6;P02751-5;P02751-9;P02751-14;P02751-8;P02751-17;P02751-3;P02751;P02751-12;P02751-13;P02751-11;P02751-7;P02751-15;Q6MZM7	Fibronectin;Anastellin;Ugl-Y1;Ugl-Y2;Ugl-Y3	FN1;DKFZp686O12165	0	0	6	0	0	4	0	2	8	0	0	5	0	0	5	0	0	2077400	0	0	630190	0	540880	5737000	0	0	1325600	0	0	2178300
Q53S54;A0A024R475;Q13618-3;Q13618-2;Q13618	Cullin-3	CUL3	0	0	0	1	0	0	0	0	0	0	0	0	0	0	0	0	0	0	0	0	0	0	0	0	0	0	0	0	0	0
B2RBE0;A0A024R497;O95573;B3KN05;B3KMA6	Long-chain-fatty-acid--CoA ligase 3	ACSL3	0	0	0	0	0	1	0	0	1	0	0	10	10	24	4	0	0	0	0	0	0	0	0	0	0	0	2263900	4799400	18650000	1118000
B3KM80;Q6ZS99;B3KTP9;A0A024R4A0;P19338;H7BY16	Nucleolin	NCL	3	2	5	1	1	4	1	0	3	0	0	0	0	1	0	505140	670490	620210	0	0	331460	0	0	496090	0	0	0	0	0	0
A0A024R4A5;Q6Y7W6-4;Q6Y7W6-5;Q6Y7W6;I1E4Y6;Q6Y7W6-3;E7ESB6;B4DRT8;B4DZM1	PERQ amino acid-rich with GYF domain-containing protein 2	TNRC15;GIGYF2	0	0	0	0	0	2	5	1	1	0	0	1	0	2	0	0	0	0	0	0	118880	2669400	0	0	0	0	0	0	430940	0
A0A087WX29;B4DRW3;A0A0A0N0L3;A0A024R4E2;Q13148;A0A087WXQ5;K7EJM5;A0A087WV68;A0A0A0N0N3;A0A0A0N0M3;K7EN94;B1AKP7;G3V162;A0A087X260;A0A087WYY0;Q13148-4	TAR DNA-binding protein 43	TARDBP;TDP43	0	0	0	0	0	0	0	0	0	0	0	1	0	0	0	0	0	0	0	0	0	0	0	0	0	0	0	0	0	0
B2R5V9;A0A024R4E5;Q00341;Q00341-2;H0Y394	Vigilin	HDLBP	0	0	1	1	0	2	2	1	0	0	0	3	1	8	0	0	0	0	0	0	342860	528940	0	0	0	0	653630	0	889830	0
H0Y5X7;H7C3F5;Q6ZMJ6;B7Z6J7;A0A024R4R3;O75175-3;O75175-2;O75175	CCR4-NOT transcription complex subunit 3	CNOT3;FLJ00420	0	0	0	0	0	0	0	0	0	0	0	0	0	0	0	0	0	0	0	0	0	0	0	0	0	0	0	0	0	0
B7Z4Q0;A0A024R4U0;Q9NP61-2;Q9NP61;B0QYV8;H0Y6A0;B7Z6L2	ADP-ribosylation factor GTPase-activating protein 3	ARFGAP3	0	0	0	0	0	0	0	0	0	0	0	1	0	2	0	0	0	0	0	0	0	0	0	0	0	0	0	0	406480	0
A0A024R4X7;Q9UKX7-2;Q9UKX7;B4E2D3	Nuclear pore complex protein Nup50	hCG_1989366;NUP50	0	0	0	0	0	0	0	0	0	0	0	0	0	4	0	0	0	0	0	0	0	0	0	0	0	0	0	0	826420	0
A0A024R4Z6;Q08945	FACT complex subunit SSRP1	SSRP1	0	0	0	1	0	0	1	0	0	0	0	0	0	0	0	0	0	0	0	0	0	45254	0	0	0	0	0	0	0	0
H0YEF4;A0A024R546;Q9C0B5-2;Q9C0B5	Palmitoyltransferase;Palmitoyltransferase ZDHHC5	ZDHHC5	0	0	0	0	0	0	0	0	0	0	0	1	0	0	0	0	0	0	0	0	0	0	0	0	0	0	151550	0	0	0
B4DX42;B4DSE4;A0A024R588;A0A024R566;B4DJU4;A0A024R5D9;A0A024R572;Q15637-4;Q15637-6;Q15637-7;Q15637-3;Q15637-2;Q15637;Q15637-5	Splicing factor 1	SF1	0	0	0	0	0	0	0	0	0	0	0	0	0	1	0	0	0	0	0	0	0	0	0	0	0	0	0	0	92629	0
A0A024R5A3;A0A024R580;B2RDI5;P07384;E9PLX0;E9PJJ3;E9PLC9;E9PMC6;E9PJA6;E9PSA6;E9PQB3;E9PRM1;B4DWH5	Calpain-1 catalytic subunit	CAPN1	0	0	2	1	1	2	2	0	0	0	0	0	0	0	0	0	0	166870	0	0	386600	264260	0	0	0	0	0	0	0	0
A8K0D2;A0A024R5F7;Q9UBM7;B4E1K5;X5DNI9;E9PM00;X5DRD7	7-dehydrocholesterol reductase	DHCR7	0	0	0	0	0	0	0	0	0	0	0	3	1	4	1	0	0	0	0	0	0	0	0	0	0	0	251860	0	3388800	0
A0A024R5K1;Q9BR76;Q9NSK3	Coronin;Coronin-1B	CORO1B;DKFZp762I166	0	0	0	0	0	0	0	0	0	1	0	8	6	9	2	0	0	0	0	0	0	0	0	0	0	0	2639600	4849700	4268700	1642300
E9PQ34;E9PJH8;E9PIG2;E9PRS3;Q9NPA9;E9PNX1;E9PK86;E9PMI5;E9PR70;E9PPV6;B4DN87;A8K259;A0A024R5K8;P50454	Serpin H1	SERPINH1;ra-a47	0	0	0	0	0	0	0	0	0	0	0	0	0	0	0	0	0	0	0	0	0	0	0	0	0	0	0	0	0	0
A0A024R5P7;A0A024R5U9;Q6PJW8-3;Q6PJW8-2;Q6PJW8	Consortin	C1orf71;CNST	0	0	0	0	0	0	0	0	0	0	0	0	0	1	0	0	0	0	0	0	0	0	0	0	0	0	0	0	118520	0
B4DUC6;A8K8N5;A0A024R5S4;P40818-2;P40818	Ubiquitin carboxyl-terminal hydrolase;Ubiquitin carboxyl-terminal hydrolase 8	USP8	0	0	1	0	0	1	0	0	0	0	0	0	0	0	0	0	0	0	0	0	91827	0	0	0	0	0	0	0	0	0
A0A024R663;Q86UP2;Q86UP2-4;Q86UP2-2;Q86UP2-3	Kinectin	KTN1	1	2	1	1	1	3	3	1	3	0	0	29	25	90	8	0	21425	0	0	0	20856	25331	0	101690	0	0	607430	1792800	274340000	231960
A0A0U1RRM8;H0YJ34;A0A024R687;Q96AC1;Q96AC1-3;A8K6S3;Q96AC1-2	Fermitin family homolog 2	FERMT2;PLEKHC1	0	0	0	0	0	1	0	0	0	0	0	11	0	10	2	0	0	0	0	0	0	0	0	0	0	0	1851600	0	1249100	1069600
A0A024R6K8;P23381-2;P23381;H0YJP3	Tryptophan--tRNA ligase, cytoplasmic;T1-TrpRS;T2-TrpRS	WARS	0	0	0	0	0	1	1	0	0	1	0	3	1	5	1	0	0	0	0	0	0	0	0	0	0	0	381300	0	986060	0
A0A024R6N2;Q9Y5S2;Q86XZ8;Q86TR8;H0YLY0	Non-specific serine/threonine protein kinase;Serine/threonine-protein kinase MRCK beta	CDC42BPB	0	0	1	1	0	1	1	2	1	0	0	0	0	0	0	0	0	0	0	0	0	0	343780	0	0	0	0	0	0	0
A0A024R6Q1;P55010;Q6IBU0;Q05DF3;H0YN40	Eukaryotic translation initiation factor 5	EIF5	0	0	0	1	0	1	1	0	0	1	0	10	10	16	2	0	0	0	0	0	0	0	0	0	0	0	3125200	1536200	34486000	193890
B3KUZ8;A0A024R6W0;P00505-2;P00505	Aspartate aminotransferase;Aspartate aminotransferase, mitochondrial	GOT2	0	0	0	0	0	0	0	0	0	0	0	0	0	0	0	0	0	0	0	0	0	0	0	0	0	0	0	0	0	0
A0A024R6Z2;A0A024R726;Q9NVM4-3;Q9NVM4;H3BNC0;Q9NVM4-4;Q9NVM4-2	Protein arginine N-methyltransferase 7	PRMT7	0	0	0	0	0	0	1	0	0	0	0	4	0	5	0	0	0	0	0	0	0	0	0	0	0	0	407920	0	1033100	0
C9JKI3;Q7Z4F3;A0A024R757;E9PCT5;A9XTE5;Q2TNI1;Q59E85;Q03135-2;Q03135	Caveolin;Caveolin-1	CAV1	0	0	0	0	0	0	0	0	0	0	0	1	0	0	0	0	0	0	0	0	0	0	0	0	0	0	0	0	0	0
B3KQ99;A0A024R776;A0A024R785;A0A024R781;O95628-5;O95628-3;O95628-2;O95628;O95628-8;O95628-4;O95628-7;O95628-9;O95628-10;O95628-6	CCR4-NOT transcription complex subunit 4	CNOT4	0	0	0	0	0	0	0	0	0	0	0	0	0	0	0	0	0	0	0	0	0	0	0	0	0	0	0	0	0	0
Q6FG59;A0A024R7B7;Q16543;A1L0W4;K7EQA9	Hsp90 co-chaperone Cdc37;Hsp90 co-chaperone Cdc37, N-terminally processed	CDC37;MBD5	1	0	0	0	0	0	0	0	0	0	0	0	0	0	1	0	0	0	0	0	0	0	0	0	0	0	0	0	0	0
A5PKY0;A0A024R7G6;M0R165;A8K5P4;Q9UBC2-4;Q9UBC2-3;Q9UBC2;Q9UBC2-2;B4DQX5;B4DME4;M0R2S2	Epidermal growth factor receptor substrate 15-like 1	EPS15L1	0	0	0	0	0	0	0	0	0	0	0	5	3	5	3	0	0	0	0	0	0	0	0	0	0	0	1038000	872740	671510	918530
B3KY55;A0A024R7L5;A0A024R7L8;Q92900-2;Q92900	Regulator of nonsense transcripts 1	UPF1	0	0	0	0	0	0	0	0	0	0	0	0	0	0	0	0	0	0	0	0	0	0	0	0	0	0	0	0	0	0
B2R8G6;A0A024R7P2;B7Z6M0;Q14318;Q14318-2;U3KQI1;A0A0A0MTJ1;M0R2K9;Q14318-3	Peptidyl-prolyl cis-trans isomerase FKBP8;Peptidyl-prolyl cis-trans isomerase	FKBP8	0	0	0	0	0	0	0	0	0	0	0	0	0	2	0	0	0	0	0	0	0	0	0	0	0	0	0	0	514650	0
B4DKS8;A0A024R7T3;P52597	Heterogeneous nuclear ribonucleoprotein F;Heterogeneous nuclear ribonucleoprotein F, N-terminally processed	HNRPF;HNRNPF	2	0	0	1	0	0	0	0	0	0	0	0	0	0	0	134380	0	0	0	0	0	0	0	0	0	0	0	0	0	0
A0A024R7V7;Q9P2D1;H3BTW3;B4DR07	Chromodomain-helicase-DNA-binding protein 7	CHD7;CHD9	0	0	1	0	0	0	3	0	0	0	0	0	0	0	0	0	0	0	0	0	0	289870	0	0	0	0	0	0	0	0
A0A024R7X0;Q9Y6D6;Q59FY5;E5RIF2;E5RHL7;B3KMS9	Brefeldin A-inhibited guanine nucleotide-exchange protein 1	ARFGEF1	0	0	0	0	0	0	0	0	0	0	0	10	1	0	0	0	0	0	0	0	0	0	0	0	0	0	2945500	0	0	0
G5EA18;E5RJN7;E7EVI1;B7Z1P6;A0A0A0MTC4;A0A0A0MTD1;Q2TBD5;F8VPI7;A8K276;Q4LE57;E7EPX0;A0A0A0MTC6;E7EVJ4;E9PH62;A0A0A0MTC5;A0A024R7X7;Q9NUL3-4;Q9NUL3-6;Q9NUL3-8;Q9NUL3-3;Q9NUL3-7;Q9NUL3-2;Q9NUL3	Double-stranded RNA-binding protein Staufen homolog 2	STAU2;STAU2 variant protein	0	0	0	0	0	0	0	0	0	0	0	0	0	0	0	0	0	0	0	0	0	0	0	0	0	0	0	0	0	0
A0A024R7Z5;O00560-3;O00560;B4DQ93;G5EA09;O00560-2	Syntenin-1	SDCBP	0	0	0	0	0	0	0	0	0	0	0	1	1	2	0	0	0	0	0	0	0	0	0	0	0	0	0	0	383240	0
B0QZ65;A0A0A0MQV8;B4DGD8;H0Y4E7;H0Y7I9;C9IZ08;B4DK42;F8W9S7;A0A024R875;A0A024R862;A0A024R8A2;Q14C86-3;Q14C86-4;Q14C86-5;Q14C86-2;Q14C86;Q14C86-6	GTPase-activating protein and VPS9 domain-containing protein 1	GAPVD1	0	0	0	0	0	0	1	0	0	0	0	1	0	0	0	0	0	0	0	0	0	0	0	0	0	0	0	0	0	0
F2Z388;A0A024R866;P42766	60S ribosomal protein L35	RPL35	0	0	0	0	1	0	0	0	0	1	0	3	0	2	1	0	0	0	0	0	0	0	0	0	0	0	3616300	0	975520	0
A0A024R870;Q6UWE0-2;Q6UWE0	E3 ubiquitin-protein ligase LRSAM1	LRSAM1	0	0	0	0	0	0	3	0	0	0	0	0	0	0	0	0	0	0	0	0	0	181020	0	0	0	0	0	0	0	0
A0A024R872;Q96TA1-2;Q96TA1	Niban-like protein 1	C9orf88;FAM129B	0	0	0	0	0	0	0	0	0	0	0	4	0	2	0	0	0	0	0	0	0	0	0	0	0	0	609690	0	319200	0
A0A024R899;Q9HBD1;Q9HBD1-4;Q9HBD1-6	Roquin-2	MNAB;RC3H2	0	0	0	0	0	0	0	0	0	0	0	0	0	0	0	0	0	0	0	0	0	0	0	0	0	0	0	0	0	0
A0A024R8A7;Q96I24	Far upstream element-binding protein 3	hCG_31253;FUBP3	0	0	0	0	0	0	0	0	0	0	0	0	0	0	0	0	0	0	0	0	0	0	0	0	0	0	0	0	0	0
Q7Z3C4;A0A0A0MSW3;A0A024R8B6;P35658-2;P35658-4;P35658;P35658-3;P35658-5;B4DZN4;E9PKD2;B7ZAX0;B7ZAV2;B4DYZ6;H0Y837	Nuclear pore complex protein Nup214	DKFZp686J0330;NUP214	0	0	0	0	0	0	0	0	0	0	0	0	0	1	0	0	0	0	0	0	0	0	0	0	0	0	0	0	0	0
A0A024R8D7;P31025;Q5VSP4	Lipocalin-1;Putative lipocalin 1-like protein 1	LCN1;LCN1P1	1	1	2	1	0	2	1	1	2	0	0	0	0	0	0	0	0	643400	0	0	3563700	0	0	507270	0	0	0	0	0	0
A0A024R8K8;J3QS41;B7ZLW2;P42694;P42694-2	Probable helicase with zinc finger domain	HELZ	0	0	0	0	0	0	0	0	0	0	0	0	0	0	0	0	0	0	0	0	0	0	0	0	0	0	0	0	0	0
A0A024R8R0;J3QQJ0;Q9UHR5-2;Q9UHR5;Q659G6;J3KS14;F5H478;B7Z4X9;J3KRU5;X6R3T8;J3QLH3	SAP30-binding protein	SAP30BP;DKFZp586L2022	0	0	0	0	0	0	0	0	0	0	0	0	0	2	0	0	0	0	0	0	0	0	0	0	0	0	0	0	322700	0
B4DG89;A0A024R8R4;Q8TAT6;Q8TAT6-2	Nuclear protein localization protein 4 homolog	NPLOC4	0	0	0	0	0	0	1	0	0	0	0	0	0	2	0	0	0	0	0	0	0	0	0	0	0	0	0	0	333040	0
A0A024R8S3;A8MUA9;A8MU27;P61956-2;Q6EEV6;P61956;P55854;P55854-2	Small ubiquitin-related modifier;Small ubiquitin-related modifier 2;Small ubiquitin-related modifier 4;Small ubiquitin-related modifier 3	SUMO2;SUMO3;SUMO4	0	0	1	0	0	1	1	1	1	0	0	0	0	0	0	0	0	0	0	0	0	0	0	0	0	0	0	0	0	0
A0A024R8U1;O15427;J3QQS9;J3QQV2;J3QSC3;J3KTI8;Q53G91	Monocarboxylate transporter 4	SLC16A3	0	0	0	0	0	0	0	0	0	0	0	2	0	1	2	0	0	0	0	0	0	0	0	0	0	0	405760	0	0	799420
A0A0S2Z5A5;A0A024R8V0;Q9UHD8-7;Q9UHD8-2;Q9UHD8-5;Q9UHD8;Q1WWK5;A0A024R8Q0;Q9UHD8-3	Septin-9	2017-09-09	0	0	1	1	0	1	1	0	1	0	0	2	2	2	0	0	0	0	0	0	0	0	0	0	0	0	331210	271770	166850	0
B3KMW2;A0A024R8V6;Q9P275;Q9P275-2;K7EIH0;K7EMM6;Q9H9C5;E9PEW0;A0A075B784	Ubiquitin carboxyl-terminal hydrolase;Ubiquitin carboxyl-terminal hydrolase 36	USP36;DUB1	0	0	0	0	0	0	1	1	0	0	0	0	1	0	0	0	0	0	0	0	0	0	0	0	0	0	0	124610	0	0
Q6MZT2;A0A024R906;Q16832	Discoidin domain-containing receptor 2	DKFZp686D1354;DDR2	0	0	0	0	0	0	0	0	0	0	0	1	0	0	0	0	0	0	0	0	0	0	0	0	0	0	134820	0	0	0
A0A087WYY6;A0A024R952;Q13835-2;Q13835;Q14BN3	Plakophilin-1	PKP1	0	1	1	1	2	1	1	1	1	0	0	0	0	1	0	0	0	0	0	195380	0	0	0	0	0	0	0	0	0	0
A0A024R957;Q8NFQ8	Torsin-1A-interacting protein 2	TOR1AIP2	1	0	0	1	0	0	0	0	0	0	0	0	3	6	0	0	0	0	0	0	0	0	0	0	0	0	0	0	1840700	0
A0A024R9D2;Q86UE4	Protein LYRIC	MTDH	0	0	1	0	0	1	3	1	3	0	0	15	8	42	6	0	0	0	0	0	0	193350	0	727080	0	0	948220	438820	237220000	780230
E9PJ38;E9PND3;E9PN10;Q6R3F1;A0A024R9E0;O00559;O00559-2	Receptor-binding cancer antigen expressed on SiSo cells	EBAG9;RCAS1	0	0	0	0	0	0	0	0	0	0	0	1	0	1	0	0	0	0	0	0	0	0	0	0	0	0	0	0	483550	0
H0YNE5;H0YLG5;A0A024R9P6;Q96TC7;B3KUI4	Regulator of microtubule dynamics protein 3	RMDN3;FAM82C	0	0	0	0	0	0	0	0	0	0	0	0	0	2	0	0	0	0	0	0	0	0	0	0	0	0	0	0	577560	0
D6R918;D6RBC5;D6RDI5;D6RA54;D6RC55;D6RG39;D6RIT9;A0A024R9U3;Q9NX40-3;Q9NX40-2;Q9NX40-4;Q9NX40	OCIA domain-containing protein 1	OCIAD1	0	0	0	0	0	0	0	0	0	0	0	1	0	0	0	0	0	0	0	0	0	0	0	0	0	0	308300	0	0	0
Q6MZI6;C9JCK5;Q53GF5;A0A024RA52;P25787	Proteasome subunit alpha type;Proteasome subunit alpha type-2	DKFZp686D09174;PSMA2	0	0	0	0	0	0	0	0	0	0	0	0	0	0	0	0	0	0	0	0	0	0	0	0	0	0	0	0	0	0
B7Z7T1;B2RAT5;A0A024RA74;Q8TCY9-3;Q8TCY9-4;Q8TCY9-2;Q8TCY9	Up-regulator of cell proliferation	URG4;URGCP	0	0	0	0	0	0	1	1	1	0	0	0	0	0	0	0	0	0	0	0	0	0	0	0	0	0	0	0	0	0
A5PLK7;A0A024RAC5;Q9P258	Protein RCC2	RCC2	0	0	2	0	0	0	0	0	2	0	0	0	0	0	0	0	0	0	0	0	0	0	0	0	0	0	0	0	0	0
A0A024RAD7;Q658P3-3;Q658P3;Q658P3-2;B8ZZX6;Q658P3-4	Metalloreductase STEAP3	STEAP3	0	0	0	0	0	0	0	0	0	0	0	12	0	6	1	0	0	0	0	0	0	0	0	0	0	0	9526400	0	813750	0
Q4ZG72;A0A024RAH8;Q9NVP1;Q8N254	ATP-dependent RNA helicase DDX18	DDX18	0	0	0	0	0	0	0	0	0	0	0	8	1	7	4	0	0	0	0	0	0	0	0	0	0	0	2192100	0	1237100	1267000
A0A024RAM0;Q92973-2;Q92973;Q92973-3	Transportin-1	TNPO1	0	0	0	0	0	0	0	0	0	0	0	0	0	0	0	0	0	0	0	0	0	0	0	0	0	0	0	0	0	0
A0A024RAM2;P35754	Glutaredoxin-1	GLRX	0	0	0	0	0	0	0	0	0	0	0	0	0	0	0	0	0	0	0	0	0	0	0	0	0	0	0	0	0	0
Q75MH1;A0A024RB14;P62854	40S ribosomal protein S26	RPS26	0	0	0	0	1	0	0	0	0	0	0	1	0	1	0	0	0	0	0	0	0	0	0	0	0	0	0	0	707440	0
A0A024RB17;Q9BSJ8;B3KMV5;A0A024RB16;Q9BSJ8-2;B3KY56	Extended synaptotagmin-1	FAM62A;ESYT1	1	0	0	1	0	1	0	0	0	0	0	19	22	31	9	0	0	0	0	0	0	0	0	0	0	0	7757100	20966000	26638000	1978100
A0A024RB76;Q9BRT6	Protein LLP homolog	C12orf31;LLPH	0	0	0	1	1	0	1	0	0	0	3	5	3	5	0	0	0	0	0	0	0	0	0	0	0	1437300	6919500	1724500	3015500	0
H0YIN7;F8W0A3;F8VR77;A8K6Y1;Q6PIN5;A0A024RB85;Q05D08;Q9UQ80-2;Q9UQ80	Proliferation-associated protein 2G4	PA2G4	1	1	0	0	1	1	0	0	0	0	0	1	0	2	1	0	0	0	0	0	0	0	0	0	0	0	0	0	293490	0
F8VY35;F8W0J6;F5H4R6;B7Z2V4;H0YIV4;A0A024RBB7;P55209-2;P55209;H0YHC3;F8W020;F8W118;F8VUX1;F8VV59;B7Z9C2;A0A024RBE6;H0YH88;F8VXI6;F8W543;P55209-3;B7Z5H0	Nucleosome assembly protein 1-like 1	NAP1L1	0	0	0	0	1	0	0	0	0	0	0	3	0	7	0	0	0	0	0	0	0	0	0	0	0	0	213560	0	5540100	0
A0A024RBB8;Q5HYM3;Q9BZF1-3;Q9BZF1-2;Q9BZF1;F8VUA7;F8VQX7;Q641R2	Oxysterol-binding protein;Oxysterol-binding protein-related protein 8	OSBPL8;DKFZp686C0249	0	0	0	0	0	1	0	0	2	0	0	6	4	15	1	0	0	0	0	0	0	0	0	116800	0	0	329030	457020	10739000	0
A0A024RBB9;Q9Y2U8	Inner nuclear membrane protein Man1	LEMD3	0	0	0	0	0	0	0	0	0	0	0	18	6	41	5	0	0	0	0	0	0	0	0	0	0	0	1067300	622550	65497000	541910
A0A024RBC7;P20020-6;P20020-3;P20020-4;P20020;P20020-5;P20020-2;E7ERY9	Calcium-transporting ATPase;Plasma membrane calcium-transporting ATPase 1	ATP2B1	0	0	0	0	0	0	0	1	0	0	0	5	0	19	1	0	0	0	0	0	0	0	0	0	0	0	461490	0	8711600	0
F8VV52;B3KTL6;A0A024RBD8;Q9NZN8-4;Q9NZN8;F8VRS8;B2RDX7;Q9NZN8-2;Q9NZN8-5;H0YI11;H0YH84;F8W145;F8VP97	CCR4-NOT transcription complex subunit 2	CNOT2	0	0	0	0	0	0	0	0	0	0	0	0	0	0	0	0	0	0	0	0	0	0	0	0	0	0	0	0	0	0
A0A024RBE7;P42167;H0YJH7;P42167-3	Lamina-associated polypeptide 2, isoforms beta/gamma;Thymopoietin;Thymopentin	TMPO	0	0	0	0	1	0	0	0	1	0	0	32	26	45	29	0	0	0	0	0	0	0	0	0	0	0	9092300	41129000	1296500000	61584000
J3KTJ8;J3QRI7;J3QQQ9;J3QQV1;J3QRC4;Q6IBH6;A0A024RBF6;P61254;J3KSS0;E5RIT6;Q9UNX3	60S ribosomal protein L26;60S ribosomal protein L26-like 1	RPL26;hCG_26523;RPL26L1	0	0	0	0	0	0	0	0	0	0	0	2	0	1	0	0	0	0	0	0	0	0	0	0	0	0	974190	0	0	0
A0A024RBH2;Q07065;B3KVX6;Q8TB01;Q6NWZ1	Cytoskeleton-associated protein 4	CKAP4	0	1	1	0	0	0	0	0	1	0	0	3	3	27	0	0	0	0	0	0	0	0	0	0	0	0	216570	366540	47482000	0
A0A024RBH7;P42167-2;Q59G12	Lamina-associated polypeptide 2, isoforms beta/gamma;Thymopoietin;Thymopentin	TMPO	0	0	0	0	1	0	0	0	1	0	0	23	20	34	22	0	0	0	0	0	0	0	0	0	0	0	0	0	1883400	0
B4E3D5;Q53HW2;Q53HK9;A8K4Z4;A0A024RBS2;P05388;F8W1K8;F8VPE8;Q3MHV2;F8VW21;F8VU65;Q6NSF2;F8VWS0;P05388-2;Q8NHW5	60S acidic ribosomal protein P0;60S acidic ribosomal protein P0-like	RPLP0;RPLP0P6	1	0	0	0	0	0	0	1	0	0	0	0	0	1	0	0	0	0	0	0	0	0	0	0	0	0	0	0	51306	0
A8K6T3;A0A024RC29;Q14574-2;Q14574	Desmocollin-3	DSC3	1	0	2	1	0	2	1	0	1	0	0	0	0	0	0	0	0	250400	0	0	282780	0	0	0	0	0	0	0	0	0
K7EJV8;A8KAJ7;A0A024RC48;Q10472-2;Q10472;K7EK46	Polypeptide N-acetylgalactosaminyltransferase;Polypeptide N-acetylgalactosaminyltransferase 1;Polypeptide N-acetylgalactosaminyltransferase 1 soluble form	GALNT1	1	0	1	1	0	1	1	0	1	0	0	1	0	0	0	0	0	0	0	0	0	0	0	0	0	0	522200	0	0	0
A0A024RCA7;P05387	60S acidic ribosomal protein P2	RPLP2	1	0	1	1	0	1	0	0	0	0	0	0	0	0	0	0	0	0	0	0	94169	0	0	0	0	0	0	0	0	0
A0A024RCC9;B7ZAK9;B7ZB83;Q99733;Q99733-2;B4DS05;C9JZI7;B7ZAC7;C9J6D1;E9PNW0;E9PJJ2;E9PS34;E9PNJ7;E9PP22;E9PKT8	Nucleosome assembly protein 1-like 4	NAP1L4	0	0	0	0	0	0	1	0	0	0	0	1	0	10	0	0	0	0	0	0	0	0	0	0	0	0	0	0	6932600	0
B2R6F9;A0A024RD18;Q15208	Serine/threonine-protein kinase 38	STK38	0	0	0	0	0	1	1	1	1	0	0	3	2	3	0	0	0	0	0	0	0	0	0	0	0	0	337200	303060	583010	0
A0A0A0MTI6;B4DSC2;B3KWH9;A0A024RD35;Q9NYP7-3;Q9NYP7;Q9NYP7-2	Elongation of very long chain fatty acids protein;Elongation of very long chain fatty acids protein 5	ELOVL5	0	0	0	0	0	0	0	0	0	0	0	1	0	1	0	0	0	0	0	0	0	0	0	0	0	0	0	0	396870	0
A0A024RD93;P22234;E9PBS1;P22234-2;B4DGX3;D6RF62	Multifunctional protein ADE2;Phosphoribosylaminoimidazole-succinocarboxamide synthase;Phosphoribosylaminoimidazole carboxylase	PAICS	3	0	0	3	0	0	2	0	0	0	0	2	0	2	0	357470	0	0	0	0	0	0	0	0	0	0	276720	0	325470	0
D6RF44;H0YA96;D6RAF8;H0Y8G5;Q12771;B4DTC3;A0A024RDF4;A0A024RDB4;A0A024RDF3;Q14103-4;Q14103-3;Q14103-2;Q14103;D6RBQ9	Heterogeneous nuclear ribonucleoprotein D0	HNRNPD;HNRPD	2	1	1	0	0	1	1	0	1	0	0	0	0	1	0	239380	0	0	0	0	0	0	0	0	0	0	0	0	0	0
D6RHZ5;A0A024RDH6;A0A024RDD3;D6REX3;O94979-5;O94979-6;O94979-3;O94979-10;O94979-4;O94979-9;O94979-2;O94979;O94979-8;H7BXG7;O94979-7	Protein transport protein Sec31A	SEC31A;SEC31L1	0	0	0	1	1	1	1	0	0	0	0	0	1	1	0	0	0	0	0	0	0	0	0	0	0	0	0	0	0	0
B7Z8X5;A0A024RDE8;Q96HC4-7;Q96HC4-4;Q96HC4;Q96HC4-6;D6RAA1;A0A0D9SFW3;D6RGG6;H0Y8Y3;A0A0A0MSP3;Q59FC9;B7Z481;Q96HC4-5;Q96HC4-3;Q96HC4-2	PDZ and LIM domain protein 5	PDLIM5	1	0	0	0	0	0	0	0	0	0	0	2	1	2	0	0	0	0	0	0	0	0	0	0	0	0	199550	0	338760	0
A0A024RDG5;Q53EU6	Glycerol-3-phosphate acyltransferase 3	HMFN0839;AGPAT9	0	0	0	0	0	0	0	0	0	0	0	2	2	4	0	0	0	0	0	0	0	0	0	0	0	0	0	0	861480	0
A0A024RDH8;P49207	60S ribosomal protein L34	RPL34	0	0	0	0	0	0	0	0	0	0	0	3	2	3	0	0	0	0	0	0	0	0	0	0	0	0	2860400	333520	595050	0
A0A024RDQ0;A0A024RDS1;Q92598-2;Q92598-3;Q92598;Q92598-4;B4DZB4;B4DF68;A0A0A0MSM0;B4DY72	Heat shock protein 105 kDa	HSPH1	0	1	1	1	1	1	5	1	0	0	0	0	1	2	0	0	0	0	0	0	0	357600	0	0	0	0	0	0	587910	0
A0A024RDV5;A0A024RDT9;Q9Y2H6-2;Q9Y2H6;G5E9X3	Fibronectin type-III domain-containing protein 3A	FNDC3A	2	0	0	1	0	0	0	0	0	0	0	2	7	13	1	162240	0	0	0	0	0	0	0	0	0	0	138280	1780500	6008000	0
A0A024RDU3;O60858;O60858-3	E3 ubiquitin-protein ligase TRIM13	RFP2;TRIM13	0	0	0	0	0	0	0	0	0	0	0	0	0	1	0	0	0	0	0	0	0	0	0	0	0	0	0	0	237540	0
Q9UQT7;S5CRT6;S0F3A9;R4RUH0;R4L0K0;Q0PMJ8;M4RBI3;I6R1A7;E5FYM9;C6H0P0;A0A0N9QWF4;Q6R741;B6E278;Q704T5;Q6IV49;A6YT91;B2G3G4;Q5G274;F6IR57;F6IR54;X5MNS5;A0A0D6K9D0;A0A060VHJ3;A0A060VCY9;A0A060VCY8;A0A060VCU4;A4UTT5;A0A0U5Q0A6;A0A0U2XL24;A0A0U2S4I2;U6A3P1;Q8MGT5;Q1ELT0;I3ZN80;E3Q1L4;B1PKZ2;A0N0E2;A0A140HM97;A0A0U5Q0C2;A0A0U5KJ30;A0A0U5IHM5;A0A0S4XRX2;A0A0S4XRJ3;A0A0S4XRI0;A0A0S4XR59;A0A0S4XR32;A0A0S…	HLA class I histocompatibility antigen, A-68 alpha chain;HLA class I histocompatibility antigen, A-29 alpha chain;HLA class I histocompatibility antigen, A-74 alpha chain;HLA class I histocompatibility antigen, A-34 alpha chain;HLA class I histocompatibility antigen, A-33 alpha chain;HLA class I histocompatibility antigen, A-31 alpha chain;HLA class I histocompatibility antigen, A-69 alpha chain;…	HLA-A;HLA;HLA-A*31;HLA A;MHC class I HLA-A;HLA-A*0226;HLA-A*33;HLA-A*02;HLA-DQB1	0	0	0	0	0	0	0	0	0	0	0	5	0	3	5	0	0	0	0	0	0	0	0	0	0	0	374300	0	0	287380
A0A0G2JNZ5;B7Z7G9;B7Z6E6;D3DV87;B2R6A7;A0A0G2JLB3;A0A068F658;B7Z6S9;P04062-4;P04062-2;P04062;B7Z731;A0A068FB60;A0A068F753;A0A068F579;A0A0G2JNZ0;P04062-5	Glucosylceramidase	GBA	0	0	0	0	0	0	0	0	0	0	0	0	0	0	0	0	0	0	0	0	0	0	0	0	0	0	0	0	0	0
Q8WYD2;A0A087WV90;E9PDN5;A0A087WTU7;A0A075B6G3;P11532-3;P11532-2;P11532-4;P11532	Dystrophin	DMD	1	0	1	0	1	1	0	0	1	0	0	0	0	0	0	0	0	0	0	0	0	0	0	0	0	0	0	0	0	0
Q8TCJ5;A0A075B6L0;A0A075B6K9;Q6PJR7;S6BGF9;S6B286;S6AWE6;S6BAR0;S6BAN6;S6C4S2;S6BAP8;S6B2B0;Q8N5F4;Q8N355;Q7Z2U7;Q6GMW3;Q6GMV8;S6BGD6;Q6PJG0;Q6IN99;Q567P1;A2NUT2;A0A5E4;Q8NEJ1;Q6PIQ7;Q6IPQ0;Q6GMX4;Q6GMX3;P0CG06;P0CG05;A0M8Q9;A0A075B6L1;A0A075B6K8;S6C4R7;A0A0B4J231;S6C4Q9;Q5FWF9;Q6GMW4;Q6NS95;Q5CZ94;Q6PIK1;Q6P2J1;Q6GMW6;Q96E61;Q6P5S3;Q6GMV7;Q6DHW4;P0CG04;P0CF74;A0M8Q6;B9A064	Beta-2-microglobulin;Ig lambda-3 chain C regions;Ig lambda-2 chain C regions;Ig lambda-1 chain C regions;Ig lambda-6 chain C region;Ig lambda-7 chain C region;Immunoglobulin lambda-like polypeptide 5	DKFZp667J0810;IGLC3;IGLC2;IGL@;C1 segment;IGLC7;IGLC1;IGLL5;DKFZp781M0386;IGLC6	0	0	1	0	0	1	2	0	1	0	0	0	1	0	0	0	0	0	0	0	0	392580	0	0	0	0	0	0	0	0
A0A075B6N8;Q8NF17;A0A087WXL8;Q6N030;Q5EBM2;A0A087WVW2;P01860;A0A0G2JN06;A0A0G2JPD4;Q6N093;Q6MZU6;Q6MZX7;P01859;P01861	Ig gamma-3 chain C region;Ig gamma-2 chain C region;Ig gamma-4 chain C region	IGHG3;FLJ00385;DKFZp686I15212;DKFZp686I04196;DKFZp686C15213;DKFZp686M24218;IGHG2;IGHG4	0	0	0	1	0	1	2	0	0	0	0	0	0	0	0	0	0	0	0	0	0	163990	0	0	0	0	0	0	0	0
A0A075B7F8;A8CG34;A0A087WY75;A8CG34-2;B4DET5	Nuclear envelope pore membrane protein POM 121C	POM121C	0	0	0	0	0	0	0	0	0	0	0	1	0	11	0	0	0	0	0	0	0	0	0	0	0	0	0	0	722060	0
B4DKK1;A0A087WV67;A0A087WT23;O00124-3;O00124	UBX domain-containing protein 8	UBXN8	0	0	0	0	0	0	0	0	0	0	0	0	1	1	0	0	0	0	0	0	0	0	0	0	0	0	0	0	284750	0
O14992;A0A087WTS8;A0A087WYC1;Q59GF8;V9HW33;B4DH02;P34932;B4E354;B4DT47;B4DIZ3;B4DUS3;B4E0H6	Heat shock 70 kDa protein 4	HS24/p52;HSPA4;HEL-S-5a	2	1	2	1	0	3	3	1	0	0	0	0	0	0	0	0	0	0	0	0	185830	0	0	0	0	0	0	0	0	0
A0A087WV20;A0A087WTU9;D6W5H5;A0A087WZY3;Q8TCU4-3;Q8TCU4-2;Q8TCU4;A0A0B5HJK3	Alstrom syndrome protein 1	ALMS1	0	0	0	0	0	0	0	1	0	0	0	0	0	0	0	0	0	0	0	0	0	0	0	0	0	0	0	0	0	0
A0A087WU65;Q9NRW7;B7Z5E4;B7Z360;A0AR27;B7Z5D4;Q9NRW7-2	Vacuolar protein sorting-associated protein 45	VPS45	0	0	0	0	0	0	0	0	0	0	0	1	0	0	5	0	0	0	0	0	0	0	0	0	0	0	0	0	0	3001500
B4DDB9;A0A087WUC6;E9PI68;Q15005;E9PL01;E9PRB9	Signal peptidase complex subunit 2	SPCS2	0	0	0	0	0	0	0	0	0	0	0	0	1	7	0	0	0	0	0	0	0	0	0	0	0	0	0	0	2066300	0
A0A087WUI1;Q9Y6G0;Q9Y388;Q05DU0;Q0VGM7	RNA-binding motif protein, X-linked 2	RBMX2	1	0	1	1	0	1	2	1	1	0	0	2	0	2	0	0	0	0	0	0	0	253790	0	0	0	0	569640	0	196420	0
A0A087WV73;P46087;P46087-4;P46087-2;P46087-3	Probable 28S rRNA (cytosine(4447)-C(5))-methyltransferase	NOP2	1	0	1	0	0	0	4	3	3	0	0	5	3	1	0	0	0	0	0	0	0	930570	1054200	1035100	0	0	348210	489410	0	0
Q4G1H2;B3KWI2;Q4G1H0;A0A087WV76;Q8IZT6-2;Q8IZT6	Abnormal spindle-like microcephaly-associated protein	ASPM	0	0	0	0	0	0	2	1	2	0	0	0	0	0	0	0	0	0	0	0	0	263020	0	268880	0	0	0	0	0	0
A0A087WVA8;Q8IWB9;Q8IWB9-2;B3KR82;J3KRZ8;Q7Z2T6;Q2YDX6;Q9NWL7;Q7L166	Testis-expressed sequence 2 protein	TEX2;MST069	1	0	0	0	0	0	0	0	0	0	0	5	18	14	0	0	0	0	0	0	0	0	0	0	0	0	595060	17798000	3396000	0
A0A087WVQ6;Q00610-2;Q00610	Clathrin heavy chain;Clathrin heavy chain 1	CLTC	1	0	0	1	0	2	2	3	1	0	0	0	0	0	0	0	0	0	0	0	431140	0	0	0	0	0	0	0	0	0
A0A087WZC4;A0A087WVW4;Q0II16;O43548-2;O43548	Protein-glutamine gamma-glutamyltransferase 5	TGM5	0	0	0	0	0	1	1	0	0	0	0	0	0	0	0	0	0	0	0	0	0	90909	0	0	0	0	0	0	0	0
Q05CW6;B2R6D0;A0A087WW66;Q99460-2;Q99460;H7C378;Q05BX4	26S proteasome non-ATPase regulatory subunit 1	PSMD1	0	0	0	0	0	0	0	0	0	0	0	0	0	1	0	0	0	0	0	0	0	0	0	0	0	0	0	0	0	0
J3JSM9;A0A087WW76;Q5T5U3	Rho GTPase-activating protein 21	ARHGAP21	0	0	0	1	0	1	0	1	0	0	0	0	0	0	0	0	0	0	0	0	0	0	0	0	0	0	0	0	0	0
A0A087WWU1;Q96Q45-2;Q96Q45;Q96Q45-5;Q96Q45-3	Transmembrane protein 237	TMEM237	0	0	0	0	0	0	0	0	0	0	0	1	0	5	0	0	0	0	0	0	0	0	0	0	0	0	0	0	3393600	0
A0A0K0MJ24;Q8IXW7;R9WPL0;A0A087WXI3;G8JLE9;R9WNI0;W5ZQ92;R9WQY1;A8MQB8;G3V0J0;X5D907;X5DQX7;Q06787-8;Q06787-6;Q06787-2;Q06787-4;Q06787-5;Q06787-9;Q06787-7;Q06787-3;Q06787;A0A087WY29;Q59GC1	Fragile X mental retardation protein 1	FMR1	0	0	0	0	0	0	0	0	0	0	0	0	0	0	0	0	0	0	0	0	0	0	0	0	0	0	0	0	0	0
A0A087WXZ3;B5BU99;Q9Y5A9;Q9Y5A9-2	YTH domain-containing family protein 2	YTHDF2	0	0	0	0	0	0	0	0	0	0	0	0	0	0	0	0	0	0	0	0	0	0	0	0	0	0	0	0	0	0
Q68E05;Q6FGS1;A0A087WYR3;O43399-2;O43399-4;O43399;O43399-3;O43399-5;O43399-7;B4DDV4;Q53GA0;O43399-6;A0A087WZ51	Tumor protein D54	DKFZp686A1765;TPD52L2	0	0	0	0	0	0	0	0	0	0	0	4	0	1	1	0	0	0	0	0	0	0	0	0	0	0	1825000	0	0	0
A0A087WZH7;P29966;Q6NVI1	Myristoylated alanine-rich C-kinase substrate	MARCKS	0	0	0	0	0	0	0	0	0	0	1	2	3	4	0	0	0	0	0	0	0	0	0	0	0	0	577090	715400	1101400	0
A0A087WZW8;Q0KKI6;Q5EFE6;V9HW34;Q6PJF2;Q7Z3Y4;Q6PIL8;Q6P5S8;Q6GMX0;Q8TCD0;A0A087X1V9;P01834;A0A075B6H6	Ig kappa chain C region	IGKV3-11;HEL-213;IGK@;IGKC	0	0	1	0	0	2	4	0	1	0	0	0	0	0	0	0	0	0	0	0	504690	0	0	0	0	0	0	0	0	0
E9PLA9;G3V153;B3KXU8;A0A087X082;Q14444-2;Q14444;B4DSF8	Caprin-1	CAPRIN1	0	0	0	0	0	0	0	0	0	0	0	0	0	0	0	0	0	0	0	0	0	0	0	0	0	0	0	0	0	0
A0A087X0Q1;Q7Z739;Q8NA80;A0A024R7W5;B4DPX9;A0A087WY31;Q658Z6;Q8N3V9;Q96MZ5	YTH domain-containing family protein 3	YTHDF3;DKFZp451J085;DKFZp451A052	0	0	0	0	0	0	0	0	0	0	0	0	0	1	0	0	0	0	0	0	0	0	0	0	0	0	0	0	0	0
M0R0Y6;M0QYQ7;M0R0N3;M0R019;M0R2T0;B4DEG4;A0A087X0X3;P52272-2;P52272	Heterogeneous nuclear ribonucleoprotein M	HNRNPM	1	0	0	1	0	0	0	0	0	0	0	0	0	0	0	0	0	0	0	0	0	0	0	0	0	0	0	0	0	0
A0A087X0Y1;B4DV24;Q5TC63-2;Q5TC63;Q5TC63-3	Growth hormone-regulated TBC protein 1	GRTP1	0	1	0	0	0	0	0	0	0	0	0	0	0	0	0	0	0	0	0	0	0	0	0	0	0	0	0	0	0	0
A0A087X0Z7;H0YJ66;Q9Y394-2;Q9Y394;H0YJE4;Q659E8	Dehydrogenase/reductase SDR family member 7	DHRS7;DKFZp564H1664	0	0	0	0	0	0	0	0	0	0	0	0	1	4	0	0	0	0	0	0	0	0	0	0	0	0	0	0	2083900	0
B4DXH2;B4DUZ3;A0A087X1E4;P53365-2;P53365-3;P53365	Arfaptin-2	ARFIP2	0	0	0	0	0	0	0	0	0	0	0	2	0	0	0	0	0	0	0	0	0	0	0	0	0	0	404560	0	0	0
H7C3I1;F6VDH7;Q3KNR6;A0A087X1H6;Q1XBU6;B7ZA40;Q0IJ56;B4E0U6;Q8IZP2;P50502;D6W507;Q8NFI4	Putative protein FAM10A4;Hsc70-interacting protein;Putative protein FAM10A5	ST13;ST13P4;hCG_1990625;ST13P5	0	0	0	0	0	1	0	0	0	0	0	0	0	0	0	0	0	0	0	0	0	0	0	0	0	0	0	0	0	0
K7ES69;A0A087X271;B4DDF4;Q6FHE4;Q6FHC3;Q53GK7;B4DUT8;Q99439-2;Q99439	Calponin;Calponin-2	CNN2	0	0	0	0	0	0	0	0	0	0	0	1	0	0	0	0	0	0	0	0	0	0	0	0	0	0	86000	0	0	0
A0A090N7V5;O75223;M0QZK8;B8ZZK2;O75223-3	Gamma-glutamylcyclotransferase	C7orf24;GGCT	0	2	2	1	1	3	0	0	3	0	0	0	2	2	0	0	315830	300400	0	0	890290	0	0	212970	0	0	0	335910	215490	0
A0A096LNL9;A4LAA3;P46100-6;P46100-5;P46100-3;P46100-4;P46100;A0A096LNN3;A0A096LNW1;P46100-2	Transcriptional regulator ATRX	ATRX	0	0	0	1	0	0	2	2	0	0	0	0	0	0	0	0	0	0	0	0	0	0	0	0	0	0	0	0	0	0
Q9BRN2;A0A096LPC8;B3KW33;B7Z4Q6;B1AKJ6;Q96SU4-5;Q96SU4-4;Q96SU4-3;Q96SU4-7;Q96SU4-2;Q96SU4;Q96SU4-6	Oxysterol-binding protein;Oxysterol-binding protein-related protein 9	OSBPL9	0	0	0	0	0	0	0	0	0	0	0	1	0	1	0	0	0	0	0	0	0	0	0	0	0	0	0	0	151430	0
Q5QTQ6;B4DJS7;A8K885;A0A0A0MRI2;Q9UNH7-2;Q9UNH7	Sorting nexin-6;Sorting nexin-6, N-terminally processed	SNX6	0	0	0	0	0	0	0	0	0	0	0	2	0	1	3	0	0	0	0	0	0	0	0	0	0	0	340410	0	0	952450
A0A0A0MRN4;Q5BKZ1-3;Q5BKZ1	DBIRD complex subunit ZNF326	ZNF326	0	1	0	0	0	0	0	0	0	0	0	0	0	0	0	0	120300	0	0	0	0	0	0	0	0	0	0	0	0	0
A0A0A0MRV0;A7BI36;Q9P2E9;Q9P2E9-2;Q9P2E9-3;A1A5C4;A0A087WVV2;F8W7S5;A1A5C5	Ribosome-binding protein 1	RRBP1	0	0	0	0	0	0	0	0	0	0	0	3	0	32	0	0	0	0	0	0	0	0	0	0	0	0	38215	0	20071000	0
A0A0A0MSI0;B2R4P2;Q06830;A0A0A0MRQ5	Peroxiredoxin-1	PRDX1	0	1	1	1	2	2	2	0	0	0	0	2	2	4	0	0	0	0	0	260160	1381800	342790	0	0	0	0	721850	462590	1116800	0
E5RHJ2;E5RHK2;G3XAN5;E5RG29;B7ZM96;B4DQ07;A0A0A0MSK8;Q6PJH4;E5RG56;B3GQE5;B8Y0L3;Q12797-7;Q12797-4;Q12797-3;Q12797-9;Q12797-6;Q12797-5;Q12797-8;Q12797-2;Q12797-10;Q12797	Aspartyl/asparaginyl beta-hydroxylase	ASPH	0	0	0	0	0	0	0	0	0	0	0	0	0	1	0	0	0	0	0	0	0	0	0	0	0	0	0	0	595400	0
C9JRP1;A0A0A0MST8;E9PFN4;B5M450;Q9Y6M7-11;Q9Y6M7-14;Q9Y6M7-10;Q9Y6M7-4;Q9Y6M7-3;Q9Y6M7-2;Q9Y6M7-9;Q9Y6M7-6;Q9Y6M7-13;Q9Y6M7-12;Q9Y6M7;Q9Y6M7-8;Q9Y6M7-7;H7C3C4;Q9Y6M7-5	Anion exchange protein;Sodium bicarbonate cotransporter 3	SLC4A7	0	0	0	0	0	0	0	0	0	0	0	2	0	3	2	0	0	0	0	0	0	0	0	0	0	0	0	0	327490	343690
C0JYZ2;D3DPG0;A0A0A0MTS7;Q8WZ42-5;Q8WZ42-11;Q8WZ42-4;Q8WZ42-7;Q8WZ42-2;Q8WZ42;Q8WZ42-8;Q8WZ42-13;Q8WZ42-12;D3DPF9;A0A0A0MRA3;Q8WZ42-3;Q8WZ42-10;Q8WZ42-9	Titin	TTN	0	0	0	0	0	0	0	0	0	1	1	0	1	1	1	0	0	0	0	0	0	0	0	0	0	0	0	0	0	1028700
A0A0A6YYH1;Q7Z6K5;Q7Z6K5-2	Arpin	C15orf38-AP3S2;ARPIN	0	0	0	0	0	0	0	0	0	0	0	0	0	1	0	0	0	0	0	0	0	0	0	0	0	0	0	0	160020	0
M9P9U0;A0A0A7C8J0		HLA-C	0	0	0	0	0	0	0	0	0	0	0	4	0	4	1	0	0	0	0	0	0	0	0	0	0	0	0	0	333340	0
B3KPZ8;A0A0K0K1H9;B4DVU1;A0A0B4J1R6;B3KSI4;B4E022;V9HWD9;Q53EM5;P29401;P29401-2	Transketolase	TKT;HEL107	1	2	0	1	2	2	2	0	0	0	0	1	0	0	0	0	0	0	0	247230	337240	0	0	0	0	0	0	0	0	0
B3KRC6;A0A0C4DFL7;Q16850;Q05D40;Q16850-2	Lanosterol 14-alpha demethylase	CYP51A1	0	0	0	0	0	0	0	0	0	0	0	0	0	4	0	0	0	0	0	0	0	0	0	0	0	0	0	0	1282800	0
B7Z5W0;A0A0C4DGH3;A8K033;Q9Y6R0;M0QXQ4;M0QYC2	Numb-like protein	NUMBL	0	0	0	0	0	0	0	0	0	0	0	4	0	3	0	0	0	0	0	0	0	0	0	0	0	0	865860	0	316970	0
A0A0C4DGN4;C3PTT6;G8H6I3;Q96DA0;I3L1H9;I3L3X0	Zymogen granule protein 16 homolog B	ZG16B;PAUF;EECP	0	0	2	0	0	2	0	0	2	0	0	0	0	0	0	0	0	256660	0	0	339180	0	0	0	0	0	0	0	0	0
A0A0C4DGS5;Q08379;Q08379-2	Golgin subfamily A member 2	GOLGA2	0	0	0	0	0	0	0	0	1	9	0	3	0	0	0	0	0	0	0	0	0	0	0	0	15028000	0	850520	0	0	0
A0A0F7L0Q8;A0A0F7L1S3;A0A0F7KYT8;P51114-2;P51114;B4DXZ6;E9PFF5;B4DM21;E7EU85;B4DGH9;B4DM78;P51114-3	Fragile X mental retardation syndrome-related protein 1	FXR1	0	0	1	1	0	0	0	0	0	0	0	0	0	1	0	0	0	0	0	0	0	0	0	0	0	0	0	0	0	0
N0E466;N0E4C7;Q5SRQ3;Q5SRQ6;N0E472;A0A0G2JM12;P67870	Casein kinase II subunit beta	CSNK2B;CSNK2B-LY6G5B-1181;CSNK2B-LY6G5B--991	0	0	0	0	0	0	0	0	0	0	0	0	0	1	0	0	0	0	0	0	0	0	0	0	0	0	0	0	334600	0
A0A0G2JMB2;Q9NPP6;Q7Z379;Q6MZV6;Q6P089;Q6MZX9;Q6ZVX0;Q7Z374;P01877;A0A075B6N7;Q6N041;Q6N091	Ig alpha-2 chain C region	DKFZp686K04218;DKFZp686L19235;IGH@;DKFZp686M08189;DKFZp686C02218;IGHA2;DKFZp686O16217;DKFZp686C02220	1	1	3	0	0	3	2	0	0	0	0	0	0	1	0	0	0	0	0	0	152560	0	0	0	0	0	0	0	0	0
E7EXA8;E9PAL0;A0A0G2JPB4;P10163	Basic salivary proline-rich protein 4;Protein N1;Glycosylated protein A;Peptide P-D	PRB4	0	0	1	0	0	1	0	0	1	0	0	0	0	0	0	0	0	0	0	0	0	0	0	186740	0	0	0	0	0	0
A0A0J9YYL3;A0A0J9YXJ8;A0A0J9YVP6;A0A0J9YXX5;Q9UHX1-4;Q9UHX1-6;Q9UHX1-3;Q9UHX1-5;Q9UHX1-2;Q9UHX1;A0A0J9YVR6;E9PQ56;A0A0J9YWM1;H0YEM1	Poly(U)-binding-splicing factor PUF60	PUF60	0	0	0	0	0	0	1	0	0	0	0	0	0	0	0	0	0	0	0	0	0	0	0	0	0	0	0	0	0	0
C9JB55;F8WCI6;B4DEX9;B4E1B2;Q06AH7;A0A0K0K1H8;P02787	Serotransferrin	TF	0	0	0	0	0	1	0	0	0	0	0	0	0	0	0	0	0	0	0	0	0	0	0	0	0	0	0	0	0	0
Q05DH1;A0A0K0K1K4;O14818-2;O14818;H0Y586;B0YJ74;A0A087WYS6;Q8TAA3-2;Q8TAA3-5;Q8TAA3;Q4G1B8	Proteasome subunit alpha type;Proteasome subunit alpha type-7;Proteasome subunit alpha type-7-like	PSMA7;PSMA8	0	0	1	0	0	3	1	0	1	0	0	0	0	0	0	0	0	0	0	0	380670	0	0	0	0	0	0	0	0	0
Q68D11;A0A0R4J2E8;A8MXP9;P43243;Q68E03;Q9H4N1;D6R991;Q5CZA7;B3KM87;B4DRS1;D6REM6;P43243-2	Matrin-3	DKFZp686K23100;MATR3;DKFZp686L22104;DKFZp686K0542	0	0	0	0	0	0	0	0	0	0	0	0	0	0	0	0	0	0	0	0	0	0	0	0	0	0	0	0	0	0
A8K1C3;A0A0S2Z3A2;Q5I0G1;H0YAJ5;G5E9Y1;B4E2F2;Q92870;Q92870-4;A0A0S2Z3A0;Q92870-3;Q92870-2	Amyloid beta A4 precursor protein-binding family B member 2	APBB2	0	0	0	0	0	0	0	0	0	0	0	3	0	1	0	0	0	0	0	0	0	0	0	0	0	0	1161400	0	0	0
A0A0S2Z3G9;O43707;H7C144;B4DSX0;F5GXS2;B4E337;Q96BG6;H9KV75;B7Z565;A0A024R694;O43707-3;O43707-2;P12814-2;P12814;P12814-3;P12814-4	Alpha-actinin-4;Alpha-actinin-1	ACTN4;ACTN1	1	1	0	0	0	1	0	0	0	0	0	0	0	2	0	0	0	0	0	0	0	0	0	0	0	0	0	0	127310	0
A0A0S2Z3K9;L7RT18;A0A0S2Z3Q4;P46108-2;P46108;I3L297	Adapter molecule crk	CRK	0	0	0	0	0	0	0	0	0	0	0	1	1	2	0	0	0	0	0	0	0	0	0	0	0	0	0	0	1085500	0
A0A0S2Z476;A0A0S2Z489;O00232	26S proteasome non-ATPase regulatory subunit 12	PSMD12	0	0	0	0	0	0	0	0	0	0	0	1	0	1	0	0	0	0	0	0	0	0	0	0	0	0	0	0	43733	0
Q8NHX6;Q53HJ4;B2R7C5;A0A0S2Z4T1;A0A0S2Z492;P25205	DNA helicase;DNA replication licensing factor MCM3	HCC5;MCM3	1	0	1	1	0	1	0	0	0	0	0	0	0	0	0	0	0	0	0	0	0	0	0	0	0	0	0	0	0	0
E7ETU5;F6Y5H0;A0A0S2Z499;B4DN88;A0A0S2Z4B3;P29558-2;P29558;E7EPF2;D3DPB2;C9J9B2;Q5CZ65;Q5CZ66;C9JIJ9;B4E2S3;Q6XE24-3;Q6XE24-4;Q6XE24-5;Q6XE24-2;Q6XE24	RNA-binding motif, single-stranded-interacting protein 1;RNA-binding motif, single-stranded-interacting protein 3	RBMS1;RBMS3	0	0	0	0	0	0	0	0	0	0	0	0	0	0	0	0	0	0	0	0	0	0	0	0	0	0	0	0	0	0
B4E1E2;A0A0S2Z4Q4;A0A0S2Z4R4;O14964-2;O14964	Hepatocyte growth factor-regulated tyrosine kinase substrate	HGS	0	0	0	0	0	0	1	0	0	0	0	0	0	0	0	0	0	0	0	0	0	0	0	0	0	0	0	0	0	0
A0A0S2Z4Y4;A0A0S2Z5H3;Q14677;Q14677-3;Q14677-2	Clathrin interactor 1	CLINT1	0	0	0	1	0	0	0	0	0	0	0	20	0	12	21	0	0	0	0	0	0	0	0	0	0	0	4836700	0	334200	40754000
A0A0S2Z4Y8;A0A0S2Z4Z7;O43572;Q2XPN4;E7EMD6;A0A0S2Z513	A-kinase anchor protein 10, mitochondrial	AKAP10	0	0	0	0	0	0	0	0	0	0	0	8	0	0	0	0	0	0	0	0	0	0	0	0	0	0	3096200	0	0	0
C9IZL7;C9JYS8;A8K525;A0A0S2Z4Z9;Q15233-2;Q15233;A0A0S2Z4E7;H7C367	Non-POU domain-containing octamer-binding protein	NONO	1	0	0	0	0	0	1	0	0	0	0	0	0	0	0	0	0	0	0	0	0	0	0	0	0	0	0	0	0	0
A0A0S2Z575;A0A0S2Z583;Q8TC12-3;Q8TC12-2;Q8TC12	Retinol dehydrogenase 11	RDH11	0	0	0	0	0	0	0	0	0	0	0	0	0	1	0	0	0	0	0	0	0	0	0	0	0	0	0	0	219650	0
B4DY59;E9PF19;A0A0S2Z5F3;Q8N2L6;B2RB52;Q9Y4P3;B4DY50;Q96E41;A0A0S2Z5C1	Transducin beta-like protein 2	TBL2	0	0	0	0	0	0	0	0	0	0	0	0	0	4	0	0	0	0	0	0	0	0	0	0	0	0	0	0	1523800	0
A0A0S2Z5K3;A0A0S2Z5R3;Q9NPI6-2;Q9NPI6;Q3LIB4;A0A0S2Z5I2	mRNA-decapping enzyme 1A	DCP1A;Nbla00360	0	0	0	1	0	0	1	0	0	0	0	0	1	0	0	0	0	0	0	0	0	0	0	0	0	0	0	0	0	0
B3KQF0;A0A0S2Z5M1;Q9UGP8;B3KNE7	Translocation protein SEC63 homolog	SEC63	1	0	0	0	0	0	0	0	0	0	0	2	0	34	0	0	0	0	0	0	0	0	0	0	0	0	131720	0	72302000	0
A0A0S2Z5V7;Q8TCT9-5;Q8TCT9;A0A075B6F6;A0A0S2Z6F0;Q8TCT9-4;Q8TCT9-2	Minor histocompatibility antigen H13	HM13	0	0	0	0	0	0	0	0	0	0	0	3	1	6	0	0	0	0	0	0	0	0	0	0	0	0	236140	0	3303100	0
Q5QP23;A0A0U1RQH7;H0Y4X3;B7Z4L7;Q6N037;Q7Z3L0;E1P5S2;G3XAC6;B4DRA0;B4DLM0;B3KWX7;Q68DD9;B4E1M7;Q14498-3;Q14498-2;Q14498;Q5QP22;Q6MZY7	RNA-binding protein 39	RBM39;DKFZp686A11192;DKFZp781I1140;RNPC2;DKFZp781C0423;DKFZp686C17209	0	1	0	0	1	0	1	0	0	0	0	0	0	0	0	0	0	0	0	0	0	0	0	0	0	0	0	0	0	0
A0A0U1RQQ9;Q6P3W7;F8VSC5	SCY1-like protein 2	SCYL2	0	0	0	0	0	0	0	0	0	0	0	9	0	0	0	0	0	0	0	0	0	0	0	0	0	0	4413000	0	0	0
A0A0U1RR61;A6NGW4;A0A0U1RRG4;A6NFI1;Q6ICV6;P78381-3;P78381-2;P78381	UDP-galactose translocator	SLC35A2	0	0	0	0	0	0	0	0	0	0	0	1	0	0	1	0	0	0	0	0	0	0	0	0	0	0	0	0	0	286640
A6NLN1;A0A0U1RRM4;P26599;P26599-2;P26599-3;K7EKJ7;K7EK45;Q59H49	Polypyrimidine tract-binding protein 1	PTBP1	1	0	1	0	0	0	0	1	0	0	0	0	0	0	0	0	0	0	0	0	0	0	281000	0	0	0	0	0	0	0
Q5U0A0;A0A109NGN6;P28066	Proteasome subunit alpha type;Proteasome subunit alpha type-5	PSMA5	0	0	1	0	0	1	1	0	0	0	0	0	0	1	0	0	0	0	0	0	0	0	0	0	0	0	0	0	0	0
A0A140TA76;Q8ND56-3;Q8ND56-2;Q8ND56;K7EMZ9;I3L4Q1	Protein LSM14 homolog A	LSM14A	0	0	0	0	0	0	0	0	0	0	0	0	0	0	0	0	0	0	0	0	0	0	0	0	0	0	0	0	0	0
F8WC54;A0AVL1;Q13443-2;Q13443	Disintegrin and metalloproteinase domain-containing protein 9	ADAM9	0	0	0	0	0	0	0	0	0	0	0	1	0	1	0	0	0	0	0	0	0	0	0	0	0	0	0	0	55991	0
H7BXI1;A0FGR8-2;A0A087WXU3;A0FGR8;A0FGR8-6;A0FGR8-4	Extended synaptotagmin-2	ESYT2	0	0	0	0	1	0	0	0	0	1	0	8	5	8	1	0	0	0	0	0	0	0	0	0	0	0	488580	2365200	1154800	0
F8WF48;A0JLN5;R9WWI7;Q99442;F8WCJ7;Q3KR08;D3DNQ1	Translocation protein SEC62	SEC62;TLOC1	0	0	0	0	0	0	0	0	0	0	0	0	0	2	0	0	0	0	0	0	0	0	0	0	0	0	0	0	677760	0
A0JLQ2;E7ERX9;D3DSU3;Q9NQT8	Kinesin-like protein;Kinesin-like protein KIF13B	KIF13B	1	0	1	0	0	1	0	0	0	0	0	0	0	0	0	0	0	0	0	0	0	0	0	0	0	0	0	0	0	0
A0JLQ5;Q8TDN6	Ribosome biogenesis protein BRX1 homolog	BXDC2;BRIX1	1	1	0	2	1	0	1	0	0	0	0	0	0	0	0	0	0	0	0	0	0	0	0	0	0	0	0	0	0	0
A0JNW5;Q63HQ7;A0A0C4DGH6;A0JNW5-2	UHRF1-binding protein 1-like	UHRF1BP1L;DKFZp686A1736	0	0	0	0	0	0	0	0	0	0	0	4	0	0	0	0	0	0	0	0	0	0	0	0	0	0	994280	0	0	0
A6QRG9;E2PU09;A0PK02;O15031	Plexin-B2	PLXNB2	0	0	0	0	1	0	0	0	0	0	0	0	0	0	0	0	0	0	0	0	0	0	0	0	0	0	0	0	0	0
A1A5D9-2;A1A5D9	Bicaudal D-related protein 2	CCDC64B	0	0	1	0	0	1	0	0	0	0	0	1	0	0	0	0	0	0	0	0	0	0	0	0	0	0	222900	0	0	0
A1L3A7;Q7Z417	Nuclear fragile X mental retardation-interacting protein 2	NUFIP2	0	0	2	0	0	2	2	0	0	1	0	1	0	4	1	0	0	533550	0	0	263850	159610	0	0	0	0	0	0	242810	0
A2A2V2;P42696;P42696-2;Q5TCT4	RNA-binding protein 34	RBM34	0	0	1	0	0	0	1	1	1	0	0	2	1	0	0	0	0	0	0	0	0	0	0	0	0	0	355480	0	0	0
Q96DV6;A2A3R6;P62753;A2A3R5	40S ribosomal protein S6	RPS6	0	0	0	0	0	0	1	0	0	0	0	7	0	6	2	0	0	0	0	0	0	0	0	0	0	0	4618200	0	1222000	972960
A2NX49			74	46	67	60	71	62	92	78	55	26	41	49	47	8	38	1107800	0	553730	0	744900	1000300	349050	0	0	0	0	0	0	0	0
Q5T7N0;B3KTM6;A2RUM7;Q59GX9;P46777;Q9BUV4	60S ribosomal protein L5	RPL5	1	0	0	1	0	0	2	0	0	0	0	0	0	0	1	0	0	0	0	0	0	432670	0	0	0	0	0	0	0	0
E9PMY4;C9JNM6;C9JA65;Q75M98;Q75M99;A4D0U1;O00458-2;O00458	Interferon-related developmental regulator 1	IFRD1	0	0	0	0	0	0	1	0	0	0	0	0	0	0	0	0	0	0	0	0	0	0	0	0	0	0	0	0	0	0
B7Z5J4;A4D1M3;Q9UI42-2;Q9UI42;B7Z577	Carboxypeptidase A4	CPA4	0	0	0	0	0	0	0	0	0	0	0	0	1	1	0	0	0	0	0	0	0	0	0	0	0	0	0	0	0	0
Q9UES0;A4D2J0;O15498;B5BU81;O15498-2	Synaptobrevin homolog YKT6	YKT6	0	0	0	0	0	0	1	0	0	0	3	13	6	13	4	0	0	0	0	0	0	0	0	0	0	699780	8979600	4486000	31817000	874080
A4D2N6;Q9H9J4-2;Q9H9J4;A4D2N7;C9JPC9;B4DWG7	Ubiquitin carboxyl-terminal hydrolase;Ubiquitin carboxyl-terminal hydrolase 42	USP42	2	0	0	0	0	0	2	2	0	0	0	7	3	3	3	0	0	0	0	0	0	495450	309010	0	0	0	1344600	594010	322100	443790
H0Y6N5;H0Y742;A7MCZ7;E9PHI4;A4D2Q0;O94901-8;O94901;O94901-9;H7C2K3;O94901-6;O94901-5	SUN domain-containing protein 1	SUN1;UNC84A	0	0	0	0	0	0	0	0	0	0	0	0	0	5	0	0	0	0	0	0	0	0	0	0	0	0	0	0	714770	0
A4FU77;O75643;Q9H8B9;O75643-2	U5 small nuclear ribonucleoprotein 200 kDa helicase	SNRNP200	1	0	0	1	0	0	0	0	0	0	0	0	0	0	0	0	0	0	0	0	0	0	0	0	0	0	0	0	0	0
A4QN19;A4QN18;F1T0I1;J3KNL6;O15027-2;O15027-4;O15027-3;O15027;O15027-5;A0A0C4DH09;X6RGP5	Protein transport protein Sec16A	SEC16A	0	0	1	0	0	0	0	0	1	0	0	2	1	6	0	0	0	0	0	0	0	0	0	0	0	0	241110	0	1265600	0
A5YKK6;A5YKK6-2;A5YKK6-3;B4DYL7;A5YKK6-4	CCR4-NOT transcription complex subunit 1	CNOT1	0	0	0	0	0	0	1	0	0	0	0	0	0	0	0	0	0	0	0	0	0	0	0	0	0	0	0	0	0	0
A6NEM2;P51610-2;P51610;P51610-4;Q05C05;P51610-3	Host cell factor 1;HCF N-terminal chain 1;HCF N-terminal chain 2;HCF N-terminal chain 3;HCF N-terminal chain 4;HCF N-terminal chain 5;HCF N-terminal chain 6;HCF C-terminal chain 1;HCF C-terminal chain 2;HCF C-terminal chain 3;HCF C-terminal chain 4;HCF C-terminal chain 5;HCF C-terminal chain 6	HCFC1	0	0	0	0	0	0	1	0	0	0	0	1	0	1	0	0	0	0	0	0	0	0	0	0	0	0	0	0	0	0
H3BMT0;H3BTV5;H3BU16;A6NGP5;H3BMV3;B4DL85;Q9H910-2;Q9H910;Q9H910-3	Hematological and neurological expressed 1-like protein	HN1L	0	0	0	0	0	0	0	0	0	0	0	1	0	1	0	0	0	0	0	0	0	0	0	0	0	0	0	0	116510	0
E9PS11;A6NGW1;A8K509;O95070	Protein YIF1A	YIF1A	0	0	0	0	0	0	0	0	0	0	0	1	1	1	0	0	0	0	0	0	0	0	0	0	0	0	0	0	416960	0
A6NHV6;Q0IJ49;B4DZM6;Q99640-4;Q99640-2;Q99640-3;Q99640;I3L1H7;I3L4K3;I3L3P0;I3L136	Membrane-associated tyrosine- and threonine-specific cdc2-inhibitory kinase	PKMYT1	0	0	0	0	0	0	0	0	0	0	0	0	0	2	0	0	0	0	0	0	0	0	0	0	0	0	0	0	297330	0
B3KTG4;A6NJA2;D3DUG9;B2RD79;P54578-2;P54578-3;P54578;J3QQT6;J3KS55	Ubiquitin carboxyl-terminal hydrolase;Ubiquitin carboxyl-terminal hydrolase 14	USP14	0	0	0	0	0	0	1	0	0	0	0	1	0	2	0	0	0	0	0	0	0	0	0	0	0	0	0	0	358100	0
J3KNE0;A6NKT7;Q7Z3J3;B4DZH4;J3KQ37;V9HWE4;Q99666;O14715	RanBP2-like and GRIP domain-containing protein 3;RanBP2-like and GRIP domain-containing protein 4;RANBP2-like and GRIP domain-containing protein 5/6;RANBP2-like and GRIP domain-containing protein 8	RGPD3;RGPD4;RGPD8;HEL161;RGPD5	0	0	0	0	0	0	2	1	1	0	0	0	1	3	0	0	0	0	0	0	0	0	0	0	0	0	0	0	0	0
A6NLM8;P51571	Translocon-associated protein subunit delta	SSR4	0	0	0	0	0	0	0	0	0	0	0	0	0	0	0	0	0	0	0	0	0	0	0	0	0	0	0	0	0	0
A6PVX3;Q5VWC4;P55036-2;P55036	26S proteasome non-ATPase regulatory subunit 4	PSMD4	0	0	0	0	0	0	0	0	0	0	0	0	0	2	0	0	0	0	0	0	0	0	0	0	0	0	0	0	652270	0
Q9H835;Q569I6;A7E234;Q9H582-2;Q9H582	Zinc finger protein 644	ZNF644	0	1	0	0	0	0	0	0	0	0	0	0	0	0	0	0	0	0	0	0	0	0	0	0	0	0	0	0	0	0
A7E2E5;Q13370;Q13370-2	cGMP-inhibited 3,5-cyclic phosphodiesterase B	PDE3B	0	0	0	0	0	0	0	0	0	0	0	1	1	5	1	0	0	0	0	0	0	0	0	0	0	0	0	0	1467500	0
A8K0F7;Q8N0U8	Vitamin K epoxide reductase complex subunit 1-like protein 1	VKORC1L1	0	0	0	0	0	0	0	0	0	0	0	0	0	1	0	0	0	0	0	0	0	0	0	0	0	0	0	0	201390	0
A8K369;B4DN92;A8K285;A8K0M6;Q8NBN3-3;Q8NBN3;H3BMU0;Q8NBN3-2	Transmembrane protein 87A	TMEM87A	0	0	0	0	0	0	0	0	0	0	0	0	0	0	4	0	0	0	0	0	0	0	0	0	0	0	0	0	0	1999500
C9JIY9;C9IYQ7;F8WCF5;F8WEL4;A8K0N6;A8K3Z5;Q8NFH5-2;Q8NFH5;C9JWU7	Nucleoporin NUP53	NUP35	0	0	0	0	0	0	0	0	0	0	0	0	0	2	0	0	0	0	0	0	0	0	0	0	0	0	0	0	478550	0
A8K168;P48163-2;P48163;Q8WVX2;B4DX99	Malic enzyme;NADP-dependent malic enzyme	ME1	0	0	0	0	0	0	0	0	0	0	0	0	0	1	0	0	0	0	0	0	0	0	0	0	0	0	0	0	0	0
H3BM38;A8K287;O00161;H3BNE1;H3BR18;H3BPJ0;A0A024R9R8;O00161-2	Synaptosomal-associated protein;Synaptosomal-associated protein 23	SNAP23	0	0	0	0	0	0	0	0	0	0	0	3	0	0	0	0	0	0	0	0	0	0	0	0	0	0	944620	0	0	0
B4DP10;A8K2G0;O15126;Q96AZ4;A0A087WU14;B4E2V7;A0A087WXB0	Secretory carrier-associated membrane protein 1	SCAMP1	0	0	0	0	0	0	0	0	0	0	0	3	0	2	2	0	0	0	0	0	0	0	0	0	0	0	3017800	0	201950	346730
A8K2S1;P47712;B4DZI4	Cytosolic phospholipase A2;Phospholipase A2;Lysophospholipase	PLA2G4A	0	0	0	0	0	0	0	0	0	0	0	1	0	1	0	0	0	0	0	0	0	0	0	0	0	0	0	0	192310	0
Q2TTR7;A8K2T7;P00533;E9PFD7;F2YGG7;A9CB80;B7Z2I3;E7BSV0;Q59FL8;Q504U8;A0A0B4J1Y5;P00533-4;P00533-3;Q68GS6	Receptor protein-tyrosine kinase;Epidermal growth factor receptor	EGFR	0	0	1	0	0	0	1	0	0	0	0	14	5	18	5	0	0	0	0	0	0	0	0	0	0	0	3478100	1296300	7022600	1915200
A8K2U0;H0YGG5;A8K2U0-2;Q6ZWK7	Alpha-2-macroglobulin-like protein 1	A2ML1	0	1	0	0	0	1	1	0	1	0	0	0	0	0	0	0	0	0	0	0	0	0	0	0	0	0	0	0	0	0
J3KNN7;A8K2W4;Q59H81;Q7Z569-2;Q7Z569	BRCA1-associated protein	BRAP	0	0	0	0	0	0	0	0	0	0	0	0	0	0	0	0	0	0	0	0	0	0	0	0	0	0	0	0	0	0
H0YD13;H0Y2P0;B4DN59;A8K309;P16070-18;P16070-12;P16070-14;P16070-13;P16070-11;P16070-10;P16070-16;P16070-8;P16070-17;P16070-6;P16070-4;P16070-3;P16070-7;P16070-5;P16070;H0YDX6;H0YDW7;H0YCV9;H0Y5E4;P16070-15;P16070-9;E9PKC6;H0YD17	CD44 antigen	CD44	0	0	0	0	0	0	0	0	0	0	0	3	0	3	4	0	0	0	0	0	0	0	0	0	0	0	1236200	0	813450	2832800
Q59H30;A8K383;P18850	Cyclic AMP-dependent transcription factor ATF-6 alpha;Processed cyclic AMP-dependent transcription factor ATF-6 alpha	ATF6	0	0	0	0	0	0	0	0	0	0	0	0	0	2	0	0	0	0	0	0	0	0	0	0	0	0	0	0	257320	0
B7Z2F4;B7Z9L0;B7Z2Z8;A8K3C3;P50991-2;P50991	T-complex protein 1 subunit delta	CCT4	1	0	0	1	0	0	1	0	0	0	0	0	0	0	0	0	0	0	0	0	0	0	0	0	0	0	0	0	0	0
A8K3M3;P18031;B4DSN5	Tyrosine-protein phosphatase non-receptor type;Tyrosine-protein phosphatase non-receptor type 1	PTPN1	0	0	0	0	0	0	0	0	0	0	0	8	10	17	1	0	0	0	0	0	0	0	0	0	0	0	2953900	10717000	46444000	0
A8K3Q9;E7EPB3;A0PJ62;B7Z6S8;A8K7N0;Q6IPH7;P50914	60S ribosomal protein L14	RPL14	0	0	0	0	0	0	1	1	0	1	1	4	1	4	2	0	0	0	0	0	0	0	0	0	0	0	1857100	0	21648000	0
Q6NZ55;A8K4C8;P26373;P26373-2;O60250;J3QSB4	60S ribosomal protein L13	RPL13	0	0	0	0	0	0	0	0	0	1	0	4	3	3	4	0	0	0	0	0	0	0	0	0	0	0	926190	301870	763040	1239800
Q70T18;Q59H57;B4DR70;A8K4H1;Q8TBR3;Q6IBQ5;H3BPE7;Q13344;P35637-2;P35637	RNA-binding protein FUS	FUS	1	1	2	0	1	0	0	0	2	0	0	0	0	1	0	0	0	0	0	0	0	0	0	0	0	0	0	0	0	0
Q53HG5;A8K4K9;Q15006	ER membrane protein complex subunit 2	EMC2	0	0	0	0	0	0	0	0	0	0	0	0	0	3	0	0	0	0	0	0	0	0	0	0	0	0	0	0	832770	0
D6RG13;D6RAT0;Q6NXR8;A8K4W0;P61247;B7Z3M5;D6RB09;E9PFI5;D6RED7;D6RAS7;D6R9B6;H0Y8L7;H0Y9Y4	40S ribosomal protein S3a	RPS3A	2	1	1	1	0	0	0	0	1	0	0	2	1	5	0	285010	0	0	0	0	0	0	0	0	0	0	0	0	1816800	0
A8K517;P62266;D6RD47	40S ribosomal protein S23	RPS23	0	1	0	0	1	0	1	0	0	0	0	6	0	6	0	0	0	0	0	0	0	0	0	0	0	0	17584000	0	4952700	0
A8K556;Q8NFJ5	Retinoic acid-induced protein 3	GPRC5A	0	0	0	0	0	0	0	0	0	0	0	6	0	0	0	0	0	0	0	0	0	0	0	0	0	0	6108900	0	0	0
A8K5I5;Q9NZC7;B3KNJ9;Q9NZC7-2;B4DPG3	WW domain-containing oxidoreductase	WWOX	0	0	0	0	0	0	0	0	0	7	1	15	6	14	10	0	0	0	0	0	0	0	0	0	9110300	0	9031800	3446100	6525300	15472000
A8K5I6;Q9UBG3	Cornulin	CRNN	0	0	1	0	0	2	0	0	0	0	0	0	0	0	0	0	0	0	0	0	945830	0	0	0	0	0	0	0	0	0
A8K5M4;Q13177;H0YCG5;B7Z302;E9PM17;B7Z3K0;B3KNX7;Q9Y6B5;A0A024R5P0;A8KAN3;Q13153;Q13153-2	Non-specific serine/threonine protein kinase;Serine/threonine-protein kinase PAK 2;PAK-2p27;PAK-2p34;Serine/threonine-protein kinase PAK 1	PAK2;PAK1	0	0	0	0	0	0	0	0	0	0	0	2	0	2	0	0	0	0	0	0	0	0	0	0	0	0	303350	0	368560	0
A8K7W3;A8K5T7;Q9Y2Z0-2;Q9Y2Z0	Suppressor of G2 allele of SKP1 homolog	SUGT1	0	0	0	0	0	0	1	1	0	0	0	0	0	1	0	0	0	0	0	0	0	0	0	0	0	0	0	0	0	0
Q8NFL3;A8K5Y2;P49418-2;P49418;Q9UQI2	Amphiphysin	AMPH	0	0	0	0	1	0	0	0	0	0	0	0	0	0	0	0	0	0	0	0	0	0	0	0	0	0	0	0	0	0
J3KS81;Q53EQ5;A8K610;B4DF33;Q8N511;J3KRW7	Transmembrane protein 199	TMEM199	0	0	0	0	0	0	0	0	0	0	0	1	1	2	0	0	0	0	0	0	0	0	0	0	0	0	0	0	800090	0
A8K613;Q7Z3D4	LysM and putative peptidoglycan-binding domain-containing protein 3	LYSMD3	0	0	0	0	0	0	0	0	0	0	0	0	0	1	0	0	0	0	0	0	0	0	0	0	0	0	0	0	244550	0
V9HW72;A8K690;P31948-3;P31948;P31948-2;F5H783	Stress-induced-phosphoprotein 1	HEL-S-94n;STIP1	1	1	0	0	1	0	1	2	0	0	0	0	0	0	0	0	0	0	0	0	0	0	0	0	0	0	0	0	0	0
A8K6M0;A8K6I6;Q9NZ52-2;Q9NZ52;J3QRS8;J3KTR5;B7Z9A2;B7Z7R9;B7Z1E9;J3QS87;B7Z456;J3KSS7;Q9NZ52-3;Q9NZ52-4	ADP-ribosylation factor-binding protein GGA3	GGA3	0	0	0	0	0	0	0	0	0	0	0	2	0	0	0	0	0	0	0	0	0	0	0	0	0	0	177010	0	0	0
J3KMW2;G3V5I2;Q5TZX9;B2RE64;A8K6M4;Q9UEU0	Vesicle transport through interaction with t-SNAREs homolog 1B	VTI1B	0	0	0	0	0	0	0	0	0	0	0	0	0	1	0	0	0	0	0	0	0	0	0	0	0	0	0	0	125230	0
C9JA69;A8K6U2;Q8WY36-2;Q8WY36;D3DN56;Q9H6A7	HMG box transcription factor BBX	BBX	1	0	0	0	0	0	3	2	1	0	0	3	0	2	0	0	0	0	0	0	0	553390	597480	0	0	0	0	0	0	0
B3KQH1;A8K6V3;Q15393;B3KM77;Q15393-3	Splicing factor 3B subunit 3	SF3B3	0	0	0	0	0	0	2	0	0	0	0	0	0	0	0	0	0	0	0	0	0	0	0	0	0	0	0	0	0	0
A8K7F6;P60842;J3QKZ9;B4E102;J3QLN6;B4E047;J3KS25;J3QR64;J3KTB5;J3QL43;J3QS69;J3KT12;E7EQG2;Q59F68;A8K088;P60842-2;Q14240;Q14240-2	Eukaryotic initiation factor 4A-I;Eukaryotic initiation factor 4A-II;Eukaryotic initiation factor 4A-II, N-terminally processed	EIF4A1;EIF4A2	2	2	1	1	2	2	2	1	2	0	0	2	1	1	1	571760	452550	0	0	0	397520	237560	0	284370	0	0	292570	0	0	0
B4DP15;B4DNI0;B0UZZ8;A8K806;A0A140T9L0;A0A0G2JJL1;A8K9A1;O15213;H0Y6G3	WD repeat-containing protein 46	C6orf11;WDR46	0	0	0	0	0	0	3	3	0	0	0	0	0	0	0	0	0	0	0	0	0	370820	555190	0	0	0	0	0	0	0
A8K818;O15446;O15446-2;Q05BI1;A0JLT1	DNA-directed RNA polymerase I subunit RPA34	CD3EAP	0	0	0	0	1	1	1	1	2	0	0	0	0	0	1	0	0	0	0	0	0	0	0	540750	0	0	0	0	0	0
A8K8N3;Q96R06	Sperm-associated antigen 5	SPAG5	0	0	1	0	0	0	0	0	0	0	0	0	0	0	0	0	0	57037	0	0	0	0	0	0	0	0	0	0	0	0
A8K9T9;A8K8N7;O15067;J3KT98;B4DJ26	Phosphoribosylformylglycinamidine synthase	PFAS	0	0	0	0	0	0	0	0	0	0	0	0	0	0	0	0	0	0	0	0	0	0	0	0	0	0	0	0	0	0
A8K930;Q8NDI1-3;Q8NDI1-2;Q8NDI1	EH domain-binding protein 1	EHBP1	0	0	0	0	0	0	0	0	0	0	0	7	1	5	0	0	0	0	0	0	0	0	0	0	0	0	1514500	0	1262200	0
A8K964;Q9H307;Q9H307-2	Pinin	PNN	0	0	0	0	0	0	4	4	1	0	0	0	0	0	0	0	0	0	0	0	0	1000900	2174700	0	0	0	0	0	0	0
Q0EFA5;A8K9C1;Q2L6G8;M1SWB8;G8JLG2;D2IYL2;Q15517	Corneodesmosin	S;CDSN	0	2	1	0	2	1	2	1	1	0	0	1	1	1	0	0	379830	0	0	238590	0	936820	0	0	0	0	0	0	0	0
A8KA05;Q9H9G7;B4E1P5;Q9H9G7-2;B4DY67	Protein argonaute-3;Protein argonaute	EIF2C3;AGO3	0	0	1	1	0	0	9	8	6	0	0	0	0	0	0	0	0	0	0	0	0	0	0	0	0	0	0	0	0	0
A8KAH1;P48651;Q9BSY0;P48651-3;P48651-2	Phosphatidylserine synthase 1	PTDSS1	0	0	0	0	0	0	0	0	0	0	0	1	0	4	0	0	0	0	0	0	0	0	0	0	0	0	0	0	5528100	0
A8KAQ6;Q9Y679-2;Q9Y679;B4E3W1;Q68CX8;Q9Y679-3	Ancient ubiquitous protein 1	AUP1;DKFZp686P12272	0	0	0	0	0	0	0	0	0	0	0	10	6	15	1	0	0	0	0	0	0	0	0	0	0	0	1464000	1919500	19575000	0
D5FZW3;E9M263;Q9BXA2;Q9UBV6;Q14484;A9YUX2;B5ANL9;Q9UP81;F8W6P5;Q4TZM4;Q9BWU5;Q8IZI0;Q8IUL9;Q6V0K9;Q52MT0;Q3LR79;Q0Z944;E9NGZ5;B3VL31;B3VL05;Q9BWV6;Q9GZL9;B3VL86;D9YZU5;C8C504;Q14473;P68871;Q9H1I6;J7LKS8;B3VL12;O95408;A0A140KFU0;Q3Y9I8;Q4TWB7;B3VL17	Hemoglobin subunit beta;LVV-hemorphin-7;Spinorphin	HBB	2	1	1	2	1	2	1	0	1	0	0	0	0	0	0	0	0	0	0	0	0	0	0	0	0	0	0	0	0	0
Q14779;B4DVP3;Q92827;B0I1T1;Q6ZNI9;Q4KMR3;Q4LE34;O00160;Q12965	Unconventional myosin-If;Unconventional myosin-Ie	MYO1F;FLJ00395;MYO1E;MYO1F variant protein	0	0	0	0	0	0	0	0	0	0	0	0	0	0	0	0	0	0	0	0	0	0	0	0	0	0	0	0	0	0
B0YIW5;P48444;Q6MZV5;B0YIW6;Q6P1Q5;P48444-2	Coatomer subunit delta	ARCN1;DKFZp686M09245	0	0	0	0	0	0	0	0	0	0	0	3	0	5	3	0	0	0	0	0	0	0	0	0	0	0	388070	0	663980	481080
B1AJQ6;B4DSZ1;Q6LEU0;Q86Y82	Syntaxin-12	STX12	0	0	0	0	0	0	0	0	0	0	0	1	0	0	0	0	0	0	0	0	0	0	0	0	0	0	145090	0	0	0
B4DPT4;Q6NT82;Q541S4;Q548C9;B1AMS2;Q6B514;B4DZW0;Q8NFH9;Q14141-2;Q14141-4;Q14141;Q8NFI1;B4E049;Q8NFI2;Q8NFI0;Q14141-3	Septin-6	2017-09-06	0	0	0	1	2	2	0	0	0	0	0	0	0	0	0	0	0	0	0	391830	419820	0	0	0	0	0	0	0	0	0
E9PPJ9;B1B1I7;G5E9D4;Q96EB1;Q96EB1-3;Q96EB1-2	Elongator complex protein 4	ELP4	0	0	0	0	0	0	0	0	0	0	0	0	0	0	0	0	0	0	0	0	0	0	0	0	0	0	0	0	0	0
M0R0P7;M0R3D6;M0R1A7;M0R117;B4DM74;B2R4C0;Q02543;Q32XH3;B4DM94;B4DUV3;Q53HD3	60S ribosomal protein L18a	RPL18A	0	0	0	0	0	0	0	0	0	0	0	1	1	2	0	0	0	0	0	0	0	0	0	0	0	0	0	0	463960	0
B2R4C5;P61626;F8VV32;A0A0B4J259	Lysozyme;Lysozyme C	LYZ	1	1	3	0	2	3	2	1	3	0	0	0	0	0	0	0	0	1803500	0	479440	1154600	1040600	0	2165900	0	0	0	0	0	0
Q0VAS5;B2R4R0;P62805;Q6B823	Histone H4	HIST1H4H;HIST1H4A	0	2	2	1	0	3	1	0	2	0	0	0	0	0	0	0	572890	643250	0	0	844810	0	0	504410	0	0	0	0	0	0
V9HWH9;B2R5H0;P31949	Protein S100;Protein S100-A11;Protein S100-A11, N-terminally processed	HEL-S-43;S100A11	0	0	0	0	0	0	0	1	0	0	0	0	0	0	0	0	0	0	0	0	0	0	0	0	0	0	0	0	0	0
B7Z3V9;B2R5T1;B7Z3W6;P05129-2;P05129;B7Z870	Protein kinase C;Protein kinase C gamma type	PRKCG	0	1	0	0	1	0	0	0	0	1	1	1	1	1	1	0	0	0	0	0	0	0	0	0	0	0	0	0	0	12704000
B2R5U1;B3KU67;Q59FF0;Q7KZF4;B4E299;I6TRR8	Staphylococcal nuclease domain-containing protein 1	SND1	0	0	0	0	0	0	0	0	0	0	0	5	0	12	0	0	0	0	0	0	0	0	0	0	0	0	300150	0	3449000	0
X1WI22;D6RAA2;Q5SQT8;D6RDB2;D6RD69;Q8NG23;Q6FID4;Q5SQT9;Q53F37;B2R679;Q9Y6B6;Q9NR31	GTP-binding protein SAR1b;GTP-binding protein SAR1a	SAR1A;SAR1B;SARA1	0	0	0	0	0	0	0	0	0	0	0	0	1	1	0	0	0	0	0	0	0	0	0	0	0	0	0	0	748860	0
B3KSV9;B2R6A3;O14745;J3QRP6;O14745-2	Na(+)/H(+) exchange regulatory cofactor NHE-RF;Na(+)/H(+) exchange regulatory cofactor NHE-RF1	SLC9A3R1	0	0	0	0	0	0	0	0	0	0	0	2	0	0	0	0	0	0	0	0	0	0	0	0	0	0	448030	0	0	0
B2R6E5;Q59ED7;P16435;Q63HL4;A8K3B4;H0Y4R2;B4DJI8;E7EMD0;B4DKM8;B4DDH3;B4E305	NADPH--cytochrome P450 reductase	POR;DKFZp686G04235	0	0	0	0	0	0	0	0	0	0	0	10	9	32	6	0	0	0	0	0	0	0	0	0	0	0	643990	5109800	57989000	740390
B7Z5V2;V9HW42;Q6NUR7;E7EQR4;B2R6J2;J7M2B1;P15311	Tyrosine-protein kinase receptor;Ezrin	HEL-S-105;EZR;EZR-ROS1	0	1	0	0	1	0	1	1	0	0	0	3	1	4	1	0	0	0	0	0	0	0	0	0	0	0	649950	0	612960	0
C9J3L8;C9J5W0;B2R6N9;E9PAL7;C9IZQ1;P43307;P43307-2	Translocon-associated protein subunit alpha	SSR1	0	0	0	0	0	0	0	0	0	0	0	0	1	2	0	0	0	0	0	0	0	0	0	0	0	0	0	0	6776800	0
Q53FC7;B3KSM6;B2R6X5;P17066;B4DHP5;P48741	Heat shock 70 kDa protein 6;Putative heat shock 70 kDa protein 7	HSPA6;HSPA7	6	6	3	4	7	5	10	4	4	0	0	4	2	5	2	0	0	0	0	0	0	0	0	0	0	0	0	0	0	0
B2R7B5			0	0	0	0	1	0	0	0	0	0	0	1	0	0	0	0	0	0	0	0	0	0	0	0	0	0	79323	0	0	0
Q3B7J4;B2R7I1;C9JYA1;O15504-2;O15504;B4DT96	Nucleoporin-like protein 2	NUPL2	0	0	0	0	0	1	0	0	0	0	0	0	0	3	0	0	0	0	0	0	0	0	0	0	0	0	0	0	1005500	0
Q6FGU7;Q53EX5;B2R7I9;O14966;E9PL56;A0A024R191;Q7Z4W7;B2R5I8;O14966-2;P57729;Q13637	Ras-related protein Rab-7L1;Ras-related protein Rab-38;Ras-related protein Rab-32	RAB7L1;RAB29;RAB38;RAB32	0	0	0	0	0	0	0	0	0	0	0	2	1	2	0	0	0	0	0	0	0	0	0	0	0	0	139130	0	672290	0
Q0VGD6;Q6MZS5;B2R7W4;O43390-4;O43390;O43390-2;B4DMD1;B4DT28;B4DMB1;O43390-3	Heterogeneous nuclear ribonucleoprotein R	HNRPR;DKFZp686A13234;HNRNPR	1	1	4	0	0	2	1	0	3	0	0	0	0	0	0	0	0	490080	0	0	217680	0	0	467460	0	0	0	0	0	0
B2R853			32	28	27	32	34	28	35	29	25	18	24	19	25	28	27	0	0	0	0	0	0	0	0	0	0	0	0	0	0	0
B2R858;P26196	Probable ATP-dependent RNA helicase DDX6	DDX6	1	0	0	1	0	0	0	0	0	0	0	1	0	1	0	0	0	0	0	0	0	0	0	0	0	0	0	0	0	0
B4DUP1;B2R892;P06732;B4DNF8	Creatine kinase M-type;Creatine kinase M-type, N-terminally processed	CKM	0	0	0	0	4	0	0	0	0	0	0	0	0	0	0	0	0	0	0	912060	0	0	0	0	0	0	0	0	0	0
M0QXS5;B2R959;Q6NTA2;P14866-2;P14866;B4DVF8;M0R1W6;B4DPK8	Heterogeneous nuclear ribonucleoprotein L	HNRNPL	1	0	2	0	0	1	0	0	0	0	0	0	0	0	0	0	0	267710	0	0	0	0	0	0	0	0	0	0	0	0
V9HW51;B2R960;O43396;Q59G46;K7ER96	Thioredoxin-like protein 1	HEL-S-114;TXNL1	0	0	0	0	0	0	0	0	0	0	0	0	0	1	0	0	0	0	0	0	0	0	0	0	0	0	0	0	0	0
B2RAK1;Q9UIQ6-3;Q9UIQ6-2;Q9UIQ6	Leucyl-cystinyl aminopeptidase;Leucyl-cystinyl aminopeptidase, pregnancy serum form	LNPEP	0	0	0	0	0	0	0	0	0	0	0	4	0	6	1	0	0	0	0	0	0	0	0	0	0	0	528490	0	750790	0
E7EN73;B2RBC8;Q8IZA0-2;Q8IZA0;H0Y4S8;C9J519;Q9H9L2;B1AN15;Q8IZA0-3	Dyslexia-associated protein KIAA0319-like protein	KIAA0319L	0	0	0	0	0	0	0	0	0	0	0	0	0	0	4	0	0	0	0	0	0	0	0	0	0	0	0	0	0	2395800
B2RBI2;Q96A49;Q53GS5;B4E1C9	Synapse-associated protein 1	SYAP1	0	0	0	0	0	0	0	0	0	0	0	5	2	9	0	0	0	0	0	0	0	0	0	0	0	0	595490	0	7047200	0
Q6NVI4;B4E266;B4DER1;B2RCM2;Q9P2J5-2;Q9P2J5	Leucine--tRNA ligase, cytoplasmic	LARS	0	0	0	0	0	0	0	0	0	0	0	0	0	0	0	0	0	0	0	0	0	0	0	0	0	0	0	0	0	0
E7ET92;B4DKJ8;B2RDK3;Q9H1P3-2;Q9H1P3;H0Y7X4;A0A087WTV1	Oxysterol-binding protein;Oxysterol-binding protein-related protein 2	OSBPL2	0	0	0	0	0	0	0	0	0	0	0	0	0	2	0	0	0	0	0	0	0	0	0	0	0	0	0	0	487950	0
B2RDV7;Q96G46-2;Q96G46	tRNA-dihydrouridine(47) synthase [NAD(P)(+)];tRNA-dihydrouridine(47) synthase [NAD(P)(+)]-like	DUS3L	0	0	1	0	0	0	0	0	0	0	0	0	0	0	0	0	0	0	0	0	0	0	0	0	0	0	0	0	0	0
B4DKZ9;B3KTN2;Q5M7Z9;B2RDX5;Q53GX7;P26639;P26639-2	Threonine--tRNA ligase, cytoplasmic	TARS	1	0	1	0	0	1	1	0	1	0	0	0	0	1	0	0	0	0	0	0	0	0	0	153820	0	0	0	0	0	0
B4DNY3;B4DNW7;B4DI38;D3DPU2;B2RDY9;Q01518-2;Q01518;Q5T0R7;Q5T0R6;Q5T0R5;Q5T0R4;Q5T0R3;Q5T0R2;Q5T0R1;Q5T0R9;B4DUZ8;B4DNA3	Adenylyl cyclase-associated protein;Adenylyl cyclase-associated protein 1	CAP1	0	0	0	0	0	0	0	0	0	0	0	1	0	0	0	0	0	0	0	0	0	0	0	0	0	0	0	0	0	0
B2RP65;Q7Z7A1-5;Q7Z7A1;A0A024R846;Q5JVD3;B4DM77;Q7Z7A1-4;Q7Z7A1-3;Q7Z7A1-2	Centriolin	CEP110;CNTRL;hCG_30338	0	0	0	1	0	0	1	0	0	0	0	0	0	0	0	0	0	0	0	0	0	0	0	0	0	0	0	0	0	0
B4DGF1;B2RU10;B2RU06;Q4LE58;Q04637-6;Q04637-5;Q04637-4;Q04637-3;Q04637;Q04637-9;E7EX73;B4DSI9;E9PGM1;E7EUU4;Q04637-7;Q04637-8;A0A0A0MR52;Q96I65	Eukaryotic translation initiation factor 4 gamma 1	EIF4G1;EIF4G1 variant protein	1	2	1	1	3	2	4	1	2	0	0	2	5	4	0	0	301180	0	0	580030	158140	342560	0	193390	0	0	189150	263490	272320	0
B7Z6D5;B3GQE6;Q96GQ7;A0A087X059	Probable ATP-dependent RNA helicase DDX27	DDX27	0	1	0	0	2	0	0	0	0	0	0	7	0	4	6	0	0	0	0	319680	0	0	0	0	0	0	1587200	0	466520	2386700
Q53GG3;B3KN57;B3KML1;O60749-2;O60749	Sorting nexin-2	SNX2	0	0	0	0	0	0	0	0	0	0	0	2	0	0	2	0	0	0	0	0	0	0	0	0	0	0	271770	0	0	0
B3KNF6;B4DR61;P61619;P61619-3	Protein transport protein Sec61 subunit alpha isoform 1	SEC61A1	0	0	0	0	0	0	0	0	0	0	0	0	0	3	0	0	0	0	0	0	0	0	0	0	0	0	0	0	633880	0
B3KNM6;O75844	CAAX prenyl protease 1 homolog	ZMPSTE24	0	0	0	0	0	0	0	0	0	0	0	0	0	2	0	0	0	0	0	0	0	0	0	0	0	0	0	0	373430	0
B3KP18;Q6NUQ1	RAD50-interacting protein 1	RINT1	0	0	0	0	0	0	0	0	0	0	0	0	0	3	0	0	0	0	0	0	0	0	0	0	0	0	0	0	433360	0
B4DQ43;B4DMV0;B3KPV9;I3L4C2;Q9UQB8-3;Q9UQB8-5;Q9UQB8-4;Q9UQB8-6;Q9UQB8-2;Q9UQB8;I3L4A3;I3L526;I3L0Y9;I3L125;I3L327;I3L1C8;I3L3C6;I3L2M4;B4DWA1	Brain-specific angiogenesis inhibitor 1-associated protein 2	BAIAP2	0	0	0	0	2	0	0	0	0	0	0	1	0	0	0	0	0	0	0	321070	0	0	0	0	0	0	0	0	0	0
B3KQE9;O75427;B4DYF8	Leucine-rich repeat and calponin homology domain-containing protein 4	LRCH4	0	0	0	0	0	0	0	0	0	0	0	0	2	1	0	0	0	0	0	0	0	0	0	0	0	0	0	0	219690	0
B4DWS6;B3KQJ0;D3DR22;Q53GQ0	Very-long-chain 3-oxoacyl-CoA reductase	HSD17B12	0	0	0	0	0	0	0	0	0	0	0	0	0	1	0	0	0	0	0	0	0	0	0	0	0	0	0	0	121780	0
Q69YM5;B3KRJ9;Q8WXA9;Q8WXA9-2	Splicing regulatory glutamine/lysine-rich protein 1	DKFZp667P103;SREK1	0	0	0	0	0	0	1	1	0	0	0	0	0	0	0	0	0	0	0	0	0	0	61295	0	0	0	0	0	0	0
Q658W7;Q659A9;B3KRU1;Q7L1W4;Q53GZ4	Volume-regulated anion channel subunit LRRC8D	DKFZp666L2010;DKFZp547I0910;LRRC8D	0	0	0	0	0	0	0	0	0	0	0	1	0	2	0	0	0	0	0	0	0	0	0	0	0	0	0	0	289370	0
B3KRZ9;B3KUH0;Q8WUX9;B3KMN6	Charged multivesicular body protein 7	CHMP7	0	0	0	0	0	0	0	0	0	0	0	0	0	2	0	0	0	0	0	0	0	0	0	0	0	0	0	0	218940	0
Q6IBP2;B3KSE0;P30519;A0A087WT44;Q6FHB5;P30519-2;Q53HF1;I3L159;I3L1F5	Heme oxygenase 2	HMOX2	0	0	0	0	0	0	0	0	0	0	0	1	1	13	0	0	0	0	0	0	0	0	0	0	0	0	0	0	8151900	0
B3KSL2;Q2TUW9;W8QEY1			0	0	0	0	0	3	1	0	2	0	0	0	0	0	0	0	0	0	0	0	275210	0	0	237250	0	0	0	0	0	0
B3KT59;H0YH87;F8WB06;F8VQP2;Q2M2R5;V9GY86;Q99700-2;Q99700-5;Q99700-4;Q99700;F8VRK6	Ataxin-2	ATXN2	0	0	0	0	0	0	0	0	0	0	0	0	0	0	0	0	0	0	0	0	0	0	0	0	0	0	0	0	0	0
B3KTA3;Q16658;B3KTM9	Fascin	FSCN1	1	0	1	0	0	1	2	0	1	0	0	0	0	0	0	0	0	0	0	0	0	0	0	0	0	0	0	0	0	0
B3KTB6;Q9C0B7	Transport and Golgi organization protein 6 homolog	TANGO6	0	0	0	0	0	0	0	0	0	0	0	0	0	0	0	0	0	0	0	0	0	0	0	0	0	0	0	0	0	0
H0YDK8;B3KU37;E9PR38;B4DU15;H0YEH2;Q5T1Z4;Q5T1Z8;Q14671-4;Q14671-2;Q14671;Q14671-3;A0A0C4DG68;A0A0A0MR59;B7ZL34;Q8TB72-2;Q8TB72-4;Q8TB72-3;Q8TB72	Pumilio homolog 1;Pumilio homolog 2	PUM1;PUM2	0	0	0	0	0	0	0	0	0	0	0	0	0	0	0	0	0	0	0	0	0	0	0	0	0	0	0	0	0	0
H0Y860;B3KUB5;Q9P246;Q9P246-2;H7C5A5;Q9P246-3	Stromal interaction molecule 2	STIM2	0	0	0	0	0	0	0	0	0	0	0	1	0	7	0	0	0	0	0	0	0	0	0	0	0	0	0	0	2363500	0
B3KVV6			0	0	0	0	0	0	0	0	0	0	0	0	0	0	0	0	0	0	0	0	0	0	0	0	0	0	0	0	0	0
B4DQT6;B4DP45;B3KXT1;E7EUL7;B4E2E5;E9PHV5;P28290-2;P28290	Sperm-specific antigen 2	SSFA2	1	0	0	1	0	0	0	0	0	0	0	0	0	0	0	0	0	0	0	0	0	0	0	0	0	0	0	0	0	0
B3KXX7;B3KSV0;Q9NWD6;H0Y4Z8;Q3YEC7;Q3YEC7-2	Rab-like protein 6	RABL6	0	0	0	0	0	0	0	0	0	0	0	3	0	1	0	0	0	0	0	0	0	0	0	0	0	0	722990	0	0	0
B3LEU8;Q6NUQ4;Q6NUQ4-2;B2RD07	Transmembrane protein 214	TMEM214	0	0	0	0	0	0	0	0	0	0	0	1	0	16	0	0	0	0	0	0	0	0	0	0	0	0	0	0	10378000	0
E9PID8;B4DUD5;E7EWR4;B3V096;P33240-2;P33240	Cleavage stimulation factor subunit 2	CSTF2	1	0	1	1	3	4	3	3	4	0	0	1	0	1	0	0	0	0	0	395160	177180	0	0	568150	0	0	0	0	0	0
B7ZAL5;E7EQB2;E7ER44;V9HWI4;B3VMW0;P02788-2;P02788;Q5EK51;A8K494;Q19KS2;B2MV14	Lactotransferrin;Lactoferricin-H;Kaliocin-1;Lactoferroxin-A;Lactoferroxin-B;Lactoferroxin-C	LTF;HEL110	0	0	0	0	0	3	1	0	1	0	0	0	0	0	0	0	0	0	0	0	115670	0	0	0	0	0	0	0	0	0
B4DDH8;Q96N66-3;Q96N66-2;Q96N66	Lysophospholipid acyltransferase 7	MBOAT7	0	0	0	0	0	0	0	0	0	0	0	0	1	3	0	0	0	0	0	0	0	0	0	0	0	0	0	0	2115200	0
B4DE91;B4DX14;B9EKV4;P49189-2;P49189	4-trimethylaminobutyraldehyde dehydrogenase	ALDH9A1	0	0	0	0	0	1	0	0	0	0	0	0	0	0	0	0	0	0	0	0	0	0	0	0	0	0	0	0	0	0
B4DED7;B4DGZ7;B4DEJ9;Q96GC9-2;Q96GC9	Vacuole membrane protein 1	TMEM49;VMP1	0	0	0	0	0	0	0	0	0	0	0	0	0	1	0	0	0	0	0	0	0	0	0	0	0	0	0	0	144400	0
B4DEI4;Q9H8Y8;Q9H8Y8-3;B4DNR1;Q9H8Y8-2;B4DQF1	Golgi reassembly-stacking protein 2	GORASP2	0	0	0	0	0	0	0	0	0	2	0	4	0	4	1	0	0	0	0	0	0	0	0	0	2125200	0	1070900	0	1442700	0
B4DEN2			0	0	0	0	1	0	0	0	0	0	0	1	0	1	1	0	0	0	0	0	0	0	0	0	0	0	0	0	0	0
B4DEP6;E7EX17;B4DRM3;P23588;P23588-2;F8VX11;Q7Z5Y0;B4DS01	Eukaryotic translation initiation factor 4B	EIF4B	0	0	0	0	3	0	0	0	0	3	0	13	8	13	2	0	0	0	0	230600	0	0	0	0	334510	0	914880	1409400	11596000	245580
B4E0X6;B4DEV8;P25786;P25786-2	Proteasome subunit alpha type;Proteasome subunit alpha type-1	PSMA1	0	0	0	0	0	1	1	0	1	0	0	0	0	0	0	0	0	0	0	0	0	0	0	60591	0	0	0	0	0	0
B4DF70;V9HW12;P32119;A6NIW5	Peroxiredoxin-2	HEL-S-2a;PRDX2	0	1	0	0	3	2	1	0	1	0	0	0	0	1	0	0	0	0	0	263110	0	0	0	0	0	0	0	0	0	0
B4DGK4		SYT7	1	1	1	1	1	1	1	1	1	1	1	1	1	1	1	0	0	0	0	0	0	0	0	0	0	0	0	0	0	0
B4DGW3;K7ERX7;K7EK77;V9HW26;P25705-2;P25705;K7EQH4;K7EJP1;P25705-3	ATP synthase subunit alpha;ATP synthase subunit alpha, mitochondrial	ATP5A1;HEL-S-123m	1	1	2	1	0	2	0	0	2	0	0	0	0	0	0	0	0	175570	0	0	228450	0	0	179770	0	0	0	0	0	0
B4DH37;O15400-2;O15400	Syntaxin-7	STX7	0	0	0	0	0	0	0	0	0	0	0	3	0	0	0	0	0	0	0	0	0	0	0	0	0	0	654630	0	0	0
B4DHL7;H3BND4;Q6P996-4;Q6P996-5;Q6P996;Q6P996-3;Q86XE2;Q6P996-2;H3BNL6;J3KNK7;Q6P474	Pyridoxal-dependent decarboxylase domain-containing protein 1;Putative pyridoxal-dependent decarboxylase domain-containing protein 2	PDXDC1;PDXDC2P	0	0	0	0	0	0	0	0	0	0	0	6	0	0	0	0	0	0	0	0	0	0	0	0	0	0	1663600	0	0	0
B4DI61;Q6FI18;Q53FA4;O00622;A0A087WVM3;Q9UID7	Protein CYR61	CYR61	0	0	0	0	0	0	0	0	0	0	0	8	0	0	1	0	0	0	0	0	0	0	0	0	0	0	4242700	0	0	0
B4DJ39;O94842-3;O94842-2;O94842	TOX high mobility group box family member 4	TOX4	0	0	0	0	0	0	0	0	0	0	0	0	0	0	0	0	0	0	0	0	0	0	0	0	0	0	0	0	0	0
E9PNR9;E9PQ98;E9PIX6;H0YDE4;B4DJ87;E9PKG1;Q5U8W9;H7C2I1;Q99873-3;Q99873-2;Q99873-4;Q99873	Protein arginine N-methyltransferase 1	PRMT1;HRMT1L2	0	0	1	0	0	1	0	0	1	0	0	0	0	0	0	0	0	0	0	0	0	0	0	0	0	0	0	0	0	0
B4DKT5;F8W930;Q9Y6M1-5;Q9Y6M1-6;Q9Y6M1-3;Q9Y6M1-4;Q9Y6M1-1;Q9Y6M1	Insulin-like growth factor 2 mRNA-binding protein 2	IGF2BP2	0	0	0	0	0	0	0	0	0	0	0	1	0	0	0	0	0	0	0	0	0	0	0	0	0	0	0	0	0	0
B4DZ22;B4DL07;P28288;P28288-2	ATP-binding cassette sub-family D member 3	ABCD3	0	0	0	0	0	0	0	0	0	0	0	10	0	1	0	0	0	0	0	0	0	0	0	0	0	0	6380200	0	0	0
B4DNJ5;B7Z4L4;Q96HX3;B4DL99;Q6IBR0;Q53EP4;P04843	Dolichyl-diphosphooligosaccharide--protein glycosyltransferase subunit 1	RPN1	1	0	1	0	0	0	0	0	0	0	0	0	0	0	0	0	0	0	0	0	0	0	0	0	0	0	0	0	0	0
B4DLH1;Q3SXY8	ADP-ribosylation factor-like protein 13B	ARL13B	0	0	0	0	0	0	0	0	0	0	0	1	0	0	0	0	0	0	0	0	0	0	0	0	0	0	194330	0	0	0
Q6IAT1;B4DLV7;P50395-2;P50395;Q8TB95;B3KVE3;Q5SX91;Q5SX87;B4DHX4;A0A0S2Z3X8;P31150	Rab GDP dissociation inhibitor beta;Rab GDP dissociation inhibitor alpha	GDI2;GDI1	0	0	0	0	0	0	0	0	0	0	0	1	0	0	0	0	0	0	0	0	0	0	0	0	0	0	0	0	0	0
B4DM67;B4DPS6;B4DUC5;B4DM31;P55060-4;P55060-3;P55060	Exportin-2	CSE1L	1	0	0	1	0	0	1	1	0	0	0	0	0	0	0	0	0	0	0	0	0	0	0	0	0	0	0	0	0	0
Q7Z2V5;Q59E92;B4DNG2;B4DN41;J3KTA4;B5BUE6;P17844-2;P17844;J3KRZ1;J3QSF1	Probable ATP-dependent RNA helicase DDX5	DKFZp686J01190;DDX5	2	3	3	0	2	2	2	1	3	0	0	1	0	2	1	409610	1103300	928000	0	367010	473510	229130	0	446740	0	0	0	0	0	0
B4DN58			4	3	3	3	3	3	4	3	3	1	0	4	1	5	1	0	0	0	0	0	0	0	0	0	0	0	0	0	0	0
B4DN67;Q96J84;Q96J84-2	Kin of IRRE-like protein 1	KIRREL	0	0	0	0	0	0	0	0	0	0	0	3	0	1	0	0	0	0	0	0	0	0	0	0	0	0	416330	0	0	0
B4DN86;Q92667;I3L0W0;Q92667-2	A-kinase anchor protein 1, mitochondrial	AKAP1	0	0	1	1	0	0	1	1	1	0	1	8	0	3	0	0	0	0	0	0	0	0	0	0	0	0	2513900	0	259150	0
B4DNS2;B4E1L5;Q5D1D5;P32455	Interferon-induced guanylate-binding protein 1	GBP1	0	0	0	0	0	0	0	0	0	1	0	1	0	0	0	0	0	0	0	0	0	0	0	0	0	0	0	0	0	0
B4DP52;Q69YT6;H0Y400;A0A0G2JJZ9;A0A024RCM3;B4DX78;O00148;Q13838;Q13838-2	ATP-dependent RNA helicase DDX39A;Spliceosome RNA helicase DDX39B	hCG_2005638;DKFZp547B159;DDX39B;DDX39A	2	0	1	2	1	1	2	1	2	0	0	0	0	0	0	0	0	0	0	0	0	0	0	112680	0	0	0	0	0	0
B4DPX0;K7EJE8;K7EKE6;B3KU28;Q2VPA0;B3KXS5;E5KMI6;P36776-3;P36776-2;P36776	Lon protease homolog, mitochondrial;Lon protease homolog	LONP1	0	0	0	0	0	0	0	0	0	0	0	0	0	1	0	0	0	0	0	0	0	0	0	0	0	0	0	0	0	0
B4DQ50			1	3	5	1	1	7	7	2	4	1	0	0	2	0	1	0	0	0	0	0	0	1050800	0	0	0	0	0	0	0	0
C9J6C5;B4DSM4;Q9BYG3	MKI67 FHA domain-interacting nucleolar phosphoprotein	NIFK	0	0	0	0	0	0	0	0	0	0	0	2	0	1	0	0	0	0	0	0	0	0	0	0	0	0	272930	0	0	0
B4DSR0;E5KNY5;P42704;C9JCA9;B8ZZ38;A0A0C4DG06	Leucine-rich PPR motif-containing protein, mitochondrial	LRPPRC	1	0	1	0	0	0	0	0	2	0	0	0	0	0	0	0	0	0	0	0	0	0	0	589400	0	0	0	0	0	0
B4DUI5;V9HWK1;Q53HE2;Q2QD09;P60174-4;P60174-1;P60174;U3KQF3;U3KPZ0	Triosephosphate isomerase	HEL-S-49;TPI1	0	0	1	0	0	1	0	0	1	0	0	0	0	0	0	0	0	0	0	0	0	0	0	0	0	0	0	0	0	0
B4DV94;B4E1J0;B4E0K4;Q96AQ6-2;Q96AQ6;Q96AQ6-3	Pre-B-cell leukemia transcription factor-interacting protein 1	PBXIP1	0	0	0	0	0	0	0	0	0	0	0	0	0	4	0	0	0	0	0	0	0	0	0	0	0	0	0	0	678390	0
F5H4R4;B4DVJ6;Q8IZD4	mRNA-decapping enzyme 1B	DCP1B	0	0	0	0	0	0	0	0	0	0	0	0	0	0	0	0	0	0	0	0	0	0	0	0	0	0	0	0	0	0
E9PCA1;B4DX08;B4DE30;E7ENZ3;B4DYC8;B7ZAR1;B4DDU6;B4DZT5;B4DXI1;Q9BU08;V9HW37;P48643-2;P48643	T-complex protein 1 subunit epsilon	CCT5;HEL-S-69	1	0	1	1	0	0	0	0	0	0	0	0	0	0	0	0	0	0	0	0	0	0	0	0	0	0	0	0	0	0
B4DXB6;Q9H490-2;Q9H490	Phosphatidylinositol glycan anchor biosynthesis class U protein	PIGU	0	0	0	0	0	0	0	0	0	0	0	1	0	1	0	0	0	0	0	0	0	0	0	0	0	0	0	0	450800	0
F5H6I7;B4DXC4;Q6DD88	Atlastin-3	ATL3	0	0	0	0	0	0	0	0	0	0	0	0	0	1	0	0	0	0	0	0	0	0	0	0	0	0	0	0	116680	0
Q32Q67;G8JLD5;D3DUW7;D3DUW6;B4DYR6;D3DUW5;O00429-7;O00429-4;O00429-5;O00429-3;O00429-2;O00429;O00429-8;O00429-6	Dynamin-1-like protein	DNM1L	0	0	0	0	0	0	0	0	0	0	0	2	0	0	0	0	0	0	0	0	0	0	0	0	0	0	274330	0	0	0
B4DZC9;Q9H2G2-2;Q9H2G2	STE20-like serine/threonine-protein kinase	SLK	0	0	0	0	0	0	0	0	0	0	0	0	0	0	0	0	0	0	0	0	0	0	0	0	0	0	0	0	0	0
B4E0S6;O43143	Pre-mRNA-splicing factor ATP-dependent RNA helicase DHX15	DHX15	1	0	0	0	0	0	0	0	0	0	0	0	0	0	0	0	0	0	0	0	0	0	0	0	0	0	0	0	0	0
B4E106;B4DKS0;A0A024R0H1;P53985	Monocarboxylate transporter 1	SLC16A1	0	0	0	0	0	0	1	0	0	0	0	0	0	0	0	0	0	0	0	0	0	0	0	0	0	0	0	0	0	0
B4E112;E9PP50;V9HWI5;P23528;E9PLJ3;E9PS23;E9PQB7;G3V1A4;Q549N0;E9PK25;Q9Y281-3;Q9Y281	Cofilin-1;Cofilin-2	CFL1;HEL-S-15;CFL2	0	0	0	0	0	2	1	0	0	0	0	0	0	0	0	0	0	0	0	0	226820	0	0	0	0	0	0	0	0	0
B4E205;O95486	Protein transport protein Sec24A	SEC24A	0	0	0	0	0	0	0	0	0	0	0	0	0	2	0	0	0	0	0	0	0	0	0	0	0	0	0	0	347010	0
B4E240;Q92575;B3KTD5	UBX domain-containing protein 4	UBXN4	0	0	0	0	0	0	0	0	0	0	0	3	2	5	0	0	0	0	0	0	0	0	0	0	0	0	293780	670880	5299100	0
Q8N8M9;B7ZA10;B4E273;P53367-2;P53367;P53367-3	Arfaptin-1	ARFIP1	0	0	0	0	0	0	0	0	0	0	0	5	0	0	0	0	0	0	0	0	0	0	0	0	0	0	1803800	0	0	0
B4E2D6;O14641;I3L2W9;I3L2N2;B4DLQ0;I3L0M7	Segment polarity protein dishevelled homolog DVL-2	DVL2	0	0	1	0	0	0	0	0	0	0	0	4	1	2	0	0	0	0	0	0	0	0	0	0	0	0	492390	0	0	0
B4E2S4;Q9HC62;Q9HC62-2;B4DKY9;B4DKW6	Sentrin-specific protease 2	SENP2	0	0	0	0	0	0	0	0	0	0	0	1	0	15	0	0	0	0	0	0	0	0	0	0	0	0	0	0	8477900	0
E9PFW8;B4E3V2;E7EMC7;E3WH17;Q13501-2;Q13501	Tyrosine-protein kinase receptor;Sequestosome-1	SQSTM1;SQSTM1-ALK	0	0	0	0	0	0	0	0	0	0	0	0	0	0	0	0	0	0	0	0	0	0	0	0	0	0	0	0	0	0
B5BTZ6;P40763-3;P40763-2;P40763;G8JLH9;B7ZA24;B4DVR6;B4DNP0	Signal transducer and activator of transcription;Signal transducer and activator of transcription 3	STAT3	0	0	0	0	0	0	0	0	0	0	0	3	0	4	0	0	0	0	0	0	0	0	0	0	0	0	362710	0	333610	0
B5BUB1;Q9Y265;E7ETR0;B3KRS7;Q9Y265-2;H7C4G5	RuvB-like 1	RUVBL1	0	0	0	2	2	0	0	0	0	0	0	1	0	1	0	0	0	0	0	0	0	0	0	0	0	0	0	0	0	0
F5H5C8;B7Z1F3;F8VV01;B7Z5Y7;Q15434	RNA-binding motif, single-stranded-interacting protein 2	RBMS2	0	0	0	0	0	0	0	0	0	0	0	0	0	0	0	0	0	0	0	0	0	0	0	0	0	0	0	0	0	0
B7Z1V7;B7Z4T3;B7Z4V2;V9HW84;Q8N1C8;P38646;A1XP52	Stress-70 protein, mitochondrial	HEL-S-124m;HSPA9	2	0	0	1	0	1	0	0	1	0	0	0	0	0	0	0	0	0	0	0	0	0	0	0	0	0	0	0	0	0
B7Z2A7;Q5T8D3-4;B7Z9D0;Q8NCM9;Q5T8D3-2;B7Z2R7;Q5T8D3-3	Acyl-CoA-binding domain-containing protein 5	KIAA1996;ACBD5	0	0	0	0	0	0	0	0	0	0	0	0	0	1	0	0	0	0	0	0	0	0	0	0	0	0	0	0	266610	0
D6REP5;B7Z527;B7Z4W8;B7Z2F0;E9PD09;Q96HH9-5;Q96HH9-4;Q96HH9;Q96HH9-2;Q96HH9-3	GRAM domain-containing protein 3	GRAMD3	0	0	0	0	0	0	0	0	0	0	0	0	0	1	0	0	0	0	0	0	0	0	0	0	0	0	0	0	376380	0
B7Z656;B7Z3F1;B7Z5Q8;E7EPK0;E9PDJ9;B7Z2J4;H0Y8P3;D6RD46;G5EA03;Q9UPQ0-9;Q9UPQ0-8;Q9UPQ0-6;Q9UPQ0-5;Q9UPQ0-10;Q9UPQ0-2;Q9UPQ0-4;Q9UPQ0;Q9UPQ0-3;B7Z7Z0;B7Z5G6;B7Z3G0	LIM and calponin homology domains-containing protein 1	LIMCH1	0	0	0	0	0	0	0	0	0	0	0	1	0	0	0	0	0	0	0	0	0	0	0	0	0	0	0	0	0	0
B7Z2V3;Q9BYT9-2;B7Z9Q3	Anoctamin		0	0	0	0	0	0	0	0	0	0	0	0	0	0	0	0	0	0	0	0	0	0	0	0	0	0	0	0	0	0
B7Z3V1;P05023-3;P05023-4;P05023;P05023-2	Sodium/potassium-transporting ATPase subunit alpha-1	ATP1A1	0	0	0	0	0	0	0	0	0	0	0	0	0	9	0	0	0	0	0	0	0	0	0	0	0	0	0	0	2334100	0
B7Z478;Q59FJ0;P49721	Proteasome subunit beta type;Proteasome subunit beta type-2	PSMB2	0	0	0	0	0	1	1	0	0	0	0	0	0	0	0	0	0	0	0	0	0	61495	0	0	0	0	0	0	0	0
B7Z4S4;O75787-2;O75787;H0Y750;H7C3E1;B7Z1I9;H7C240;B7Z413	Renin receptor	ATP6AP2	0	0	1	1	0	1	0	0	0	0	0	0	0	7	0	0	0	0	0	0	0	0	0	0	0	0	0	0	1860700	0
J3QQY2;J3KS45;B7Z591;J9JIE6;Q9UM00-2;Q9UM00	Transmembrane and coiled-coil domain-containing protein 1	TMCO1	0	0	0	0	0	0	0	0	0	0	0	0	0	1	0	0	0	0	0	0	0	0	0	0	0	0	0	0	329260	0
B7Z592;Q8WU90;H7C466;Q8WU90-2	Zinc finger CCCH domain-containing protein 15	ZC3H15	0	0	0	0	0	0	0	0	0	0	0	2	0	2	0	0	0	0	0	0	0	0	0	0	0	0	80492	0	486650	0
B7Z7S2;Q6T4R5-2;Q6T4R5;A0A087WU78;A0A087WWC4;Q6T4R5-4;Q6T4R5-3	Nance-Horan syndrome protein	NHS	0	0	0	1	0	0	0	0	0	0	0	0	0	0	0	0	0	0	0	0	0	0	0	0	0	0	0	0	0	0
Q9HBR7;Q86TD7;E7ENC1;B7Z7U9;F8WBI9;E9PEC3;B7Z8A8;E7ETT4;E7EUY3;E7ETT1;E9PDR0;Q59GV0;C9JQS9;E7EX59;P05166;P05166-2	Propionyl-CoA carboxylase beta chain, mitochondrial	PCCB;DKFZp451E113	2	1	0	0	0	0	0	0	0	0	0	0	0	0	0	186310	0	0	0	0	0	0	0	0	0	0	0	0	0	0
B7Z7Z8;B7Z8G2;Q53GX4;Q2TA84;Q13451-2;Q13451	Peptidyl-prolyl cis-trans isomerase FKBP5;Peptidyl-prolyl cis-trans isomerase FKBP5, N-terminally processed	FKBP5	0	0	0	0	0	0	0	0	0	0	0	0	0	0	0	0	0	0	0	0	0	0	0	0	0	0	0	0	0	0
E9PLD0;B7Z8M7;Q5U0I6;Q9H0U4;P62820;Q96RD8;A0A087WTI1;Q9H1C9;E7END7;Q6FIG4;P62820-3;P62820-2;Q92928	Ras-related protein Rab-1B;Ras-related protein Rab-1A;Putative Ras-related protein Rab-1C	RAB1B;RAB1A;RAB1C	0	0	0	0	0	0	0	0	0	0	0	2	0	2	0	0	0	0	0	0	0	0	0	0	0	0	225030	0	302570	0
H7C5F5;E7EWK3;B7Z8P5;Q9H2U1-3;Q9H2U1-2;Q9H2U1	ATP-dependent RNA helicase DHX36	DHX36	0	0	0	0	0	0	1	0	0	0	0	0	0	0	0	0	0	0	0	0	0	0	0	0	0	0	0	0	0	0
B7Z8W8;O95197-2;O95197;B7Z3E3;O95197-7	Reticulon;Reticulon-3	RTN3	0	0	0	0	0	0	0	0	0	0	0	2	10	10	0	0	0	0	0	0	0	0	0	0	0	0	760640	3102000	4099300	0
B7ZAT6;P35610-3;P35610-2;P35610;B1APM4	O-acyltransferase;Sterol O-acyltransferase 1	SOAT1	0	0	0	0	0	0	0	0	0	0	0	0	0	2	0	0	0	0	0	0	0	0	0	0	0	0	0	0	394230	0
Q96N83;B7ZKQ8;O00592-2;O00592	Podocalyxin	PODXL	0	0	0	0	0	0	0	0	0	0	0	4	0	0	0	0	0	0	0	0	0	0	0	0	0	0	1970700	0	0	0
B7ZLC9;Q8TEQ6	Gem-associated protein 5	GEMIN5	0	0	0	0	1	0	2	0	0	0	0	3	1	0	1	0	0	0	0	0	0	0	0	0	0	0	215390	0	0	0
E7EPI0;B7ZLE0;Q9P2D0-2;Q9P2D0;E9PDR5;B7ZLD4	Inhibitor of Bruton tyrosine kinase	IBTK	0	0	0	0	0	0	0	0	0	0	0	0	0	0	0	0	0	0	0	0	0	0	0	0	0	0	0	0	0	0
F8VZV1;B7ZM73;Q7Z3U7-2;Q7Z3U7-6;Q7Z3U7-5;Q7Z3U7	Protein MON2 homolog	MON2	0	0	0	0	0	0	0	0	0	0	0	1	0	0	0	0	0	0	0	0	0	0	0	0	0	0	148550	0	0	0
B7ZMB3;B9EGU6;Q5TC82-2;Q5TC82	Roquin-1	RC3H1	0	0	0	0	0	0	0	0	0	0	0	0	0	0	0	0	0	0	0	0	0	0	0	0	0	0	0	0	0	0
B9A6L3;O60347	TBC1 domain family member 12	TBC1D12	0	0	0	0	0	0	0	0	0	0	0	2	0	0	0	0	0	0	0	0	0	0	0	0	0	0	338040	0	0	0
F8U8C0;C1K3N4;O00220	Tumor necrosis factor receptor superfamily member 10A	TNFRSF10A	1	0	0	1	1	0	0	0	0	0	0	0	0	0	0	0	0	0	0	61834	0	0	0	0	0	0	0	0	0	0
C9JA05;D6RHJ6;D6RD17;P01591	Immunoglobulin J chain	JCHAIN;IGJ	0	0	0	0	0	0	1	0	0	0	0	0	0	0	0	0	0	0	0	0	0	0	0	0	0	0	0	0	0	0
C9JJN9;Q8N3P4-3;Q8N3P4;Q8N3P4-2;B3KPR6	Vacuolar protein sorting-associated protein 8 homolog	VPS8	0	0	0	0	0	0	0	0	0	0	0	18	0	1	0	0	0	0	0	0	0	0	0	0	0	0	5127900	0	0	0
F8WEG8;G5E9Q4;C9JMM3;O75569-3;O75569-2;O75569	Interferon-inducible double-stranded RNA-dependent protein kinase activator A	PRKRA	0	0	0	0	0	0	0	0	0	0	0	0	0	0	0	0	0	0	0	0	0	0	0	0	0	0	0	0	0	0
C9JXB8;C9JNW5;V9HW01;P83731	60S ribosomal protein L24	RPL24;HEL-S-310	1	0	0	1	0	0	0	0	0	1	1	6	3	6	1	0	0	0	0	0	0	0	0	0	0	0	14598000	4145400	8034100	0
Q96FS1;C9JZR2;O60716-24;O60716-23;O60716-21;O60716-19;O60716-22;O60716-20;O60716-16;O60716-18;O60716-15;O60716-17;O60716-13;O60716-11;O60716-14;O60716-12;O60716-10;O60716-8;O60716-9;O60716-7;O60716-5;O60716-3;O60716-6;O60716-4;O60716-2;O60716;Q7KZJ3;A0A024R4Z0;A0A024R4Y7;Q68DU0;O60716-32;O60716-31;O60716-29;O60716-27;O60716-30;O60716-28;O60716-26;O60716-25	Catenin delta-1	CTNND1;DKFZp781O2021	0	0	0	1	1	0	0	0	0	0	0	3	0	2	0	0	0	0	0	0	0	0	0	0	0	0	558120	0	0	0
C9K0J5;Q70E73;C9J164;Q70E73-5;Q70E73-2;Q70E73-8;Q70E73-7;Q70E73-4;Q70E73-3;Q70E73-9;Q70E73-6	Ras-associated and pleckstrin homology domains-containing protein 1	RAPH1	0	0	0	1	0	1	0	0	0	0	0	0	0	0	0	0	0	0	0	0	112310	0	0	0	0	0	0	0	0	0
Q8N4P8;Q53GS0;D2CFK9;Q9BZE4;Q9BZE4-2;B4DHR2;O60747;Q9BZE4-3	Nucleolar GTP-binding protein 1	GTPBP4	1	3	0	0	6	0	1	0	0	0	0	5	0	5	3	0	391070	0	0	1242600	0	0	0	0	0	0	607300	0	541820	503240
D2SNZ4;Q96HE9;J3QKY4;J3QR53	Proline-rich protein 11	PRR11	0	0	0	0	0	0	0	0	0	0	0	0	0	2	0	0	0	0	0	0	0	0	0	0	0	0	0	0	744980	0
D3DNA1;L7RT22;P18084;V9GYZ1;H7C4W1;V9GZ57;H7C5U2	Integrin beta;Integrin beta-5	ITGB5	0	0	0	0	0	0	0	0	0	0	0	1	0	2	0	0	0	0	0	0	0	0	0	0	0	0	0	0	277710	0
V9HW29;D3DRX6;P33176;B4DS27	Kinesin-like protein;Kinesin-1 heavy chain	HEL-S-61;KIF5B	0	0	0	0	0	0	0	0	0	0	0	2	1	1	0	0	0	0	0	0	0	0	0	0	0	0	321780	0	0	0
D3DSW1;Q9H5V9-2;Q9H5V9-3;Q9H5V9	UPF0428 protein CXorf56	hCG_1640171;CXorf56	0	0	0	0	0	0	0	0	0	0	0	1	0	2	0	0	0	0	0	0	0	0	0	0	0	0	0	0	614070	0
D3DTX7;B7Z4S2		COL1A1	0	0	0	0	1	0	0	0	0	0	0	0	0	0	1	0	0	0	0	542780	0	0	0	0	0	0	0	0	0	0
H3BPG5;H3BV80;H3BMS0;H3BMM9;H3BTC0;D3DU92;Q15287-3;Q15287-2;Q15287	RNA-binding protein with serine-rich domain 1	RNPS1	0	0	0	0	0	0	1	1	0	0	0	0	0	0	0	0	0	0	0	0	0	0	0	0	0	0	0	0	0	0
D3DVC4;P48681;Q05BW3;A5PKT9	Nestin	NES	2	0	0	0	0	0	0	0	0	0	0	0	11	1	0	0	0	0	0	0	0	0	0	0	0	0	0	3725200	0	0
X5D7P6;D3DWV2;X5D2U0;X5D9C4;Q59EV7;P48029;H7C222;A0A023JDV9;X5DR98;P48029-3;P48029-4;P48029-2	Transporter;Sodium- and chloride-dependent creatine transporter 1	SLC6A8;hCG_2007960	0	0	0	0	0	0	0	0	0	0	0	2	0	2	1	0	0	0	0	0	0	0	0	0	0	0	923260	0	835470	0
D6RC71;D6RF48;Q9P2W9	Syntaxin-18	STX18	0	0	0	0	0	0	0	0	0	0	0	0	0	2	0	0	0	0	0	0	0	0	0	0	0	0	0	0	247670	0
D6RCC7;Q9P2D6-3;Q9P2D6-2;Q9P2D6	Protein FAM135A	FAM135A	0	0	0	0	0	0	0	0	0	0	0	1	0	0	0	0	0	0	0	0	0	0	0	0	0	0	188280	0	0	0
E1NZA1;A0A024RBS1;Q92616	Translational activator GCN1	PRIC295;GCN1L1	1	0	0	1	0	0	1	0	0	0	0	0	0	0	0	0	0	0	0	0	0	0	0	0	0	0	0	0	0	0
E5RJU9		MTDH	0	0	1	0	0	1	2	1	2	0	0	12	7	38	5	0	0	0	0	0	0	0	0	0	0	0	0	0	625990	0
E7DVW5;Q01469;I6L8B7	Fatty acid-binding protein, epidermal	FABP5	0	2	3	1	2	4	3	0	2	1	1	2	1	2	1	0	429050	553410	0	322470	1706300	533090	0	993900	0	0	208840	0	454980	0
E7ENV7;Q86YQ8-2;Q86YQ8	Copine-8	CPNE8	0	0	0	0	0	0	0	0	0	0	0	2	0	0	0	0	0	0	0	0	0	0	0	0	0	0	403280	0	0	0
I3L1K7;I3L4Z6;E7EQ34;O14653-3;O14653;O14653-2;I3L3V4;I3L0K1;B4E141	Golgi SNAP receptor complex member 2	GOSR2	0	0	0	0	0	0	0	0	0	0	0	0	0	2	0	0	0	0	0	0	0	0	0	0	0	0	0	0	518920	0
H0YB39;E9PCY7;G8JLB6;P31943;E5RGH4;E5RGV0;B4DP51;E7EN40;D6RIU0;H0YBG7;Q68DG4;H0YBD7;D6RBM0;B4DFK9;P55795	Heterogeneous nuclear ribonucleoprotein H;Heterogeneous nuclear ribonucleoprotein H, N-terminally processed;Heterogeneous nuclear ribonucleoprotein H2	HNRNPH1;DKFZp686A15170;HNRNPH2	2	0	1	1	0	1	1	0	0	0	0	0	0	0	0	0	0	0	0	0	0	0	0	0	0	0	0	0	0	0
E9PG32;Q6ZR08	Dynein heavy chain 12, axonemal	DNAH12	1	0	0	0	0	1	1	0	0	0	0	1	0	1	1	0	0	0	0	0	0	0	0	0	0	0	0	0	0	303880
E9PJD9;Q9BQQ5;E9PLL6;Q6NZ52;P46776	60S ribosomal protein L27a	RPL27A;L27a	0	0	0	0	0	0	0	0	0	1	0	3	0	3	1	0	0	0	0	0	0	0	0	0	0	0	4312200	0	1856500	0
E9PP36;E9PKZ0;E9PKU4;P62917	60S ribosomal protein L8	RPL8	0	0	0	0	0	1	0	1	0	1	1	1	1	1	1	0	0	0	0	0	0	0	0	0	0	0	0	0	0	1025200
E9PNJ4;V5J3L2;Q13586;H0YDB2;G0XQ39;Q13586-2	Stromal interaction molecule 1	STIM1	0	0	0	0	0	0	0	0	0	0	0	0	1	4	0	0	0	0	0	0	0	0	0	0	0	0	0	0	2309300	0
E9PR16;G3V198;Q12769	Nuclear pore complex protein Nup160	NUP160	0	0	0	0	0	0	0	0	0	0	0	0	0	0	0	0	0	0	0	0	0	0	0	0	0	0	0	0	0	0
F2Z2S8;H0YF32;H0YCJ7;Q53G83;P23396;P23396-2;E9PQ96;E9PJH4;E9PK82;A7E2S3;Q9NQS8;E9PPU1;H0YEU2;E9PL09	40S ribosomal protein S3	RPS3	2	0	1	2	0	1	1	0	0	0	0	1	1	1	0	365950	0	0	0	0	0	0	0	0	0	0	0	0	0	0
Q71V88;F2ZC06;Q15654;H7BZE2	Thyroid receptor-interacting protein 6	TRIP6i1;TRIP6	0	0	0	0	0	1	0	0	0	0	0	0	0	0	0	0	0	0	0	0	0	0	0	0	0	0	0	0	0	0
F5GZS6;J3KPF3;P08195-3;P08195;P08195-4;P08195-2;B4E2Z3;A0A024R599	4F2 cell-surface antigen heavy chain	SLC3A2	0	1	0	1	1	0	0	0	0	0	12	25	1	23	22	0	0	0	0	0	0	0	0	0	0	10888000	41106000	0	12026000	37375000
T1WFC1;F5H1Y4;Q9HD26-2;Q9HD26;Q9HD26-3	Golgi-associated PDZ and coiled-coil motif-containing protein	GOPC	0	0	0	1	0	1	0	0	1	0	0	3	1	1	6	0	0	0	0	0	0	0	0	0	0	0	420890	0	0	2656900
F8VPD4;P27708;Q53SZ4;G1UI39;Q53SY7	CAD protein;Glutamine-dependent carbamoyl-phosphate synthase;Aspartate carbamoyltransferase;Dihydroorotase	CAD	0	0	1	0	0	1	1	1	1	0	0	0	0	0	0	0	0	0	0	0	0	0	0	0	0	0	0	0	0	0
F8VRG3;Q12792;Q12792-3	Twinfilin-1	TWF1	0	0	0	0	0	0	0	0	0	0	0	1	0	1	0	0	0	0	0	0	0	0	0	0	0	0	0	0	350550	0
J3QK86;J3KPG5;F8VU39;Q9UIF9-2;Q9UIF9-3;Q9UIF9;A0A0C4DGI9	Bromodomain adjacent to zinc finger domain protein 2A	BAZ2A	2	0	0	0	0	0	3	2	0	0	0	1	3	0	1	306300	0	0	0	0	0	352620	445540	0	0	0	0	392970	0	0
F8VVB8;Q9Y4F3-3;Q9Y4F3-4;Q9Y4F3;G8JLP4;Q9Y4F3-5	Meiosis arrest female protein 1	KIAA0430	0	1	0	0	1	0	0	0	0	0	1	1	0	0	1	0	0	0	0	0	0	0	0	0	0	0	0	0	0	0
H3BU82;F8VZ44;Q53HS1;Q9NRG9	Aladin	AAAS	0	0	0	0	0	0	0	0	0	0	0	0	0	1	0	0	0	0	0	0	0	0	0	0	0	0	0	0	147940	0
F8W1U7;Q8N6T3;E5RHT6;F8VWH9;Q8N6T3-4;Q8N6T3-5;Q8N6T3-3;Q8N6T3-2;E5RHH7;E5RHC5;Q53F62	ADP-ribosylation factor GTPase-activating protein 1	ARFGAP1	0	0	0	0	0	0	0	0	0	0	0	1	0	0	0	0	0	0	0	0	0	0	0	0	0	0	0	0	0	0
F8W8C2;Q9HBM0;F2Z3A6;Q9HBM0-2	Vezatin	VEZT	0	1	0	0	0	0	0	0	0	0	0	1	2	12	0	0	0	0	0	0	0	0	0	0	0	0	0	267460	3527500	0
F8WE68;F8WAL5;Q8NC44	Protein FAM134A	FAM134A	0	0	0	0	0	0	0	0	0	0	0	0	0	1	0	0	0	0	0	0	0	0	0	0	0	0	0	0	0	0
K7ENK9;K7EKX0;Q6FGG2;J3QRU4;F8WCA0;L7N2F9;Q15836;P63027;F5GZV7;A8K0D3;B4DZX9;B4DJY5;P23763-2;P23763-3;P23763	Vesicle-associated membrane protein 3;Vesicle-associated membrane protein 2;Vesicle-associated membrane protein 1	VAMP2;VAMP3;VAMP1	0	0	0	0	0	0	0	0	0	0	0	4	0	2	0	0	0	0	0	0	0	0	0	0	0	0	1787900	0	178920	0
F8WD09;Q53RZ9;Q9HCN4	GPN-loop GTPase 1	GPN1;MBDin	0	0	0	0	0	1	1	1	1	0	0	0	0	0	0	0	0	0	0	0	0	0	0	0	0	0	0	0	0	0
F8WDI0;Q9NT62-2;Q9NT62	Ubiquitin-like-conjugating enzyme ATG3	ATG3	0	0	0	0	0	0	0	0	0	0	0	0	0	1	0	0	0	0	0	0	0	0	0	0	0	0	0	0	294720	0
G3V1B3;M0R181;Q6IAX2;Q59GK9;P46778	60S ribosomal protein L21	RPL21	0	0	0	0	0	0	0	0	0	0	0	1	0	1	0	0	0	0	0	0	0	0	0	0	0	0	0	0	517110	0
G3V1S3;Q6ZUT9;Q6ZUT9-2;D3DUW2	DENN domain-containing protein 5B	DENND5B;MGC24039	0	0	0	0	0	0	0	0	0	0	0	7	0	0	0	0	0	0	0	0	0	0	0	0	0	0	2201800	0	0	0
G3V3U4;G3V3I1;G3V295;G3V5Z7;P60900;Q9BZ93;P60900-2	Proteasome subunit alpha type;Proteasome subunit alpha type-6	PSMA6	0	0	0	0	0	0	0	0	0	0	0	0	0	0	0	0	0	0	0	0	0	0	0	0	0	0	0	0	0	0
G5E972		TMPO	0	0	0	0	1	0	0	0	1	0	0	27	21	39	24	0	0	0	0	0	0	0	0	0	0	0	0	0	2151600	0
G5E9Z2;Q96KA5-2;Q96KA5	Cleft lip and palate transmembrane protein 1-like protein	CLPTM1L	0	0	0	0	0	0	0	0	0	0	0	0	0	1	0	0	0	0	0	0	0	0	0	0	0	0	0	0	102310	0
G5EA30;Q92879-5;Q92879-2;Q92879-3;Q92879-6;Q92879;Q92879-4;F5H4Y5;E9PQK4;E9PSH0;F5H0D8;E9PKU1;B4DSZ2;V9GYD9;B4DT00;B4DDE7;Q5VZZ6;B2RA86;B4DS31;A0A0J9YX66;E9PC62;A0A0J9YXJ0;O95319-5;O95319-2;O95319;O95319-4;O95319-3	CUGBP Elav-like family member 1;CUGBP Elav-like family member 2	CELF1;CELF2	0	0	0	0	0	0	0	0	0	0	0	0	0	0	0	0	0	0	0	0	0	0	0	0	0	0	0	0	0	0
X6RM00;G8JLD3;X6RLX0;Q8IUD2-4;Q8IUD2-2;Q8IUD2-3;Q8IUD2;H7C4G9;B4DG07;Q8IUD2-5;O15083	ELKS/Rab6-interacting/CAST family member 1;ERC protein 2	ERC1;ERC2	0	0	0	1	1	1	0	0	0	0	0	1	0	1	0	0	0	0	0	0	0	0	0	0	0	0	0	0	443560	0
H0Y412		PRRC2B	0	0	0	0	0	0	0	0	0	0	0	0	0	0	0	0	0	0	0	0	0	0	0	0	0	0	0	0	0	0
H3BR27;H0Y6E7;H3BT71;Q2VIN3;P38159-3;Q96E39;P38159;H3BNC1;B4E352;A8K8A6;P38159-2;O75526;Q8N7X1	RNA-binding motif protein, X chromosome;RNA-binding motif protein, X chromosome, N-terminally processed;RNA binding motif protein, X-linked-like-1;RNA-binding motif protein, X-linked-like-2;RNA-binding motif protein, X-linked-like-3	RBMX;RBMXL1;RBMXL2;RBMXL3	2	0	2	0	0	1	0	0	2	0	0	0	0	0	0	154480	0	280750	0	0	0	0	0	451080	0	0	0	0	0	0
Q59HC1;H0YAC6;P50851;E9PEM5;P50851-2;Q68D03;B3KVI6	Lipopolysaccharide-responsive and beige-like anchor protein	LRBA;DKFZp686K03100	0	0	0	0	0	0	0	0	0	0	0	10	0	1	4	0	0	0	0	0	0	0	0	0	0	0	1642900	0	0	1104600
H0YBJ8		MTDH	0	0	0	0	0	0	0	0	0	0	0	3	1	6	1	0	0	0	0	0	0	0	0	0	0	0	0	0	431500	0
H0YBR0;Q96Q05-3;Q96Q05;Q96Q05-2	Trafficking protein particle complex subunit 9	TRAPPC9	0	0	0	0	0	0	0	0	0	0	0	1	0	0	0	0	0	0	0	0	0	0	0	0	0	0	150820	0	0	0
H0YMW2;Q12802-4;Q12802;Q12802-2	A-kinase anchor protein 13	AKAP13	0	0	0	1	0	1	0	0	0	0	0	0	0	0	0	0	0	0	0	0	82067	0	0	0	0	0	0	0	0	0
H3BNV2		NQO1	0	1	1	1	1	1	1	0	1	2	1	1	2	0	2	0	0	0	0	0	0	0	0	0	0	0	0	0	0	11764000
Q5HYD9;H3BUX2;J3KNF8;O43169;D6RFH4	Cytochrome b5 type B	DKFZp686M0619;CYB5B	0	0	0	0	0	0	0	0	0	0	0	2	0	2	0	0	0	0	0	0	0	0	0	0	0	0	350220	0	2168300	0
H6VRG2		KRT1	55	47	44	55	55	47	61	52	45	44	44	53	52	55	51	0	8035200	0	0	8952400	0	0	0	0	0	21238000	0	7629100	9163100	6626200
H7BZ55	Putative ciliary rootlet coiled-coil protein-like 3 protein		0	0	1	0	0	1	0	0	1	1	1	1	1	0	1	0	0	0	0	0	0	0	0	0	0	0	0	0	0	0
H7C269		TNRC6A	1	0	0	0	0	0	1	0	1	0	1	1	0	0	0	0	0	0	0	0	0	0	0	0	0	0	0	0	0	0
Q6IB29;H7C2Q8;Q99848	Probable rRNA-processing protein EBP2	EBNA1BP2	0	0	1	0	0	1	1	1	0	1	1	4	1	3	2	0	0	0	0	0	0	0	0	0	0	0	1528200	0	456290	0
H9ZYJ2;P10599-2;P10599	Thioredoxin	TXN	1	3	2	1	1	2	2	0	2	0	0	0	2	0	0	0	266760	317700	0	0	1426900	336810	0	340310	0	0	0	244340	0	0
J3KP58;P30622-2;F5H367;Q6Q318;F5H270;F5H1T5;F6VGP8;Q86WU4;Q6P5Z9;F5H6A0;A0A024RBR1;P30622-1;P30622	CAP-Gly domain-containing linker protein 1	CLIP1;RSN	0	0	2	0	0	1	1	0	2	0	0	1	0	1	0	0	0	0	0	0	0	0	0	396120	0	0	0	0	0	0
V9HWN7;J3KPS3;P04075;H3BUH7;H3BQN4;P04075-2;H3BMQ8;H3BR04;H3BPS8;A0A0M4FNU3	Fructose-bisphosphate aldolase;Fructose-bisphosphate aldolase A	HEL-S-87p;ALDOA	1	2	2	1	2	2	1	0	4	0	0	0	0	2	0	0	401090	248660	0	359120	584900	0	0	305030	0	0	0	0	0	0
J3KQ40;O95759;O95759-2;B7Z6L4	TBC1 domain family member 8	TBC1D8	0	0	0	0	0	0	0	0	0	0	0	7	0	4	1	0	0	0	0	0	0	0	0	0	0	0	1576000	0	228690	0
J3KRA9;Q96Q15-4;Q96Q15-3;Q96Q15-2;Q96Q15	Serine/threonine-protein kinase SMG1	SMG1	1	0	0	0	0	0	3	3	0	0	0	0	0	0	0	0	0	0	0	0	0	335100	554880	0	0	0	0	0	0	0
J3KRG2;Q96QA5	Gasdermin-A	GSDMA	0	4	2	1	1	4	3	0	0	0	0	1	1	1	0	0	375610	320810	0	0	1555400	517270	0	0	0	0	0	0	0	0
Q8IWR8;J3QR09;J3KTE4;Q53G49;P84098;J3QL15	Ribosomal protein L19;60S ribosomal protein L19	RPL19	0	0	0	0	0	0	0	0	0	1	0	3	1	4	1	0	0	0	0	0	0	0	0	0	0	0	1473800	0	2024100	0
J3QRD1;P51648;P51648-2;Q59H65;Q68D64;I3L1M4	Fatty aldehyde dehydrogenase	ALDH3A2;DKFZp686E23276	0	0	0	0	0	0	0	0	0	0	0	10	9	15	4	0	0	0	0	0	0	0	0	0	0	0	2029400	4844900	26445000	1274800
J3QTJ6;Q5CZC0;A0A087WUX3	Fibrous sheath-interacting protein 2	FSIP2	1	0	1	0	0	1	2	1	1	0	0	0	0	0	0	0	0	0	0	0	0	0	0	0	0	0	0	0	0	0
J9JID7;Q03252;A0A0A7M1X5	Lamin-B2	LMNB2	0	0	1	0	0	1	1	0	1	0	0	1	0	9	0	0	0	0	0	0	0	0	0	0	0	0	0	0	3914300	0
Q05BS0;Q6P1R0;Q3B770;Q7Z5T5;Q24JU4;J9R021;Q14152-2;Q14152	Eukaryotic translation initiation factor 3 subunit A	EIF3A;eIF3a	0	0	0	0	0	0	1	0	0	0	0	0	0	0	0	0	0	0	0	0	0	0	0	0	0	0	0	0	0	0
K7EIU4;Q63ZY3-3;Q63ZY3;Q63ZY3-2	KN motif and ankyrin repeat domain-containing protein 2	KANK2	0	0	0	0	0	0	0	0	0	0	0	1	0	1	0	0	0	0	0	0	0	0	0	0	0	0	0	0	0	0
K7EL96;O60664-4;O60664-3;O60664;K7ER39;K7ERZ3	Perilipin-3	PLIN3	0	0	0	0	0	0	0	0	0	0	0	1	1	1	0	0	0	0	0	0	0	0	0	0	0	0	0	0	0	0
M0QYT5;Q9NZ43;G8JLK1	Vesicle transport protein USE1	USE1	0	0	0	0	0	0	0	0	0	0	0	0	0	3	0	0	0	0	0	0	0	0	0	0	0	0	0	0	1118700	0
V9HW92;O00151	PDZ and LIM domain protein 1	HEL-S-112;PDLIM1	0	0	0	0	0	0	0	0	0	0	0	1	1	2	0	0	0	0	0	0	0	0	0	0	0	0	0	0	0	0
Q6IB11;O00264	Membrane-associated progesterone receptor component 1	PGRMC1	0	0	0	0	0	0	0	0	0	0	0	2	2	7	1	0	0	0	0	0	0	0	0	0	0	0	0	0	2850200	0
O00399;E5RK00	Dynactin subunit 6	DCTN6	0	0	0	0	0	0	0	0	0	0	0	2	0	0	0	0	0	0	0	0	0	0	0	0	0	0	259450	0	0	0
O00400;H7C577;H7C562	Acetyl-coenzyme A transporter 1	SLC33A1	0	0	0	0	0	0	0	0	0	0	0	0	2	4	0	0	0	0	0	0	0	0	0	0	0	0	0	0	1273300	0
O00425;O00425-2	Insulin-like growth factor 2 mRNA-binding protein 3	IGF2BP3	0	0	0	0	0	0	0	0	0	0	0	0	0	0	0	0	0	0	0	0	0	0	0	0	0	0	0	0	0	0
Q4ZG77;O00487	26S proteasome non-ATPase regulatory subunit 14	PSMD14	1	0	1	1	0	1	2	1	1	0	0	0	0	0	0	0	0	0	0	0	0	860020	0	0	0	0	0	0	0	0
O00763-3;O00763-2;O00763;Q59GJ9;B4DYM0;F8W8T8	Acetyl-CoA carboxylase 2;Biotin carboxylase	ACACB	17	9	19	13	16	20	20	16	13	7	9	9	9	4	8	0	0	0	0	0	435160	0	0	0	0	0	0	0	0	0
O00767;Q59GX7	Acyl-CoA desaturase	SCD	0	0	0	0	0	0	0	0	0	0	0	1	0	2	0	0	0	0	0	0	0	0	0	0	0	0	0	0	665880	0
O15061;A0A075B7B1;O15061-2;H0YL34	Synemin	SYNM	0	0	1	1	0	0	3	1	0	0	0	0	1	3	0	0	0	0	0	0	0	90302	0	0	0	0	0	0	162520	0
O15173;O15173-2;U3KQM0	Membrane-associated progesterone receptor component 2	PGRMC2	0	0	0	0	0	0	0	0	0	0	1	12	13	17	8	0	0	0	0	0	0	0	0	0	0	0	14224000	73993000	238040000	9181500
Q53Y03;O43402;M0R1B0;O43402-2	ER membrane protein complex subunit 8	COX4NB;EMC8	0	0	0	0	0	0	0	0	0	0	0	0	0	6	0	0	0	0	0	0	0	0	0	0	0	0	0	0	3469900	0
O43491;E9PHY5;O43491-3;O43491-4;Q59FD8;E9PII3;E9PK52;O43491-2;I6L9B1	Band 4.1-like protein 2	EPB41L2	0	0	0	0	0	0	0	0	0	0	0	7	0	0	1	0	0	0	0	0	0	0	0	0	0	0	2150200	0	0	0
Q5U8S2;O60499-2;O60499;K7EQ84;K7EPP9;K7ELY2;X6R2W0;K7EIY4	Syntaxin-10	STX10	1	0	0	1	0	0	0	0	0	0	0	2	0	3	1	0	0	0	0	0	0	0	0	0	0	0	403770	0	1626900	0
O60566;O60566-3;O60566-2	Mitotic checkpoint serine/threonine-protein kinase BUB1 beta	BUB1B	0	0	0	1	0	0	0	0	0	0	0	0	0	0	0	0	0	0	0	0	0	0	0	0	0	0	0	0	0	0
O75151;E7ET14;A0A087WW48;Q6P2C5;Q8N359;B4DH04;H0Y589;H0Y3N9;Q9UPP1-5;Q9UPP1-4;Q9UPP1-3;Q9UPP1-2;Q9UPP1	Lysine-specific demethylase PHF2;Histone lysine demethylase PHF8	PHF2;PHF8	2	0	0	1	0	0	2	2	1	0	0	0	0	1	0	239350	0	0	0	0	0	503520	445490	0	0	0	0	0	0	0
O75342	Arachidonate 12-lipoxygenase, 12R-type	ALOX12B	1	0	0	1	0	1	0	0	0	0	0	0	0	0	0	0	0	0	0	0	0	0	0	0	0	0	0	0	0	0
O75367-2;O75367-3;O75367;B4DJC3;Q59FH0	Core histone macro-H2A.1;Histone H2A	H2AFY	1	1	1	1	2	1	3	4	1	4	0	14	7	13	10	0	0	0	0	139970	0	400350	376700	0	898970	0	33486000	910750	9316200	8170700
O75396	Vesicle-trafficking protein SEC22b	SEC22B	0	0	0	0	0	0	0	0	0	0	0	1	1	5	0	0	0	0	0	0	0	0	0	0	0	0	0	0	1735200	0
O75410;O75410-2;O75410-7;B4E302;Q5HYH0;E7ET87;O75410-3;E7EVI4;B4DH49;B4DHF7;H0YAY0;R4GMT7;E5RFM9	Transforming acidic coiled-coil-containing protein 1	TACC1;DKFZp686K18126	0	0	0	0	0	0	0	1	0	1	0	14	22	35	1	0	0	0	0	0	0	0	0	0	0	0	3685400	15456000	40612000	0
O75420;A2VDH9;A4D2E1	PERQ amino acid-rich with GYF domain-containing protein 1	GIGYF1;PERQ1	0	0	1	0	0	0	0	0	1	0	0	1	0	0	0	0	0	0	0	0	0	0	0	0	0	0	0	0	0	0
O75629	Protein CREG1	CREG1	0	0	0	0	0	0	0	0	0	0	0	1	0	1	0	0	0	0	0	0	0	0	0	0	0	0	0	0	224210	0
O75864;F5H3P7	Protein phosphatase 1 regulatory subunit 37	PPP1R37	0	0	0	0	0	0	0	0	0	0	0	2	0	0	0	0	0	0	0	0	0	0	0	0	0	0	388820	0	0	0
O75976;O75976-2;B7Z843	Carboxypeptidase D	CPD	0	0	1	0	0	1	1	1	1	0	0	1	0	2	13	0	0	0	0	0	0	0	0	0	0	0	0	0	83519	10720000
O76021;J3QSV6;A0PJ61;Q32Q62;A0PJ87;I3L3C4;I3L3U9	Ribosomal L1 domain-containing protein 1	RSL1D1	2	1	4	1	0	2	8	5	7	1	1	9	8	5	1	0	0	380310	0	0	0	1583600	2967000	6908400	0	0	2011700	4185700	608190	0
V9HWK0;O76094;Q86X80;A0PJJ5;Q0D2M6;Q71V07;O76094-2	Signal recognition particle subunit SRP72	HEL103;SRP72	0	0	0	0	0	1	0	0	1	0	0	1	0	13	0	0	0	0	0	0	0	0	0	0	0	0	0	0	5348400	0
O94874-2;O94874;O94874-3;B7ZAY8	E3 UFM1-protein ligase 1	UFL1	0	0	0	0	0	0	0	0	0	0	0	0	2	7	0	0	0	0	0	0	0	0	0	0	0	0	0	353510	1568000	0
Q4QQH1;O94991-2;O94991	SLIT and NTRK-like protein 5	SLITRK5	0	0	0	0	0	0	0	0	0	0	0	2	0	0	0	0	0	0	0	0	0	0	0	0	0	0	353820	0	0	0
O95210;B3KMK8;B4DK68	Starch-binding domain-containing protein 1	STBD1	0	0	0	0	0	0	0	0	0	0	0	10	10	13	0	0	0	0	0	0	0	0	0	0	0	0	1820400	12353000	16658000	0
Q53XM7;O95292;B3KVU7;Q6ZSP7	Vesicle-associated membrane protein-associated protein B/C	VAPB	0	0	1	1	0	0	1	1	1	0	0	7	7	14	1	0	0	0	0	0	0	0	0	0	0	0	1241000	8327100	29986000	0
O95372;Q5QPQ0	Acyl-protein thioesterase 2	LYPLA2	0	0	0	0	0	0	0	0	0	0	0	2	1	3	0	0	0	0	0	0	0	0	0	0	0	0	586280	0	1443700	0
O95373;B3KQG6	Importin-7	IPO7	0	0	0	0	0	0	0	0	0	0	0	4	0	10	0	0	0	0	0	0	0	0	0	0	0	0	101920	0	3978000	0
O95487-2;O95487;O95487-3;B4E2E1	Protein transport protein Sec24B	SEC24B	0	0	0	0	0	0	0	0	0	0	0	2	0	2	0	0	0	0	0	0	0	0	0	0	0	0	108870	0	716400	0
O95721;C9JAF7	Synaptosomal-associated protein 29;Synaptosomal-associated protein	SNAP29	0	0	0	0	0	0	0	0	0	0	0	7	1	7	0	0	0	0	0	0	0	0	0	0	0	0	1166000	0	2347400	0
Q53GY1;O95817	BAG family molecular chaperone regulator 3	BAG3	0	0	0	0	0	0	0	0	0	0	0	1	0	1	0	0	0	0	0	0	0	0	0	0	0	0	0	0	204010	0
Q6I9U8;O95905;O95905-3;B3KMT5;O95905-2	Protein SGT1	HSGT1;ECD	0	0	0	0	0	0	0	0	0	0	0	0	0	1	0	0	0	0	0	0	0	0	0	0	0	0	0	0	0	0
O95969	Secretoglobin family 1D member 2	SCGB1D2	0	0	0	0	0	0	2	0	0	0	0	0	0	0	0	0	0	0	0	0	0	389160	0	0	0	0	0	0	0	0
V9HWF4;P00558-2;P00558;B4DHM5;B4E1H9;B4DWQ3;B4DHB3	Phosphoglycerate kinase;Phosphoglycerate kinase 1	HEL-S-68p;PGK1	2	2	0	1	1	0	2	1	0	0	0	0	0	0	0	0	0	0	0	0	0	0	0	0	0	0	0	0	0	0
P01833	Polymeric immunoglobulin receptor;Secretory component	PIGR	0	0	1	0	0	1	2	0	1	0	0	0	0	0	0	0	0	0	0	0	0	171820	0	0	0	0	0	0	0	0
Q9UP60;Q8NCL6;Q96K68;Q6N090;Q6MZW0;P01876;Q6ZW64;Q96DK0;Q8WY24;Q6N092	Ig alpha-1 chain C region	SNC73;DKFZp686G21220;DKFZp686J11235;IGHA1;DKFZp686K18196	1	2	3	0	0	3	4	1	2	0	0	0	0	1	0	0	257300	701870	0	0	1862900	1761600	0	596580	0	0	0	0	0	0
P02545;P02545-2;P02545-6;P02545-3;W8QEH3;P02545-5;P02545-4;Q5TCI8;Q5I6Y5;Q3BDU5;Q8N519	Prelamin-A/C;Lamin-A/C	LMNA	3	4	1	0	0	3	1	0	0	0	0	5	0	24	1	77739	98830	0	0	0	60653	0	0	0	0	0	66018	0	20472000	0
P02786;G3V0E5;A8K6Q8;B7Z2I6	Transferrin receptor protein 1;Transferrin receptor protein 1, serum form	TFRC	0	0	0	0	3	0	0	0	0	0	0	29	0	19	18	0	0	0	0	232700	0	0	0	0	0	0	57901000	0	1201000	2895700
P02814;Q504X8	Submaxillary gland androgen-regulated protein 3B;Peptide P-A;Peptide D1A	SMR3B	0	0	2	0	0	2	0	0	2	0	0	0	0	0	0	0	0	330780	0	0	1431700	0	0	267750	0	0	0	0	0	0
P04040;B4DWK8	Catalase	CAT	2	2	3	1	2	5	4	1	4	0	0	0	1	1	0	246140	528000	374560	0	262990	1078500	1206200	0	547830	0	0	0	0	0	0
Q76LA1;P04080	Cystatin-B	CSTB	0	1	0	0	0	1	0	0	0	0	0	0	0	0	0	0	0	0	0	0	0	0	0	0	0	0	0	0	0	0
V9HW43;P04792;B4DL87	Heat shock protein beta-1	HEL-S-102;HSPB1	0	4	4	0	2	4	3	0	2	0	0	2	1	3	1	0	1080100	1422900	0	483230	3078400	1328900	0	1845700	0	0	423130	0	1156600	0
P05556;P05556-2;P05556-5;P05556-4;P05556-3	Integrin beta-1	ITGB1	0	0	1	0	0	0	0	0	0	0	0	16	7	23	7	0	0	0	0	0	0	0	0	0	0	0	12047000	3932800	47879000	1639900
V9HWI3;P07339;H7C469;H7C1V0;F8WD96;C9JH19	Cathepsin D;Cathepsin D light chain;Cathepsin D heavy chain	HEL-S-130P;CTSD	0	2	2	0	1	4	3	1	4	1	1	2	0	2	1	0	0	386500	0	0	1526100	394470	0	352760	0	0	410440	0	388140	0
P08240;Q6IAX9;P08240-2;A0A024R3M0	Signal recognition particle receptor subunit alpha	SRPR	0	0	0	0	0	0	0	0	0	0	0	3	2	14	1	0	0	0	0	0	0	0	0	0	0	0	67664	98896	6863800	0
V9HWE9;P09211;A8MX94	Glutathione S-transferase P	HEL-S-22;GSTP1	0	1	0	0	0	0	0	0	0	0	0	0	0	2	0	0	0	0	0	0	0	0	0	0	0	0	0	0	310280	0
V9HWB4;P11021	78 kDa glucose-regulated protein	HEL-S-89n;HSPA5	2	2	2	1	2	2	4	1	2	0	0	4	1	3	1	0	0	163580	0	0	0	168730	0	236130	0	0	182250	0	0	0
Q4VB86;Q1WWM3;Q59F12;P11171-4;P11171-3;P11171-2;P11171;Q4VB87;Q29RX4;P11171-6;P11171-7;P11171-5	Protein 4.1	EPB41	0	0	0	0	1	0	0	0	0	0	0	3	0	2	1	0	0	0	0	0	0	0	0	0	0	0	613010	0	229530	0
P11388;P11388-2;P11388-3;P11388-4;E9PCY5;B4DKD0;Q71UH4;Q02880-2;Q02880	DNA topoisomerase 2-alpha;DNA topoisomerase 2;DNA topoisomerase 2-beta	TOP2A;TOP2B	0	0	2	0	0	1	0	0	1	0	0	0	0	0	0	0	0	0	0	0	0	0	0	0	0	0	0	0	0	0
Q59EZ3;P11717	Cation-independent mannose-6-phosphate receptor	IGF2R	0	0	0	0	0	0	0	0	0	0	0	3	1	5	2	0	0	0	0	0	0	0	0	0	0	0	440200	0	820860	523300
Q6I9V5;Q59EI9;P12236	ADP/ATP translocase 3;ADP/ATP translocase 3, N-terminally processed	SLC25A6	1	0	0	1	0	0	0	0	0	0	0	1	0	1	0	0	0	0	0	0	0	0	0	0	0	0	0	0	126180	0
P12270;P12270-2;Q58F23;Q504U6	Nucleoprotein TPR	TPR	0	0	0	0	0	1	1	0	0	0	0	5	3	0	0	0	0	0	0	0	0	0	0	0	0	0	623030	278310	0	0
P12273	Prolactin-inducible protein	PIP	1	1	5	0	2	5	3	1	5	0	0	2	0	3	1	0	0	550690	0	353510	834010	1078100	0	875240	0	0	409880	0	412880	0
P13533;Q9UQV1;Q14905;Q5GJ54;Q59EV3;A5YM51;P12883	Myosin-6;Myosin-7	MYH6;alpha-MHC;MYH7	0	0	1	0	1	0	0	0	0	0	0	1	0	0	0	0	0	0	0	0	0	0	0	0	0	0	382080	0	0	0
Q59FC6;Q5CAQ5;V9HWP2;P14625;B4DQX3;Q96GW1	Endoplasmin	TRA1;HEL-S-125m;HSP90B1	3	1	2	1	2	2	1	0	1	0	0	0	0	1	0	0	0	0	0	0	0	0	0	0	0	0	0	0	0	0
P17706;K7EQG9;A8K3N4;Q59F91;P17706-2;P17706-3;P17706-4;D3DUJ3	Tyrosine-protein phosphatase non-receptor type 2;Tyrosine-protein phosphatase non-receptor type;Protein-tyrosine-phosphatase	PTPN2	0	0	0	0	0	0	0	0	0	0	0	2	3	12	0	0	0	0	0	0	0	0	0	0	0	0	76820	333210	7586200	0
P17812;B4E1E0;B4DMB5;B7Z9C4;P17812-2	CTP synthase 1;CTP synthase	CTPS1	0	0	0	0	0	0	0	0	0	0	0	1	0	1	0	0	0	0	0	0	0	0	0	0	0	0	0	0	0	0
P20700;E9PBF6;Q6DC98;A0A0D9SFE5;B4DZT3	Lamin-B1	LMNB1	0	0	0	0	0	0	0	0	0	0	0	1	0	16	0	0	0	0	0	0	0	0	0	0	0	0	0	0	9894300	0
Q96BS4;P22087;M0R299;M0QXL5;M0R2Q4;B4DLD4	rRNA 2-O-methyltransferase fibrillarin	FBL	1	0	0	0	0	0	1	0	0	0	0	0	0	0	0	0	0	0	0	0	0	0	0	0	0	0	0	0	0	0
P35326;P35325;P22532;P22531;Q9BYE4;Q15515;Q96RM1	Small proline-rich protein 2A;Small proline-rich protein 2B;Small proline-rich protein 2D;Small proline-rich protein 2E;Small proline-rich protein 2G;Small proline-rich protein 2F	SPRR2A;SPRR2B;SPRR2D;SPRR2E;SPRR2G;SPRR2F	0	1	1	0	0	0	1	0	1	0	0	2	0	2	0	0	0	0	0	0	0	0	0	0	0	0	122800	0	649020	0
Q6PIX2;Q9BSV4;Q86VG2;P23246-2;P23246	Splicing factor, proline- and glutamine-rich	SFPQ	0	0	1	0	0	0	0	0	0	0	0	1	0	1	0	0	0	0	0	0	0	0	0	0	0	0	0	0	0	0
P23526;Q1RMG2;P23526-2	Adenosylhomocysteinase	AHCY	0	0	2	0	0	2	2	0	2	0	0	0	0	1	1	0	0	0	0	0	196640	122000	0	0	0	0	0	0	0	0
P25311;C9JEV0	Zinc-alpha-2-glycoprotein	AZGP1	0	2	4	0	3	7	5	0	5	0	1	0	1	0	0	0	0	587970	0	240090	1371200	674280	0	837440	0	0	0	0	0	0
Q6FI51;Q6FHS4;P25685;P25685-2;B4DKK9;M0R080	DnaJ homolog subfamily B member 1	DNAJB1	0	0	0	0	0	0	1	0	0	0	0	3	2	4	0	0	0	0	0	0	0	0	0	0	0	0	259610	440100	492780	0
Q6IB71;P25788-2;P25788;G3V3W4;G3V5N4	Proteasome subunit alpha type;Proteasome subunit alpha type-3	PSMA3	0	0	0	0	0	1	0	0	1	0	0	0	0	0	0	0	0	0	0	0	0	0	0	0	0	0	0	0	0	0
P25815	Protein S100-P	S100P	0	0	0	0	0	0	0	0	0	0	0	0	0	1	0	0	0	0	0	0	0	0	0	0	0	0	0	0	0	0
P26374	Rab proteins geranylgeranyltransferase component A 2	CHML	0	0	0	1	0	0	1	1	0	0	0	5	0	4	0	0	0	0	0	0	0	0	0	0	0	0	1412500	0	828030	0
P27824;P27824-2;P27824-3	Calnexin	CANX	0	0	0	0	0	0	0	0	0	0	0	1	0	8	0	0	0	0	0	0	0	0	0	0	0	0	0	0	4943800	0
P31151	Protein S100-A7	S100A7	1	2	3	1	1	3	3	1	2	0	1	1	2	2	1	0	477840	1720300	0	0	1064000	828390	0	893040	0	0	0	902730	708130	0
P35606-2;P35606	Coatomer subunit beta	COPB2	0	0	0	1	4	1	1	0	1	0	0	0	0	1	0	0	0	0	0	172210	0	0	0	0	0	0	0	0	0	0
Q75L23;P35998;P35998-2	26S protease regulatory subunit 7	PSMC2	0	0	0	0	0	0	0	0	0	0	0	4	2	5	0	0	0	0	0	0	0	0	0	0	0	0	266100	657370	990680	0
P37802;X6RJP6;P37802-2	Transgelin-2	TAGLN2	0	0	0	0	0	0	0	0	0	2	0	9	5	11	0	0	0	0	0	0	0	0	0	0	0	0	3199000	3447800	8151600	0
P41091;Q2VIR3	Eukaryotic translation initiation factor 2 subunit 3;Putative eukaryotic translation initiation factor 2 subunit 3-like protein	EIF2S3;EIF2S3L	3	0	3	1	2	3	1	2	2	0	0	1	0	0	0	218520	0	358200	0	0	344320	0	245190	240290	0	0	0	0	0	0
P42224-2;P42224;J3KPM9	Signal transducer and activator of transcription 1-alpha/beta;Signal transducer and activator of transcription	STAT1	0	0	0	0	0	0	1	0	0	0	0	2	0	3	0	0	0	0	0	0	0	0	0	0	0	0	265650	0	782340	0
P42357;P42357-2;F8W0V1;P42357-3	Histidine ammonia-lyase	HAL	0	3	1	0	0	2	0	0	0	0	0	0	1	1	0	0	546880	0	0	0	0	0	0	0	0	0	0	0	0	0
P46109	Crk-like protein	CRKL	0	0	0	0	0	0	0	0	0	0	0	1	1	1	0	0	0	0	0	0	0	0	0	0	0	0	0	0	155360	0
P48634;P48634-3;P48634-2;P48634-4	Protein PRRC2A	PRRC2A	0	0	0	0	0	0	1	0	0	0	0	0	0	0	0	0	0	0	0	0	0	0	0	0	0	0	0	0	0	0
P49023-2;P49023;P49023-3;B4DNT9;F5H836;F5GZ78;B3KVL0;Q59GS5	Paxillin	PXN	0	0	0	0	0	0	0	0	0	0	0	0	0	0	0	0	0	0	0	0	0	0	0	0	0	0	0	0	0	0
P49069	Calcium signal-modulating cyclophilin ligand	CAMLG	0	0	0	0	0	0	0	0	0	0	0	0	0	4	0	0	0	0	0	0	0	0	0	0	0	0	0	0	1493500	0
P49411	Elongation factor Tu, mitochondrial	TUFM	0	0	1	0	0	0	1	0	1	0	0	0	0	0	0	0	0	0	0	0	0	0	0	0	0	0	0	0	0	0
P50402;Q5HY57	Emerin	EMD	0	0	0	0	0	0	0	0	0	1	0	15	12	16	8	0	0	0	0	0	0	0	0	0	0	0	11738000	31089000	268330000	6397800
P50747	Biotin--protein ligase;Biotin--[methylmalonyl-CoA-carboxytransferase] ligase;Biotin--[propionyl-CoA-carboxylase [ATP-hydrolyzing]] ligase;Biotin--[methylcrotonoyl-CoA-carboxylase] ligase;Biotin--[acetyl-CoA-carboxylase] ligase	HLCS	1	0	1	1	1	2	0	0	0	0	0	1	0	1	0	0	0	0	0	0	225170	0	0	0	0	0	0	0	0	0
P51116	Fragile X mental retardation syndrome-related protein 2	FXR2	0	0	0	0	0	2	1	0	0	0	0	2	0	0	1	0	0	0	0	0	138000	0	0	0	0	0	245150	0	0	0
P51149;C9J592	Ras-related protein Rab-7a	RAB7A	0	0	0	0	0	0	0	0	0	0	0	2	1	3	0	0	0	0	0	0	0	0	0	0	0	0	268560	0	1274500	0
Q53HT6;Q53G72;P51572;P51572-2;C9JSP1;C9JQ75;C9J0M4	B-cell receptor-associated protein 31	BCAP31	0	0	0	0	0	0	0	0	0	0	0	0	3	4	0	0	0	0	0	0	0	0	0	0	0	0	0	563720	1044200	0
Q7Z726;Q6NVW7;P52292;J3QL07;J3QLL0;J3KS65;A8K7D9	Importin subunit alpha;Importin subunit alpha-1	KPNA2	1	1	0	1	1	0	2	1	0	0	0	0	0	0	0	0	0	0	0	0	0	0	0	0	0	0	0	0	0	0
P52948-6;P52948-5;P52948;P52948-2;H7C3P6	Nuclear pore complex protein Nup98-Nup96;Nuclear pore complex protein Nup98;Nuclear pore complex protein Nup96	NUP98	0	0	0	0	0	0	0	0	0	0	0	2	2	19	0	0	0	0	0	0	0	0	0	0	0	0	49857	64821	7695600	0
P53618;E9PP73	Coatomer subunit beta	COPB1	0	0	1	0	0	1	0	0	1	0	0	1	0	1	0	0	0	0	0	0	0	0	0	0	0	0	0	0	4077300	0
P53621;P53621-2	Coatomer subunit alpha;Xenin;Proxenin	COPA	1	0	3	0	0	2	6	5	3	0	0	0	0	0	0	0	0	552740	0	0	340930	542540	527680	624010	0	0	0	0	0	0
P54136-2;P54136;B4DXW6	Arginine--tRNA ligase, cytoplasmic	RARS	0	0	0	0	0	0	1	1	1	0	0	1	0	0	0	0	0	0	0	0	0	0	0	0	0	0	0	0	0	0
V9HW80;P55072	Transitional endoplasmic reticulum ATPase	HEL-S-70;VCP	1	0	0	0	0	0	0	0	0	0	0	0	0	0	0	0	0	0	0	0	0	0	0	0	0	0	0	0	0	0
P56537;B7ZBH1;A0A0U1RQV5;P56537-2	Eukaryotic translation initiation factor 6	EIF6	0	0	0	0	0	1	2	1	0	0	0	0	0	0	0	0	0	0	0	0	0	155550	0	0	0	0	0	0	0	0
P60468;Q53FA5	Protein transport protein Sec61 subunit beta	SEC61B	0	0	0	0	0	0	0	0	0	0	0	3	0	6	0	0	0	0	0	0	0	0	0	0	0	0	478290	0	248510000	0
P61011;G3V4F7;B4DDS7;P61011-2	Signal recognition particle 54 kDa protein	SRP54	0	0	0	0	0	0	2	0	0	0	0	0	0	8	0	0	0	0	0	0	0	112890	0	0	0	0	0	0	2865600	0
P61927;D6R9X9;D6RG19;A0A024R0A2	60S ribosomal protein L37;Ribosomal protein L37	RPL37	1	0	0	0	0	0	1	1	0	0	0	1	0	0	0	0	0	0	0	0	0	0	0	0	0	0	2894400	0	0	0
Q5JR94;P62241;Q5JR95	40S ribosomal protein S8	RPS8	0	1	0	1	2	0	1	2	1	2	1	11	6	9	7	0	0	0	0	118330	0	0	345190	0	0	0	31540000	2177900	6216800	2608200
P62750;H7BY10;K7ERT8;A8MUS3;K7EJV9;K7EMA7	60S ribosomal protein L23a	RPL23A	1	2	0	1	1	0	3	3	0	4	3	14	10	13	2	0	670570	0	0	0	0	744730	541200	0	1346600	764340	92159000	27570000	38067000	893910
Q59GN2;P62891	Putative 60S ribosomal protein L39-like 5;60S ribosomal protein L39	RPL39P5;RPL39	1	1	0	1	1	0	1	0	0	1	1	2	1	2	1	0	0	0	0	0	0	0	0	0	0	0	14004000	0	3771200	0
P63261;B4E3A4;B4DVQ0;I3L3I0;I3L1U9;I3L4N8	Actin, cytoplasmic 2;Actin, cytoplasmic 2, N-terminally processed	ACTG1	14	9	8	11	10	10	15	9	8	3	2	11	8	10	9	0	0	0	0	0	0	0	0	0	0	0	0	0	0	0
Q8IZ29;Q8IWP6;P68371;Q8N6N5;P04350;B4DE77;B4DJ43;B3KML9	Tubulin beta-4B chain;Tubulin beta-4A chain	TUBB2C;TUBB4B;TUBB4A	8	3	2	4	7	4	2	2	3	0	0	2	1	2	0	0	0	0	0	244930	0	0	0	0	0	0	0	0	0	0
P68431;K7EMV3;B4E380;B4DEB1;K7EK07;B2R6Y1;B2R4P9;K7ES00;Q71DI3;Q16695;P84243;Q6TXQ4;K7EP01;Q5TEC6;A8K4Y7;Q6NXT2	Histone H3.1;Histone H3;Histone H3.2;Histone H3.1t;Histone H3.3;Histone H3.3C	HIST1H3A;H3F3B;H3F3A;HIST2H3A;HIST3H3;HIST2H3PS2;H3F3C	0	2	0	0	0	0	0	0	0	1	2	3	2	4	2	0	759470	0	0	0	0	0	0	0	0	1626500	2753100	1445400	1231500	1425700
P78310-2;P78310-6;P78310;P78310-3;P78310-4;P78310-5;P78310-7	Coxsackievirus and adenovirus receptor	CXADR	0	0	0	0	0	0	0	0	0	0	0	2	0	1	0	0	0	0	0	0	0	0	0	0	0	0	315000	0	0	0
P78344-2;P78344;H0Y3P2;D3DQV9;Q59G42;B4DZF2;Q2TU89	Eukaryotic translation initiation factor 4 gamma 2	EIF4G2;AAG1	0	0	0	0	0	0	0	0	0	1	1	2	2	6	1	0	0	0	0	0	0	0	0	0	0	0	273480	0	580710	0
P78527-2;P78527	DNA-dependent protein kinase catalytic subunit	PRKDC	0	0	0	0	0	0	0	0	0	0	0	0	0	0	0	0	0	0	0	0	0	0	0	0	0	0	0	0	0	0
P80723;P80723-2	Brain acid soluble protein 1	BASP1	0	0	0	0	0	0	0	0	0	0	1	7	5	7	6	0	0	0	0	0	0	0	0	0	0	0	4430500	2315300	3869500	1969900
P84157-2;K7EQX8;Q6ZR64;P84157-3;P84157	Matrix-remodeling-associated protein 7	MXRA7	0	0	0	0	0	0	0	0	0	0	0	0	1	4	0	0	0	0	0	0	0	0	0	0	0	0	0	0	2269400	0
Q01546	Keratin, type II cytoskeletal 2 oral	KRT76	11	14	14	12	14	9	16	12	9	10	10	11	11	11	11	0	5991500	13508000	0	0	0	0	0	0	0	0	0	0	0	0
Q01650	Large neutral amino acids transporter small subunit 1	SLC7A5	0	0	0	0	0	0	0	0	0	0	0	1	0	1	0	0	0	0	0	0	0	0	0	0	0	0	0	0	140690	0
Q02790;B2R9U2	Peptidyl-prolyl cis-trans isomerase FKBP4;Peptidyl-prolyl cis-trans isomerase FKBP4, N-terminally processed	FKBP4	0	0	0	0	0	0	0	0	0	0	0	0	0	0	0	0	0	0	0	0	0	0	0	0	0	0	0	0	0	0
Q04656-5;Q04656;Q04656-2;Q04656-3;B4DRW0;Q04656-4	Copper-transporting ATPase 1	ATP7A	0	0	0	0	0	0	0	0	0	0	0	1	0	0	7	0	0	0	0	0	0	0	0	0	0	0	0	0	0	2824200
Q05BU6;Q6PJY9;Q6PKC9;Q5T760;Q6PJB9;Q05519-2;Q05519	Serine/arginine-rich splicing factor 11	SFRS11;SRSF11	0	0	1	0	0	1	1	1	1	0	0	0	0	0	0	0	0	0	0	0	0	0	0	0	0	0	0	0	0	0
Q05639;Q59GP5	Elongation factor 1-alpha 2	EEF1A2	5	4	4	5	5	4	6	4	4	2	4	7	4	7	4	0	0	0	0	0	0	0	0	0	0	0	0	0	248740	0
Q9NYG1;Q05682-4;Q05682-6;Q05682-2;Q05682;C9J813;E9PGZ1;B7Z6G4;E7EX44;Q05682-5;Q05682-3;B4DPW5;B4E3I0	Caldesmon	CALD1	0	0	1	0	4	1	1	1	0	0	0	7	6	8	0	0	0	0	0	552150	0	0	0	0	0	0	966750	704100	2653100	0
Q58F16;Q05BS6;Q9H1C4	Protein unc-93 homolog B1	UNC93B1	0	0	0	0	0	0	0	0	0	0	0	0	0	1	0	0	0	0	0	0	0	0	0	0	0	0	0	0	168610	0
Q05BW5;Q05CR1;Q58EY4;Q92922;B4DYQ1	SWI/SNF complex subunit SMARCC1	SMARCC1	0	0	1	0	0	1	0	0	2	0	0	0	0	0	0	0	0	0	0	0	0	0	0	996860	0	0	0	0	0	0
Q05CR6;Q86Y07;Q86Y07-5;Q86Y07-2;A8K9L2;Q86Y07-3;B7Z2X1;Q86Y07-4	Serine/threonine-protein kinase VRK2	VRK2	0	0	0	0	0	0	0	0	0	0	0	19	12	27	9	0	0	0	0	0	0	0	0	0	0	0	3670100	7779800	71849000	4111400
Q07960;B4DPZ4;H0YE29	Rho GTPase-activating protein 1	ARHGAP1	0	0	0	0	0	0	0	0	0	0	0	14	2	19	3	0	0	0	0	0	0	0	0	0	0	0	8955600	337780	18837000	747720
Q9HB00;Q08554-2;Q08554	Desmocollin-1	DSC1	3	5	4	2	4	5	7	3	6	1	0	2	3	4	1	443570	2435500	1287700	0	985930	3389800	2243300	1007300	2285700	0	0	410940	981410	755850	0
Q12788	Transducin beta-like protein 3	TBL3	0	0	0	0	0	0	0	0	0	0	0	0	0	0	0	0	0	0	0	0	0	0	0	0	0	0	0	0	0	0
Q12873-2;Q12873;Q12873-3	Chromodomain-helicase-DNA-binding protein 3	CHD3	1	0	1	1	0	1	2	1	1	0	0	1	1	0	1	0	0	0	0	0	0	0	0	0	0	0	0	0	0	0
Q13190-2;Q13190;B4DKR0;Q13190-3;Q13190-4;E9PNU4	Syntaxin-5	STX5;STX5A	0	1	0	0	1	0	0	0	0	1	0	7	3	12	0	0	0	0	0	0	0	0	0	0	0	0	610180	428270	12902000	0
Q6FI03;Q5U0Q1;Q13283;Q53HH4;Q32P45;Q6ZP53;B7Z8K4	Ras GTPase-activating protein-binding protein 1	G3BP;DKFZp686L1159;G3BP1	0	0	0	0	0	0	1	0	0	0	0	0	0	2	0	0	0	0	0	0	0	209100	0	0	0	0	0	0	243030	0
Q13325-2;Q13325	Interferon-induced protein with tetratricopeptide repeats 5	IFIT5	0	0	0	0	0	0	0	0	0	0	0	1	0	1	0	0	0	0	0	0	0	0	0	0	0	0	0	0	137760	0
Q13371;Q13371-2	Phosducin-like protein	PDCL	0	0	0	0	0	0	0	0	0	0	0	0	1	7	0	0	0	0	0	0	0	0	0	0	0	0	0	0	2379200	0
Q13442	28 kDa heat- and acid-stable phosphoprotein	PDAP1	0	0	0	0	0	0	0	0	0	0	0	1	1	3	0	0	0	0	0	0	0	0	0	0	0	0	0	0	1976000	0
Q59GU6;Q53HL9;Q13596-2;Q13596;Q13596-3;Q53GY8;H0YK42	Sorting nexin-1	SNX1	0	0	0	0	0	0	0	0	0	0	0	6	0	3	6	0	0	0	0	0	0	0	0	0	0	0	4408200	0	311620	3493500
Q5T0F3;Q13823;B4DPI9;H0YG10	Nucleolar GTP-binding protein 2	GNL2	0	0	0	0	0	0	4	0	0	0	0	1	0	1	0	0	0	0	0	0	0	155960	0	0	0	0	0	0	0	0
Q13867;K7ES02;J3KSD8;B4DXF3;K7ESE8	Bleomycin hydrolase	BLMH	2	2	1	2	2	3	2	0	2	0	0	1	0	1	1	221360	393920	0	0	305450	1454400	584810	0	660920	0	0	0	0	0	0
Q14114-4;Q14114;A0A087WW84;D3DQ39;Q14114-2;Q14114-3;E9PP15;B3KU40	Low-density lipoprotein receptor-related protein 8	LRP8	0	0	0	0	0	0	0	0	0	0	0	5	0	1	0	0	0	0	0	0	0	0	0	0	0	0	1762400	0	0	0
Q14126	Desmoglein-2	DSG2	0	0	0	0	1	0	0	0	0	0	0	17	1	16	12	0	0	0	0	0	0	0	0	0	0	0	9911400	0	1805400	3134600
Q14204	Cytoplasmic dynein 1 heavy chain 1	DYNC1H1	2	0	4	0	0	4	2	0	3	0	0	0	0	0	0	0	0	485520	0	0	356200	0	0	462900	0	0	0	0	0	0
Q14315-2;Q14315	Filamin-C	FLNC	0	0	0	1	5	1	2	0	0	9	6	7	12	9	6	0	0	0	0	0	0	0	0	0	0	0	0	0	478770	0
Q14432	cGMP-inhibited 3,5-cyclic phosphodiesterase A	PDE3A	0	0	0	0	0	0	0	0	0	0	0	0	1	2	1	0	0	0	0	0	0	0	0	0	0	0	0	0	0	0
Q14694;Q14694-3;Q14694-2;Q6P2I0;J3KT19	Ubiquitin carboxyl-terminal hydrolase 10	USP10	0	0	0	0	0	0	0	0	0	0	0	0	0	1	0	0	0	0	0	0	0	0	0	0	0	0	0	0	0	0
Q14739;A0A024R3R5;C9JXK0	Lamin-B receptor	LBR	0	0	0	0	0	0	0	0	0	0	0	11	7	12	5	0	0	0	0	0	0	0	0	0	0	0	1273200	4936300	24970000	1077200
Q6ZTI3;Q15046;H3BRC9;J3KRL2;H3BPV7;Q15046-2	Lysine--tRNA ligase	KARS	0	0	0	0	0	0	0	1	0	0	0	0	0	0	0	0	0	0	0	0	0	0	0	0	0	0	0	0	0	0
Q15276-2;Q15276;Q05BX6;B4DMM4	Rab GTPase-binding effector protein 1	RABEP1	0	0	0	0	0	0	0	0	0	0	0	7	0	0	0	0	0	0	0	0	0	0	0	0	0	0	2521300	0	0	0
Q15366-6;Q15366-3;Q15366;Q15366-2;B4DLC0;B4DRD7;H3BRU6;F8VZX2;Q15366-7;Q15366-8;Q15366-4;Q15366-5;F8VXH9;F8W0G4	Poly(rC)-binding protein 2	PCBP2	3	2	4	3	4	5	4	2	4	0	0	2	3	5	2	0	0	193280	0	286550	320120	296460	0	416660	0	0	455790	554060	1789900	0
Q15643;Q6MZL5;H0YJ97	Thyroid receptor-interacting protein 11	TRIP11;DKFZp686C06243	0	1	0	3	2	1	1	1	0	10	1	0	1	1	2	0	0	0	0	0	0	0	0	0	8821600	0	0	0	0	0
Q15738;C9JDR0	Sterol-4-alpha-carboxylate 3-dehydrogenase, decarboxylating	NSDHL	0	0	0	0	0	0	0	0	0	0	0	3	1	5	0	0	0	0	0	0	0	0	0	0	0	0	197500	0	3588900	0
Q71UA6;Q15758;Q59ES3;M0QXM4;Q15758-3;Q15758-2	Amino acid transporter;Neutral amino acid transporter B(0)	SLC1A5	0	0	0	0	0	0	0	0	0	0	0	5	0	4	6	0	0	0	0	0	0	0	0	0	0	0	1293600	0	612200	1542200
Q16610-2;Q16610;Q16610-4;B7ZAS5;C8CHS3;Q16610-3	Extracellular matrix protein 1	ECM1	1	1	0	0	0	1	1	0	0	0	0	1	0	2	0	0	0	0	0	0	0	0	0	0	0	0	0	0	237500	0
Q16643;Q16643-2;Q16643-3;D6R9W4;B3KSQ7	Drebrin	DBN1	0	0	0	0	0	0	0	0	0	0	0	0	1	1	0	0	0	0	0	0	0	0	0	0	0	0	0	0	0	0
Q27J81-2;Q27J81;A0A0A0MQU1	Inverted formin-2	INF2	0	0	0	0	1	0	0	0	0	0	0	7	5	31	0	0	0	0	0	0	0	0	0	0	0	0	407650	1217900	27142000	0
Q2TU73;Q86UL3;E5RIA1;E5RHA6;Q8NDD3	Glycerol-3-phosphate acyltransferase 4	AGPAT6;DKFZp586M1819	0	0	0	0	0	0	0	0	0	0	0	1	0	4	0	0	0	0	0	0	0	0	0	0	0	0	0	0	847010	0
Q3LI55;Q8IUC1	Keratin-associated protein 11-1	KRTAP11-1	0	1	0	0	0	0	0	0	0	0	0	0	0	0	0	0	335070	0	0	0	0	0	0	0	0	0	0	0	0	0
Q4G0J3;Q4G0J3-3;D6RFF0	La-related protein 7	LARP7	0	0	0	0	0	0	2	1	1	0	0	1	1	0	0	0	0	0	0	0	0	0	0	0	0	0	0	0	0	0
Q7Z682;Q4KMX3;Q9HDC5;Q86VR1	Junctophilin-1	DKFZp779I2251;JPH1	0	0	0	0	0	0	0	0	0	0	0	4	6	8	0	0	0	0	0	0	0	0	0	0	0	0	642260	2803900	5279200	0
Q502X7;Q9BW60;Q9BW60-2	Elongation of very long chain fatty acids protein;Elongation of very long chain fatty acids protein 1	ELOVL1	0	0	0	0	0	0	0	0	0	0	0	0	0	3	0	0	0	0	0	0	0	0	0	0	0	0	0	0	458730	0
Q53GI2;Q9Y6I9;C9JXQ7;C9JHH5;A0A087WTU3	Testis-expressed sequence 264 protein	TEX264	0	0	0	0	0	0	0	0	0	0	0	1	2	9	0	0	0	0	0	0	0	0	0	0	0	0	0	942030	14215000	0
Q53GW0;Q6ULP2-5;Q6ULP2-2;Q6ULP2-4;Q6ULP2;Q6ULP2-3;B8ZZI9	Aftiphilin	AFTPH	0	1	0	0	0	0	0	0	0	0	0	12	0	0	0	0	0	0	0	0	0	0	0	0	0	0	3645100	0	0	0
Q53GW1;Q8WVM8;B7Z738;Q8WVM8-2;Q8WVM8-3;B7Z5N7	Sec1 family domain-containing protein 1	SCFD1	0	0	0	0	0	1	0	0	1	1	0	2	1	7	0	0	0	0	0	0	0	0	0	0	0	0	0	0	1257700	0
Q53RT3	Retroviral-like aspartic protease 1	ASPRV1	0	0	0	0	0	0	0	0	0	0	0	0	0	1	0	0	0	0	0	0	0	0	0	0	0	0	0	0	44680	0
Q549N5;Q9Y5M8;H7C4H2	Signal recognition particle receptor subunit beta	SRPRB	0	0	0	0	0	0	1	0	0	0	0	0	0	8	0	0	0	0	0	0	0	0	0	0	0	0	0	0	4527300	0
Q562R1	Beta-actin-like protein 2	ACTBL2	4	1	2	2	2	3	4	1	1	0	0	1	0	2	0	0	0	0	0	0	0	0	0	0	0	0	0	0	0	0
Q58A45-3;Q58A45;Q6ZMN5;A0A0C4DFZ9;Q58A45-2;Q58A45-4	PAB-dependent poly(A)-specific ribonuclease subunit PAN3	PAN3	0	0	0	0	0	0	0	0	0	0	0	0	0	0	0	0	0	0	0	0	0	0	0	0	0	0	0	0	0	0
Q58FF8	Putative heat shock protein HSP 90-beta 2	HSP90AB2P	3	3	1	1	3	1	2	3	2	0	0	2	2	3	2	0	0	0	0	0	0	0	0	0	0	0	0	0	0	0
Q5HYI8;C9JXM3;F8WF50;F8WDC7	Rab-like protein 3	RABL3	0	0	0	0	0	0	0	0	0	1	0	5	4	10	1	0	0	0	0	0	0	0	0	0	0	0	739670	939130	10370000	0
Q5JSH3-2;Q5JSH3;Q8N397;H7BY83;Q5JSH3-4;B7Z947;Q5JSH3-3	WD repeat-containing protein 44	WDR44;DKFZp761M142	0	0	0	0	0	0	0	0	0	0	0	4	1	4	0	0	0	0	0	0	0	0	0	0	0	0	750020	0	1187300	0
Q5JSZ5-5;Q5JSZ5	Protein PRRC2B	PRRC2B	0	0	0	0	0	0	0	0	0	0	0	0	0	0	0	0	0	0	0	0	0	0	0	0	0	0	0	0	0	0
Q5JTV8;A0A0A0MSK5;H0Y4R4	Torsin-1A-interacting protein 1	TOR1AIP1	0	0	0	0	0	0	0	0	0	0	0	13	8	29	6	0	0	0	0	0	0	0	0	0	0	0	1871700	3181000	68027000	2386600
Q5JTV8-3;J3KN66	Torsin-1A-interacting protein 1	TOR1AIP1	0	0	0	0	0	0	0	0	0	0	0	13	8	29	6	0	0	0	0	0	0	0	0	0	0	0	0	0	7938700	0
Q5SNT2;H0Y4R5;Q5SNT2-2	Transmembrane protein 201	TMEM201	0	0	0	0	0	0	0	0	0	0	0	1	0	7	1	0	0	0	0	0	0	0	0	0	0	0	0	0	5411300	0
Q5SY68	Protein S100-A7-like 2	S100A7L2	0	0	0	0	0	0	0	0	0	0	0	0	0	0	0	0	0	0	0	0	0	0	0	0	0	0	0	0	0	0
Q5T5Y3;Q5T5Y3-3;B7ZLW1;Q5T5Y3-2	Calmodulin-regulated spectrin-associated protein 1	CAMSAP1	0	0	0	1	0	1	0	0	0	0	0	1	0	0	0	0	0	0	0	0	0	0	0	0	0	0	0	0	0	0
Q5T6F2;B4DZ54;B7Z7P2;B4DH66;B4DRB6;F5H2U4	Ubiquitin-associated protein 2	UBAP2	1	0	0	0	0	0	2	0	0	0	0	1	0	7	0	0	0	0	0	0	0	151370	0	0	0	0	0	0	737740	0
Q5T750	Skin-specific protein 32	XP32	0	0	0	0	0	0	0	0	0	0	0	0	0	0	0	0	0	0	0	0	0	0	0	0	0	0	0	0	0	0
Q5VIR6-4;B3KS06;F6VX93;B1AA15;B1AA17;Q5VIR6-2;Q5VIR6-3;Q5VIR6	Vacuolar protein sorting-associated protein 53 homolog	VPS53;HCCS1	0	0	0	0	0	0	0	0	0	0	0	3	0	0	0	0	0	0	0	0	0	0	0	0	0	0	297070	0	0	0
Q5VV42;Q5VV42-2	Threonylcarbamoyladenosine tRNA methylthiotransferase	CDKAL1	0	0	0	0	0	0	0	0	0	0	0	7	9	24	4	0	0	0	0	0	0	0	0	0	0	0	1173400	3991800	21084000	514420
Q5VWG9	Transcription initiation factor TFIID subunit 3	TAF3	0	0	0	0	0	0	0	0	0	0	0	3	1	1	1	0	0	0	0	0	0	0	0	0	0	0	1171700	0	0	0
Q60FE6;Q60FE5;A6NDY9;A0A087WWY3		FLNA	35	22	20	51	61	44	41	17	19	87	33	116	120	94	35	0	0	0	0	0	0	0	0	0	0	0	809300	0	443080	0
Q658Y4;E7ER68;B4DUD8	Protein FAM91A1	FAM91A1	0	0	0	0	0	0	0	0	0	0	0	18	2	6	15	0	0	0	0	0	0	0	0	0	0	0	9779500	121750	209870	13215000
Q68CX0;Q9H2J7;Q9H2J7-3	Transporter;Sodium-dependent neutral amino acid transporter B(0)AT2	DKFZp761I0921;SLC6A15	0	0	0	0	0	0	0	0	0	0	0	6	0	5	8	0	0	0	0	0	0	0	0	0	0	0	1875200	0	1458200	4308500
Q9UDT1;Q6NTF9;Q6NTF9-2	Rhomboid domain-containing protein 2	WUGSC:H_RG122E10.2a;RHBDD2	0	0	0	0	0	0	0	0	0	0	0	1	0	1	0	0	0	0	0	0	0	0	0	0	0	0	0	0	255250	0
Q6NUR1;Q9BPX3	Condensin complex subunit 3	NCAPG	0	0	0	0	0	0	1	0	0	0	0	0	0	0	0	0	0	0	0	0	0	0	0	0	0	0	0	0	0	0
Q6NX51;Q96A65;B7Z321;Q8TAR2;Q96A65-2	Exocyst complex component 4	EXOC4	0	0	0	0	0	0	0	0	0	0	0	6	0	0	0	0	0	0	0	0	0	0	0	0	0	0	2715100	0	0	0
Q6P2E9;Q6P2E9-2	Enhancer of mRNA-decapping protein 4	EDC4	0	0	0	0	0	1	1	0	2	0	0	0	0	1	0	0	0	0	0	0	0	0	0	223020	0	0	0	0	0	0
Q6P2H3-2;Q6P2H3;H7BZW2;Q6P2H3-4	Centrosomal protein of 85 kDa	CEP85	0	0	0	0	0	0	0	0	0	0	0	0	0	0	0	0	0	0	0	0	0	0	0	0	0	0	0	0	0	0
Q6P2Q9;I3L0J9;B4DK16	Pre-mRNA-processing-splicing factor 8	PRPF8	1	0	1	0	0	0	1	0	2	0	0	0	0	0	0	0	0	0	0	0	0	0	0	246930	0	0	0	0	0	0
Q6P6D1;Q9Y426-2;Q9Y426-3;Q9Y426	C2 domain-containing protein 2	C2CD2	0	0	0	0	0	0	0	0	0	0	0	0	0	2	0	0	0	0	0	0	0	0	0	0	0	0	0	0	426030	0
Q6PL24;Q86T10	Protein TMED8	TMED8	0	0	0	0	0	0	0	0	0	0	0	0	0	6	0	0	0	0	0	0	0	0	0	0	0	0	0	0	3473700	0
Q6R327;Q6R327-3	Rapamycin-insensitive companion of mTOR	RICTOR	1	0	0	1	0	0	0	0	0	0	0	0	0	0	0	0	0	0	0	0	0	0	0	0	0	0	0	0	0	0
Q7Z3F8;Q6TFL3-3;Q6TFL3;Q6TFL3-4	Coiled-coil domain-containing protein 171	DKFZp686I0230;CCDC171	1	1	1	0	1	1	1	1	1	1	1	1	1	1	1	277160	1251200	0	0	3778800	0	0	0	0	0	0	0	0	0	0
Q6U8A4;B7Z7T5;H3BND8;B7Z855;B7ZAX6;Q93009-3;Q93009	Ubiquitin carboxyl-terminal hydrolase;Ubiquitin carboxyl-terminal hydrolase 7	USP7	1	0	0	0	0	0	0	0	0	0	0	0	0	0	0	0	0	0	0	0	0	0	0	0	0	0	0	0	0	0
Q6UUV7-3;Q6UUV7;H0YK33;Q8TEF4	CREB-regulated transcription coactivator 3	CRTC3;FLJ00243	0	0	0	0	1	2	0	0	0	0	0	0	0	0	0	0	0	0	0	0	213880	0	0	0	0	0	0	0	0	0
Q6UWP8	Suprabasin	SBSN	0	0	1	1	1	1	3	2	1	0	0	0	0	0	0	0	0	0	0	0	0	778230	129940	0	0	0	0	0	0	0
Q6WKZ4;Q6WKZ4-3;Q4JIW2;E7EX40	Rab11 family-interacting protein 1	RAB11FIP1	0	1	1	1	3	3	0	0	1	0	0	35	0	0	0	0	0	0	0	210440	150760	0	0	0	0	0	49755000	0	0	0
Q6ZP92			1	1	1	1	1	1	1	1	1	0	0	1	0	1	0	0	0	0	0	0	0	0	0	0	0	0	0	0	0	0
Q6ZU82	Putative inactive fatty acyl-CoA reductase 2-like protein	FAR2P1	0	0	0	1	1	0	0	0	0	0	0	0	0	0	0	0	0	0	0	0	0	0	0	0	0	0	0	0	0	0
Q6ZVX7	F-box only protein 50	NCCRP1	1	2	2	1	1	1	1	0	1	0	0	1	0	1	0	0	392810	248850	0	0	0	0	0	0	0	0	0	0	0	0
Q70UQ0;Q70UQ0-4	Inhibitor of nuclear factor kappa-B kinase-interacting protein	IKBIP	0	0	0	0	0	0	0	0	0	0	0	0	0	1	0	0	0	0	0	0	0	0	0	0	0	0	0	0	237980	0
Q71RC2-7;Q71RC2-5;Q71RC2;Q71RC2-4;Q96J85;Q71RC2-3;Q6P4E2;Q71RC2-6	La-related protein 4	LARP4	0	0	0	0	0	0	1	0	0	0	0	0	0	1	0	0	0	0	0	0	0	0	0	0	0	0	0	0	0	0
Q71U36-2;Q71U36;B4DQK4;Q9UQM3;Q8N532	Tubulin alpha-1A chain	TUBA1A;TUBA1C	9	7	8	8	11	8	7	5	6	3	1	12	5	14	5	0	0	0	0	0	0	0	0	0	0	0	0	0	0	0
Q7L5L3-1;Q7L5L3	Glycerophosphodiester phosphodiesterase domain-containing protein 3	GDPD3	0	0	0	0	0	1	0	0	1	0	0	0	0	0	0	0	0	0	0	0	0	0	0	0	0	0	0	0	0	0
Q7L804;Q7L804-2	Rab11 family-interacting protein 2	RAB11FIP2	0	0	0	0	0	0	0	0	0	0	0	3	0	0	0	0	0	0	0	0	0	0	0	0	0	0	891090	0	0	0
Q7Z2K8;Q7Z2K8-2	G protein-regulated inducer of neurite outgrowth 1	GPRIN1	0	0	0	0	0	0	0	0	0	0	0	2	0	0	0	0	0	0	0	0	0	0	0	0	0	0	319100	0	0	0
Q7Z2W4;C9J6P4;A8K9U6;Q7Z2W4-2;Q05DV5;Q7Z2W4-3	Zinc finger CCCH-type antiviral protein 1	ZC3HAV1	0	0	2	1	3	2	7	5	3	0	1	28	18	29	9	0	0	94052	0	108790	75385	487880	700700	194170	0	0	13029000	5277000	27680000	1695900
Q7Z406-4;Q7Z406;Q7Z406-6;Q7Z406-2;B3KWH4;B4E177;A1L2Z2;M0QY43;Q7Z406-5	Myosin-14	MYH14	1	0	1	1	0	1	1	0	1	0	0	0	1	0	0	0	0	0	0	0	0	0	0	0	0	0	0	0	0	0
Q7Z434-4;Q7Z434	Mitochondrial antiviral-signaling protein	MAVS	0	0	0	0	0	0	0	0	0	0	0	1	0	0	0	0	0	0	0	0	0	0	0	0	0	0	287650	0	0	0
Q7Z4H7-3;Q7Z4H7;Q5VY60;Q7Z4H7-2	HAUS augmin-like complex subunit 6	HAUS6	0	0	0	0	0	0	0	0	0	0	0	0	0	0	0	0	0	0	0	0	0	0	0	0	0	0	0	0	0	0
Q7Z6E9-2;Q7Z6E9;H3BSK8;B4DZQ0;Q7Z6E9-4	E3 ubiquitin-protein ligase RBBP6	RBBP6	1	0	2	0	0	2	5	2	3	0	0	2	1	0	0	0	0	630750	0	0	340930	689930	645030	977410	0	0	185810	0	0	0
Q86T24	Transcriptional regulator Kaiso	ZBTB33	0	0	0	0	0	0	0	0	0	0	0	0	0	0	0	0	0	0	0	0	0	0	0	0	0	0	0	0	0	0
Q86TB9-4;Q86TB9;Q86TB9-2	Protein PAT1 homolog 1	PATL1	0	0	0	0	0	0	0	0	0	0	0	0	0	0	0	0	0	0	0	0	0	0	0	0	0	0	0	0	0	0
Q86WV6	Stimulator of interferon genes protein	TMEM173	0	0	0	0	0	0	0	0	0	0	0	0	0	1	0	0	0	0	0	0	0	0	0	0	0	0	0	0	211740	0
Q86WV7;Q96MW1-2;Q96MW1;K7ER24	Coiled-coil domain-containing protein 43	CCDC43	0	0	0	0	0	0	0	0	0	0	0	1	0	2	0	0	0	0	0	0	0	0	0	0	0	0	0	0	208470	0
Q86X10;B3KWL5;A2A2F0;Q86X10-4;Q86X10-2;Q86X10-3	Ral GTPase-activating protein subunit beta	RALGAPB	0	0	0	0	0	0	0	0	0	0	0	3	0	0	0	0	0	0	0	0	0	0	0	0	0	0	603690	0	0	0
Q86XL3;Q86XL3-2	Ankyrin repeat and LEM domain-containing protein 2	ANKLE2	1	0	0	0	0	0	1	0	0	1	0	4	20	28	0	0	0	0	0	0	0	0	0	0	0	0	303990	10084000	15324000	0
Q8IVT2	Mitotic interactor and substrate of PLK1	MISP	0	0	0	1	0	1	3	1	1	0	0	0	0	0	0	0	0	0	0	0	0	313110	0	0	0	0	0	0	0	0
Q8IW75	Serpin A12	SERPINA12	0	0	0	0	0	0	1	1	0	0	0	0	0	0	0	0	0	0	0	0	0	0	16394000	0	0	0	0	0	0	0
Q8IWZ3;Q8IWZ3-4;Q8IWZ3-6;E9PDP5;Q8TEF1;H7C2F5;Q9NXF0;H3BLS9;Q7Z586	Ankyrin repeat and KH domain-containing protein 1	ANKHD1;FLJ00246	1	1	0	2	1	2	6	1	0	1	1	0	1	1	1	0	0	0	0	0	0	0	0	0	0	0	0	0	0	0
Q8IXI1	Mitochondrial Rho GTPase 2	RHOT2	0	0	0	0	0	0	0	0	0	0	0	1	0	0	0	0	0	0	0	0	0	0	0	0	0	0	0	0	0	0
Q8IY81;B4DKU3	pre-rRNA processing protein FTSJ3	FTSJ3	0	0	0	0	4	0	0	0	0	4	0	15	0	8	12	0	0	0	0	1846900	0	0	0	0	1224000	0	3864200	0	838680	4641800
Q8IZ21-3;Q8IZ21;Q8IZ21-2	Phosphatase and actin regulator 4	PHACTR4	0	0	0	0	0	0	0	0	0	0	0	3	0	3	0	0	0	0	0	0	0	0	0	0	0	0	661060	0	189250	0
Q8IZH2-2;Q8IZH2;H7C5E4;B3KW17	5-3 exoribonuclease 1	XRN1	1	0	0	1	0	1	4	0	0	1	0	6	4	4	1	4401100	0	0	0	0	0	78996	0	0	0	0	189470	173880	91013	0
Q8N3D4	EH domain-binding protein 1-like protein 1	EHBP1L1	0	0	0	0	0	0	0	0	0	0	0	3	0	0	0	0	0	0	0	0	0	0	0	0	0	0	414270	0	0	0
Q8N3F8;H0Y6J8	MICAL-like protein 1	MICALL1	0	0	0	0	0	0	0	0	0	0	0	2	0	0	0	0	0	0	0	0	0	0	0	0	0	0	379270	0	0	0
Q8N5G2;Q8N5G2-2;Q8N5G2-3	Macoilin	TMEM57	0	0	0	0	0	0	0	0	0	0	0	0	1	5	0	0	0	0	0	0	0	0	0	0	0	0	0	0	1592100	0
Q8NC51-2;Q8NC51;Q63HR1;Q5VU21;Q8NC51-4;Q8NC51-3;D3DQ70;D3DQ69	Plasminogen activator inhibitor 1 RNA-binding protein	SERBP1;DKFZp686P17171	3	1	0	2	1	0	3	0	0	0	0	4	3	13	0	292830	0	0	0	0	0	159740	0	0	0	0	254090	151080	8519000	0
Q8NDV7-6;Q8NDV7;Q8NDV7-5;Q8NDV7-2	Trinucleotide repeat-containing gene 6A protein	TNRC6A	1	0	0	0	0	0	1	0	1	0	1	1	0	0	0	0	0	0	0	0	0	0	0	0	0	0	0	0	0	0
Q8NEN9	PDZ domain-containing protein 8	PDZD8	0	0	0	0	0	0	0	0	0	0	0	1	7	8	0	0	0	0	0	0	0	0	0	0	0	0	0	1930100	2153100	0
Q8NF37;D3DTC2;A0A0G2JQ62	Lysophosphatidylcholine acyltransferase 1	LPCAT1;AYTL2	0	0	0	0	0	0	0	0	0	0	0	0	1	5	0	0	0	0	0	0	0	0	0	0	0	0	0	0	1086000	0
R4GMN1;Q8NHP6;Q8NHP6-2	Motile sperm domain-containing protein 2	MOSPD2	0	0	0	0	0	0	0	0	0	0	0	0	0	4	0	0	0	0	0	0	0	0	0	0	0	0	0	0	867670	0
Q8TC04		KRT23	1	1	1	1	1	1	2	1	0	0	1	2	0	1	1	0	27215000	0	0	15528000	0	31544000	0	0	0	0	0	0	0	0
Q8TEY7-3;Q8TEY7-2;Q8TEY7;H0YCV3	Ubiquitin carboxyl-terminal hydrolase 33	USP33	0	0	0	0	0	0	0	0	0	0	0	4	0	10	0	0	0	0	0	0	0	0	0	0	0	0	493560	0	4684400	0
Q8WUM0;B4E206;A0A024R3R6;B4E3T7	Nuclear pore complex protein Nup133	NUP133	0	0	0	0	0	0	0	0	0	0	0	1	0	16	0	0	0	0	0	0	0	0	0	0	0	0	0	0	6114000	0
Q8WUU4	Zinc finger protein 296	ZNF296	0	0	0	0	0	0	0	0	0	0	0	1	0	0	0	0	0	0	0	0	0	0	0	0	0	0	0	0	0	0
Q8WVV4;Q8WVV4-1;Q8WVV4-3	Protein POF1B	POF1B	1	0	1	0	0	3	1	1	1	0	0	0	0	0	0	0	0	0	0	0	426900	0	0	0	0	0	0	0	0	0
Q8WWM7;Q8WWM7-6;Q8WWM7-8;Q8WWM7-5;Q8WWM7-4;Q8WWM7-9;Q8WWM7-2;Q8WWM7-3;H3BUF6;A0A024QZB7;A0A024QZC0;A0A024QZ91;Q8WWM7-7;H3BSK9	Ataxin-2-like protein	ATXN2L	0	0	0	0	0	0	1	0	0	0	0	0	0	1	0	0	0	0	0	0	0	0	0	0	0	0	0	0	0	0
Q8WYP5;Q8WYP5-3;Q8WYP5-2;B3KVE5;B3KTD2	Protein ELYS	AHCTF1	5	0	0	2	1	0	7	6	0	0	0	6	3	14	0	595140	0	0	0	0	0	758720	1371500	0	0	0	358390	351860	6269100	0
Q92522	Histone H1x	H1FX	0	0	1	0	0	0	0	0	1	0	0	3	2	3	0	0	0	0	0	0	0	0	0	0	0	0	1215000	310780	450480	0
Q96N31;Q92540-2;Q92540;Q92540-4;Q8NB69;B1ALB4;B4DLY0;E9PD50;Q92540-5	Protein SMG7	SMG7	0	0	0	0	0	0	0	0	0	0	0	0	0	0	0	0	0	0	0	0	0	0	0	0	0	0	0	0	0	0
Q92997-2;Q92997;Q9UG07;Q8WVA8;Q13518	Segment polarity protein dishevelled homolog DVL-3	DVL3;DKFZp586M1622	0	0	0	0	0	0	0	1	0	0	0	4	2	5	0	0	0	0	0	0	0	0	0	0	0	0	535610	430210	731010	0
Q969Q0;B2R4V2	60S ribosomal protein L36a-like	RPL36AL	4	3	1	2	3	0	6	3	2	1	5	12	5	11	2	196460	0	0	0	0	0	1352700	0	0	0	2230500	18844000	488490	3888900	0
Q969S3	Zinc finger protein 622	ZNF622	0	0	0	0	0	0	0	0	0	0	0	0	0	3	0	0	0	0	0	0	0	0	0	0	0	0	0	0	375110	0
Q96A33;Q96A33-2;A0A087WYW6	Coiled-coil domain-containing protein 47	CCDC47	0	0	0	1	0	0	0	0	0	0	0	9	10	26	0	0	0	0	0	0	0	0	0	0	0	0	1633900	3742800	121330000	0
Q96AG4	Leucine-rich repeat-containing protein 59	LRRC59	0	0	0	1	0	0	0	0	0	0	0	5	6	16	1	0	0	0	0	0	0	0	0	0	0	0	717910	3363000	46154000	0
Q96CS3;B4E2M8	FAS-associated factor 2	FAF2	0	0	0	0	0	0	0	0	0	0	0	0	0	5	0	0	0	0	0	0	0	0	0	0	0	0	0	0	1152400	0
Q96F86	Enhancer of mRNA-decapping protein 3	EDC3	0	0	0	0	2	0	0	0	0	0	0	0	0	0	0	0	0	0	0	303790	0	0	0	0	0	0	0	0	0	0
Q96GA3;B4DTT8	Protein LTV1 homolog	LTV1	0	6	0	1	5	0	0	0	0	0	0	2	0	3	0	0	1202300	0	0	2624500	0	0	0	0	0	0	0	0	477390	0
Q96HA1;Q96HA1-2;Q96HA1-3	Nuclear envelope pore membrane protein POM 121	POM121	0	0	0	0	0	0	0	0	0	0	0	1	0	11	0	0	0	0	0	0	0	0	0	0	0	0	0	0	4687000	0
Q96HY6;A0A0A0MRX2;Q96HY6-2	DDRGK domain-containing protein 1	DDRGK1	0	0	0	0	0	0	0	0	0	0	0	2	1	8	0	0	0	0	0	0	0	0	0	0	0	0	115690	0	10742000	0
Q96IB4;Q9P265	Disco-interacting protein 2 homolog B	DIP2B	0	0	0	0	0	0	1	0	0	0	0	0	0	0	0	0	0	0	0	0	0	0	0	0	0	0	0	0	0	0
Q96JB5;Q96JB5-4;Q96JB5-2;J3QRM1;J3QQY1;Q96JB5-3	CDK5 regulatory subunit-associated protein 3	CDK5RAP3	0	0	0	0	0	0	0	0	0	0	0	1	4	10	0	0	0	0	0	0	0	0	0	0	0	0	0	1439300	2009600	0
Q96JH7;B4DM84	Deubiquitinating protein VCIP135	VCPIP1	0	0	0	0	0	0	0	0	0	0	0	3	1	8	0	0	0	0	0	0	0	0	0	0	0	0	532770	0	817510	0
Q96KC8;A4VCI1;Q96NY3	DnaJ homolog subfamily C member 1	DNAJC1	0	0	0	0	0	0	0	0	0	0	0	0	0	3	0	0	0	0	0	0	0	0	0	0	0	0	0	0	406560	0
Q96P63;Q96P63-2;Q3SYB5	Serpin B12	SERPINB12	1	3	4	1	2	5	4	1	4	0	0	2	2	3	0	0	806600	1256900	0	448530	3501800	1380300	0	1311600	0	0	341990	630250	480190	0
Q96PE2	Rho guanine nucleotide exchange factor 17	ARHGEF17	0	0	0	0	0	1	0	0	0	0	0	0	0	0	0	0	0	0	0	0	0	0	0	0	0	0	0	0	0	0
Q96SK2-2;Q96SK2;Q96SK2-3	Transmembrane protein 209	TMEM209	0	0	0	0	0	0	0	0	0	0	0	2	2	7	0	0	0	0	0	0	0	0	0	0	0	0	225510	369530	3553500	0
Q99549;Q99549-2	M-phase phosphoprotein 8	MPHOSPH8	1	0	0	1	0	0	3	1	0	0	0	2	0	1	0	0	0	0	0	0	0	322220	0	0	0	0	449530	0	0	0
Q9BRP8-2;Q9BRP8	Partner of Y14 and mago	WIBG	0	0	0	0	0	0	0	0	0	0	0	0	0	1	0	0	0	0	0	0	0	0	0	0	0	0	0	0	205690	0
Q9BTX1-5;Q9BTX1-2;Q9BTX1;Q9BTX1-3;Q9BTX1-6;Q9BTX1-4;B4DZG6	Nucleoporin NDC1	NDC1	0	0	0	0	0	0	0	0	0	0	0	1	4	5	1	0	0	0	0	0	0	0	0	0	0	0	447780	1123500	1218200	0
Q9BX40;Q5TBQ0	Protein LSM14 homolog B	LSM14B	0	0	0	0	0	0	0	0	0	0	0	0	0	0	0	0	0	0	0	0	0	0	0	0	0	0	0	0	0	0
Q9BX40-2;A0A0C4DFV2	Protein LSM14 homolog B	LSM14B	0	0	0	0	0	0	0	0	0	0	0	0	0	0	0	0	0	0	0	0	0	0	0	0	0	0	0	0	0	0
Q9BXB4	Oxysterol-binding protein-related protein 11	OSBPL11	0	0	0	0	0	0	0	0	0	0	0	10	0	4	3	0	0	0	0	0	0	0	0	0	0	0	5670600	0	580650	706200
Q9BXF6;Q2Z1P3	Rab11 family-interacting protein 5	RAB11FIP5;GAF1	0	0	0	1	0	0	1	0	0	0	0	25	0	0	0	0	0	0	0	0	0	0	0	0	0	0	32826000	0	0	0
Q9BY44;Q9BY44-3;F8WAE5;Q9BY44-4;C9IZE1	Eukaryotic translation initiation factor 2A;Eukaryotic translation initiation factor 2A, N-terminally processed	EIF2A	0	0	0	0	0	0	0	0	0	0	0	6	2	12	0	0	0	0	0	0	0	0	0	0	0	0	923940	0	4490700	0
Q9BYJ9;B4DT65;B3KTL8	YTH domain-containing family protein 1	YTHDF1	0	0	0	0	0	0	0	0	0	0	0	0	0	2	0	0	0	0	0	0	0	0	0	0	0	0	0	0	0	0
Q9C0C4;Q9NX92;Q53RE7;Q6P5A5	Semaphorin-4C	SEMA4C	0	0	0	0	0	0	0	0	0	0	0	3	0	1	0	0	0	0	0	0	0	0	0	0	0	0	1119700	0	0	0
Q9C0E8-2;Q9C0E8;Q9C0E8-4;B7Z7F5;B7Z829;B7ZLA9;Q9C0E8-3	Protein lunapark	LNP;KIAA1715	1	0	0	1	0	0	1	0	0	0	0	0	2	1	0	0	0	0	0	0	0	0	0	0	0	0	0	0	248410	0
Q9H015	Solute carrier family 22 member 4	SLC22A4	0	0	0	0	0	0	0	0	0	0	0	2	0	1	1	0	0	0	0	0	0	0	0	0	0	0	191220	0	0	0
Q9H089	Large subunit GTPase 1 homolog	LSG1	0	0	0	0	0	0	0	0	0	0	0	6	11	24	2	0	0	0	0	0	0	0	0	0	0	0	382230	1265500	42958000	0
Q9H0A0;A0A087WV29;Q9H0A0-2;Q05CW7	N-acetyltransferase 10	NAT10	1	0	2	1	0	2	3	3	2	0	0	3	0	3	0	0	0	356380	0	0	206790	171040	0	326020	0	0	389700	0	0	0
Q9H0B6-2;Q9H0B6;A8MZ87	Kinesin light chain 2	KLC2	1	0	0	2	8	2	0	1	0	1	0	1	0	1	0	0	0	0	0	666420	0	0	0	0	0	0	0	0	0	0
Q9H0L4	Cleavage stimulation factor subunit 2 tau variant	CSTF2T	1	0	2	1	3	5	5	3	4	0	0	2	0	1	0	0	0	187050	0	1379500	817820	693780	519970	740490	0	0	156630	0	0	0
Q9H1E5	Thioredoxin-related transmembrane protein 4	TMX4	0	0	0	0	0	0	0	0	0	0	0	0	0	3	0	0	0	0	0	0	0	0	0	0	0	0	0	0	469750	0
Q9H3N1;G3V448	Thioredoxin-related transmembrane protein 1	TMX1	0	0	0	1	0	0	0	0	0	0	0	3	2	4	0	0	0	0	0	0	0	0	0	0	0	0	406470	630750	14109000	0
Q9H3R2	Mucin-13	MUC13	0	0	0	0	1	0	0	0	0	0	3	18	4	13	8	0	0	0	0	0	0	0	0	0	0	527960	322450000	371070	27978000	8794500
Q9H3U1-2;Q9H3U1	Protein unc-45 homolog A	UNC45A	0	0	0	0	0	0	2	0	0	0	0	1	0	0	0	0	0	0	0	0	0	155230	0	0	0	0	0	0	0	0
Q9H6J7;B4DUV7;Q9H6J7-2;B4DEG1;Q9H6J7-3;Q9H6J7-4	UPF0705 protein C11orf49	C11orf49	0	0	0	0	0	0	0	0	0	0	0	2	1	3	0	0	0	0	0	0	0	0	0	0	0	0	450100	0	597860	0
Q9H6L5;Q9H6L5-2	Protein FAM134B	FAM134B	0	0	0	0	0	0	0	0	0	0	0	0	2	1	0	0	0	0	0	0	0	0	0	0	0	0	0	310440	0	0
Q9H6T3-2;Q9H6T3;Q9H6T3-3	RNA polymerase II-associated protein 3	RPAP3	0	0	0	0	0	0	1	0	0	0	0	2	0	2	0	0	0	0	0	0	0	0	0	0	0	0	327800	0	0	0
Q9H7E2-3;A0A024QZE0;Q9H7E2	Tudor domain-containing protein 3	TDRD3	0	0	0	0	0	0	0	0	0	0	0	0	0	0	0	0	0	0	0	0	0	0	0	0	0	0	0	0	0	0
Q9HCJ0;Q9HCJ0-2	Trinucleotide repeat-containing gene 6C protein	TNRC6C	1	0	1	0	0	0	18	8	2	0	0	1	0	3	0	0	0	0	0	0	0	492840	1061100	76867	0	0	0	0	85063	0
Q9HCM3-3;Q9HCM3-4;Q9HCM3-2;Q9HCM3	UPF0606 protein KIAA1549	KIAA1549	0	0	0	0	0	0	0	0	0	0	0	8	1	2	0	0	0	0	0	0	0	0	0	0	0	0	2564200	0	173990	0
Q9HCU5;Q05DB2;A8K813;B5MC98	Prolactin regulatory element-binding protein	PREB	0	0	0	0	0	0	0	0	0	0	0	4	1	7	0	0	0	0	0	0	0	0	0	0	0	0	390490	0	5932100	0
Q9HCY8	Protein S100-A14	S100A14	0	0	1	0	0	1	1	0	0	0	0	0	0	0	0	0	0	0	0	0	0	110090	0	0	0	0	0	0	0	0
Q9NQC3;Q9NQC3-4;Q9NQC3-6;Q3LIF4	Reticulon-4;Reticulon	RTN4;Nbla00271	0	0	0	0	0	0	0	1	0	0	0	13	32	18	4	0	0	0	0	0	0	0	0	0	0	0	7481100	630260000	84992000	537530
Q9NQC3-2;Q6IPN0;F8W914	Reticulon-4;Reticulon	RTN4	0	0	0	0	0	0	0	1	0	0	0	11	16	12	5	0	0	0	0	0	0	0	0	0	0	0	0	2762800	4964400	0
Q9NQC3-5	Reticulon-4	RTN4	0	0	0	0	0	0	0	1	0	0	0	10	16	11	4	0	0	0	0	0	0	0	0	0	0	0	0	0	163180	0
Q9NQS3	Nectin-3	PVRL3	0	0	0	0	0	0	0	0	0	0	0	2	0	2	0	0	0	0	0	0	0	0	0	0	0	0	749920	0	404810	0
Q9NR12;D6RF83;H7BYK4;D6RH06;Q9NR12-3;Q9NR12-5;Q9NR12-6;Q9NR12-4;Q9NR12-2;D6RAN1	PDZ and LIM domain protein 7	PDLIM7	0	0	0	0	0	1	0	0	0	0	0	0	0	0	0	0	0	0	0	0	0	0	0	0	0	0	0	0	0	0
Q9NV66;A0A087WUV9;A0A087WZB2;Q6NUM6;B4DW16;Q9NV66-2	S-adenosyl-L-methionine-dependent tRNA 4-demethylwyosine synthase	TYW1;TYW1B	0	0	0	0	0	0	0	0	0	0	0	0	1	12	0	0	0	0	0	0	0	0	0	0	0	0	0	0	7051900	0
Q9NVV0;H7C4C1;H7C3B3;A0A0A0MRS4	Trimeric intracellular cation channel type B	TMEM38B	1	0	0	0	0	0	0	0	0	0	0	0	0	2	0	0	0	0	0	0	0	0	0	0	0	0	0	0	494720	0
Q9NXE4-2;Q9NXE4;Q9NXE4-4;B4E0T5;H7C1Q6;H7BXF4;B1PBA3;Q9NXE4-9;Q9NXE4-10;Q9NXE4-7;Q9NXE4-8;Q9NXE4-3;Q9NXE4-6;H7C0W5;Q9NXE4-5	Sphingomyelin phosphodiesterase 4	SMPD4	0	0	0	0	0	0	0	0	0	0	0	3	0	6	0	0	0	0	0	0	0	0	0	0	0	0	359980	0	1624700	0
Q9NZB2-4;Q9NZB2;Q9NZB2-6;A0A0C4DG79;A0A0C4DH52;Q9NZB2-2;Q9NZB2-5	Constitutive coactivator of PPAR-gamma-like protein 1	FAM120A	0	0	0	0	0	0	0	0	0	0	0	0	0	0	0	0	0	0	0	0	0	0	0	0	0	0	0	0	0	0
Q9NZI8;D3DTW3;Q9NZI8-2	Insulin-like growth factor 2 mRNA-binding protein 1	IGF2BP1	1	0	0	0	0	0	0	0	0	0	0	0	0	1	0	0	0	0	0	0	0	0	0	0	0	0	0	0	0	0
Q9NZJ5;C9J185;Q68DI6;E7ER02;B3KY45	Eukaryotic translation initiation factor 2-alpha kinase 3	EIF2AK3;DKFZp781H1925	0	0	0	0	0	0	0	0	0	0	0	1	2	9	0	0	0	0	0	0	0	0	0	0	0	0	0	0	4458200	0
Q9NZM1-2;Q9NZM1-6;Q9NZM1-3;Q9NZM1;Q9NZM1-5;H0YD14	Myoferlin	MYOF	1	0	3	0	0	0	2	1	1	0	0	4	2	0	1	0	0	376940	0	0	0	167840	0	0	0	0	569260	0	0	0
Q9P0K7-3;Q9P0K7;Q9P0K7-2;Q9P0K7-4;B4DNL3	Ankycorbin	RAI14	0	0	0	0	0	0	0	0	0	0	1	23	11	17	1	0	0	0	0	0	0	0	0	0	0	0	5066400	4581100	2050400	0
Q9P0L0;A8KA83;Q9P0L0-2	Vesicle-associated membrane protein-associated protein A	VAPA	0	0	1	1	0	0	1	1	1	0	0	6	7	13	1	0	0	0	0	0	0	0	0	0	0	0	914840	2439300	17289000	0
Q9P0U3-2;Q9P0U3	Sentrin-specific protease 1	SENP1	0	0	0	0	0	0	0	0	0	0	0	0	0	5	0	0	0	0	0	0	0	0	0	0	0	0	0	0	2033000	0
Q9P260-2;Q9P260;B2RD46;A0A024R2B0;A0A075B785	LisH domain and HEAT repeat-containing protein KIAA1468	KIAA1468	0	0	0	0	0	0	0	0	0	0	0	4	0	0	0	0	0	0	0	0	0	0	0	0	0	0	840000	0	0	0
Q9P2M4;C9JP26;B4DHF4;F5GXK4;B9A071;Q9P2M4-2	TBC1 domain family member 14	TBC1D14	0	0	0	0	0	0	0	0	0	0	0	2	0	0	0	0	0	0	0	0	0	0	0	0	0	0	525890	0	0	0
Q9UBF2;Q9H9B7;Q9UBF2-2;B3KND4;Q9NUP3	Coatomer subunit gamma-2;Coatomer subunit gamma	COPG2	0	1	0	0	1	0	2	0	0	9	0	30	14	36	20	0	0	0	0	0	0	95631	0	0	2558300	0	5602800	1962600	65726000	15753000
Q9UBG0	C-type mannose receptor 2	MRC2	0	0	0	0	0	0	0	0	0	0	0	1	0	0	0	0	0	0	0	0	0	0	0	0	0	0	219840	0	0	0
Q9UHB9-4;Q9UHB9;Q9UHB9-2;B4DVI7;Q96K98;Q96K97;Q9UHB9-3	Signal recognition particle subunit SRP68	SRP68	0	1	0	0	0	0	0	0	0	0	0	5	1	13	0	0	0	0	0	0	0	0	0	0	0	0	398240	0	4884600	0
Q9UID3-2;Q9UID3	Vacuolar protein sorting-associated protein 51 homolog	VPS51	0	0	0	0	0	0	0	0	0	0	0	5	0	0	0	0	0	0	0	0	0	0	0	0	0	0	1027900	0	0	0
Q9UKV8;Q9UKV8-2;A4FVC0	Protein argonaute-2;Protein argonaute	AGO2;EIF2C2	1	0	4	1	3	1	54	29	26	0	0	2	1	2	1	0	0	152070	0	111020	0	10456000	9459700	9736300	0	0	365780	0	203360	0
Q9ULH7-4;Q9ULH7;Q9ULH7-5	MKL/myocardin-like protein 2	MKL2	0	0	0	0	2	0	0	0	0	3	0	26	17	26	4	0	0	0	0	154700	0	0	0	0	2483300	0	12082000	7931500	29734000	1231100
Q9UPQ9-1;Q9UPQ9;A0A024R1T4;H0Y720	Trinucleotide repeat-containing gene 6B protein	TNRC6B	0	1	0	1	1	0	1	0	1	0	0	0	0	0	0	0	0	0	0	0	0	0	0	0	0	0	0	0	0	0
Q9UPY3;Q9UPY3-2	Endoribonuclease Dicer	DICER1	2	0	0	1	0	0	12	1	0	0	0	1	2	3	0	83101	0	0	0	0	0	80788	0	0	0	0	0	11397	16635	0
Q9Y266;Q9H2R7	Nuclear migration protein nudC	NUDC;NPD011	0	0	0	0	0	0	1	1	0	0	0	1	2	2	0	0	0	0	0	0	0	0	0	0	0	0	0	248920	432030	0
Q9Y385;B4DUF8	Ubiquitin-conjugating enzyme E2 J1	UBE2J1	0	0	0	0	0	0	0	0	0	0	0	1	2	6	0	0	0	0	0	0	0	0	0	0	0	0	0	0	2719200	0
Q9Y3P9;Q9Y3P9-2	Rab GTPase-activating protein 1	RABGAP1	0	0	0	0	0	0	0	0	0	0	0	11	0	0	0	0	0	0	0	0	0	0	0	0	0	0	4819200	0	0	0
Q9Y3R4	Sialidase-2	NEU2	0	0	0	0	0	1	0	0	0	0	0	0	0	0	0	0	0	0	0	0	0	0	0	0	0	0	0	0	0	0
Q9Y3T6	R3H and coiled-coil domain-containing protein 1	R3HCC1	0	0	0	0	0	0	0	0	0	0	0	0	0	0	0	0	0	0	0	0	0	0	0	0	0	0	0	0	0	0
Q9Y490	Talin-1	TLN1	0	0	0	0	0	0	0	0	0	0	0	0	0	0	0	0	0	0	0	0	0	0	0	0	0	0	0	0	0	0
Q9Y4E8;Q9Y4E8-2;Q9Y4E8-3	Ubiquitin carboxyl-terminal hydrolase 15	USP15	0	0	0	0	0	0	0	0	0	0	0	4	1	5	0	0	0	0	0	0	0	0	0	0	0	0	547730	0	605430	0
Q9Y5K6	CD2-associated protein	CD2AP	0	0	0	1	1	2	2	0	0	0	0	11	3	11	0	0	0	0	0	0	236680	128200	0	0	0	0	3437500	351980	3998200	0
Q9Y5Z9-2;Q9Y5Z9	UbiA prenyltransferase domain-containing protein 1	UBIAD1	0	0	0	0	0	0	0	0	0	0	0	2	1	2	3	0	0	0	0	0	0	0	0	0	0	0	1187500	0	1066000	1508600
Q9Y6D5;B4DYN7;B3KMT7;Q59FR3	Brefeldin A-inhibited guanine nucleotide-exchange protein 2	ARFGEF2	0	0	0	0	0	0	0	0	0	0	0	10	1	0	0	0	0	0	0	0	0	0	0	0	0	0	891220	0	0	0
R4GNB2;R4GN35;B3KXP9;Q5VZ89-5;Q5VZ89-6;Q5VZ89	DENN domain-containing protein 4C	DENND4C	0	0	0	0	0	0	0	0	0	0	0	2	0	0	0	0	0	0	0	0	0	0	0	0	0	0	205820	0	0	0
