# Supplementary material for: Split-BioID a conditional proteomics approach to monitor the composition of spatiotemporally defined protein complexes
Source: Nat Commun. 2017 Jun 6;8:15690. doi: 10.1038/ncomms15690 (PMC5467174; doi:10.1038/ncomms15690)
Supplement: Supplementary Data 2 — Proteomics dataset for TNRC6C/Ago2 and Dicer/Ago2 split BioID [file ncomms15690-s3.xlsx]

## Sheet: Ago2-TNRC6C enriched
Uniprot ID	Protein names	Gene names	Student's T-test significant	-Log Student's T-test p-value TNRC6C_Ctrl	Student's T-test Difference TNRC6C_Ctrl	LFQ intensity TNRC6C Repeat1	LFQ intensity TNRC6C Repeat2	LFQ intensity TNRC6C Repeat3	LFQ intensity GFP Repeat1	LFQ intensity GFP Repeat2	LFQ intensity GFP Repeat3	Log2 (LFQ TNRC6C/GFP) 1	Log2 (LFQ TNRC6C/GFP) 2	Log2 (LFQ TNRC6C/GFP) 3	Median TNRC6C/GFP	LFQ intensity Dicer Repeat1	LFQ intensity Dicer Repeat2	LFQ intensity Dicer Repeat3	Log2 (LFQ TNRC6C/Dicer) 1	Log2 (LFQ TNRC6C/Dicer) 2	Log2 (LFQ TNRC6C/Dicer) 3	median (TNRC6C/Dicer)	Found in Ago2, TNRC6C or Dicer IP-MS? (Frohn et al., Mol Cell Proteomics. 2012 + Li et al., PNAS 2014 and Landthaler., RNA 2008)	Found in Ago2 BioID (this study)?	P-body localization? (GO:0000932)	SG localization? (GO:0010494)	RNA-binding protein	proposed miRISC-related function	Reference for miRISC related function	Proposed RLC-related function	Reference for RLC-related function
Q9HCJ0	Trinucleotide repeat-containing gene 6C protein	TNRC6C	TNRC6C_Ctrl	6.83313	14.6429	30.9725	30.8422	29.1662	18.9108	20.0171	16.2301	12.0618	10.8251	12.9361	12.0618	15.6379	15.9477	16.4897	15.3347	14.8945	12.6765	14.8945	Yes	Yes	Yes		Yes	yes	Liu J et al, Nat Cell Biol. 2005; 7(12):1261-6
Q8NDV7	Trinucleotide repeat-containing gene 6A protein	TNRC6A	TNRC6C_Ctrl	7.67776	8.55719	24.4829	23.8568	24.0567	15.4043	15.5366	16.0953	9.0786	8.32025	7.96138	8.32025	15.7429	14.458	16.8009	8.73996	9.39879	7.25583	8.73996	Yes	Yes	Yes		Yes	yes	Eulalio A et al, Nat Struct Mol Biol. 200; 15(4):346-53
O75420	PERQ amino acid-rich with GYF domain-containing protein 1	GIGYF1	TNRC6C_Ctrl	6.27552	6.86275	23.4765	22.9115	23.0282	16.06	16.3668	15.2402	7.41659	6.54469	7.78791	7.41659	14.7113	15.3974	14.3637	8.76521	7.51411	8.66443	8.66443		Yes
O15061	Synemin	SYNM	TNRC6C_Ctrl	4.95902	8.22928	25.6059	24.1424	22.798	16.4625	15.0692	17.0273	9.14347	9.07319	5.77062	9.07319	15.9536	15.6346	15.1639	9.65238	8.50777	7.6341	8.50777
Q9UPQ9	Trinucleotide repeat-containing gene 6B protein	TNRC6B	TNRC6C_Ctrl	7.31467	8.8743	24.6237	24.4157	24.3672	16.2126	15.928	17.6174	8.41106	8.48772	6.74977	8.41106	16.2624	16.1684	14.1652	8.36128	8.24729	10.202	8.36128	Yes	Yes	Yes		Yes	yes	Eulalio A et al, Nat Struct Mol Biol. 200; 15(4):346-53
A5YKK6	CCR4-NOT transcription complex subunit 1	CNOT1	TNRC6C_Ctrl	5.51001	7.74795	23.6439	23.2478	22.8513	16.0236	14.76	16.2689	7.6203	8.48773	6.58241	7.6203	14.5043	15.8503	15.1761	9.13967	7.39743	7.67525	7.67525		Yes	Yes		Yes	yes	Chen CY et al, Nat Struct Mol Biol. 2009; 16(11):1160-6
Q9NRA8	Eukaryotic translation initiation factor 4E transporter	EIF4ENIF1	TNRC6C_Ctrl	6.23676	6.34812	21.7968	21.8851	21.7838	16.7213	16.3469	15.8686	5.0755	5.53821	5.91517	5.53821	14.4142	15.7989	14.7485	7.38257	6.08627	7.03531	7.03531		Yes	Yes		Yes	yes	Kamenska A et al, Nucleic Acids Res. 2014 Mar;42(5):3298-313
Q6Y7W6	PERQ amino acid-rich with GYF domain-containing protein 2	GIGYF2	TNRC6C_Ctrl	5.05344	6.58662	23.3055	23.6501	23.7623	21.3481	14.4329	16.8323	1.95741	9.21719	6.92999	6.92999	21.0131	17.9448	16.0928	2.29238	5.70525	7.66951	5.70525		Yes		Yes	Yes
Q6P2H3	Centrosomal protein of 85 kDa	CEP85	TNRC6C_Ctrl	5.9914	4.15109	20.2929	19.908	19.2914	16.3464	14.3089	14.3404	3.94648	5.59909	4.95099	4.95099	14.3781	14.6426	15.3708	5.91474	5.26538	3.9206	5.26538
Q5T6F2	Ubiquitin-associated protein 2	UBAP2	TNRC6C_Ctrl	2.52719	4.83491	21.6212	21.4417	20.4482	17.2077	15.3651	16.0256	4.41351	6.07661	4.42258	4.42258	14.1538	17.8584	15.6866	7.46745	3.58336	4.76158	4.76158		Yes			Yes
O14641	Segment polarity protein dishevelled homolog DVL-2	DVL2	TNRC6C_Ctrl	2.12409	3.62725	20.6666	19.6494	19.431	16.4605	17.5651	15.9728	4.20607	2.0843	3.45812	3.45812	15.723	18.394	14.9256	4.94354	1.25541	4.50532	4.50532		Yes
Q14157	Ubiquitin-associated protein 2-like	UBAP2L	TNRC6C_Ctrl	4.1763	6.37076	22.4169	22.0556	20.937	15.7099	16.1538	15.2741	6.70706	5.90178	5.66292	5.90178	17.0332	18.0376	16.6206	5.38376	4.01799	4.31648	4.31648		Yes			Yes
Q8TCU4	Alstrom syndrome protein 1	ALMS1	TNRC6C_Ctrl	3.63505	3.55544	19.9927	19.024	19.7067	16.2253	16.9969	14.2189	3.76741	2.02709	5.48773	3.76741	15.7056	15.0307	14.2172	4.28708	3.99329	5.48949	4.28708		Yes
Q8IZH2	5-3 exoribonuclease 1	XRN1	TNRC6C_Ctrl	3.3104	6.46021	24.5225	23.6096	20.3357	16.2695	15.5456	15.0328	8.25298	8.06407	5.30289	8.06407	19.9206	19.6771	17.2571	4.60189	3.93255	3.07862	3.93255		Yes			Yes	yes	Orban T and Izaurralde E, RNA. 2005; 11(4):459-69.
Q92973	Transportin-1	TNPO1	TNRC6C_Ctrl	3.58474	3.68649	19.7718	19.8095	19.4431	15.3778	16.7464	15.7172	4.39398	3.06307	3.72589	3.72589	17.1899	14.1843	15.6695	2.58193	5.62526	3.77362	3.77362					Yes	yes	Schraivogel D et al, Nucleic Acids Res. 2015 Sep 3;43(15):7447-61
O75179	Ankyrin repeat domain-containing protein 17	ANKRD17	TNRC6C_Ctrl	3.3671	5.20906	22.4598	22.0509	19.7666	18.0678	14.2807	15.3281	4.392	7.77018	4.43856	4.43856	18.3479	18.4285	16.3669	4.11191	3.62233	3.39971	3.62233		Yes			Yes
P51116	Fragile X mental retardation syndrome-related protein 2	FXR2	TNRC6C_Ctrl	3.04393	3.99738	20.7739	19.3769	19.7962	16.8329	15.2273	15.4409	3.94101	4.14956	4.35526	4.14956	16.3126	17.7219	16.1807	4.46128	1.655	3.61544	3.61544	Yes				Yes
P42694	Probable helicase with zinc finger domain	HELZ	TNRC6C_Ctrl	1.58503	2.46037	19.5663	18.853	15.4368	16.0615	15.5708	16.2019	3.50482	3.28217	-0.7651	3.28217	15.6721	15.303	15.5015	3.8942	3.54995	-0.06473	3.54995		Yes			Yes
O75534	Cold shock domain-containing protein E1	CSDE1	TNRC6C_Ctrl	2.50236	5.17494	24.0098	23.7543	21.7596	19.5322	18.6517	18.4044	4.47755	5.10261	3.35514	4.47755	20.4699	21.4642	17.7488	3.53984	2.29006	4.01077	3.53984		Yes			Yes
Q06787	Fragile X mental retardation protein 1	FMR1	TNRC6C_Ctrl	2.98139	3.69573	20.1993	18.6202	19.1362	16.1488	14.9303	16.2853	4.05044	3.68997	2.8509	3.68997	16.0312	17.6439	15.8669	4.16809	0.97631	3.26934	3.26934					Yes	yes	Muddashetty RS et al, Mol Cell. 2011; 42(5): 673–688
O95628	CCR4-NOT transcription complex subunit 4	CNOT4	TNRC6C_Ctrl	3.74585	3.57749	19.7372	19.1691	18.953	16.0577	14.6944	14.7926	3.67943	4.47472	4.16047	4.16047	16.0217	16.1375	15.7175	3.7155	3.03154	3.23554	3.23554			yes		Yes	yes	Chen CY et al, Nat Struct Mol Biol. 2009; 16(11):1160-6
Q7Z739	YTH domain-containing family protein 3	YTHDF3	TNRC6C_Ctrl	2.33596	3.50205	20.2665	19.8977	16.5407	14.8012	15.986	16.2938	5.46527	3.91167	0.24692	3.91167	15.9899	16.7397	15.2737	4.27663	3.15801	1.26701	3.15801	Yes	Yes			Yes
Q9Y5A9	YTH domain-containing family protein 2	YTHDF2	TNRC6C_Ctrl	3.71561	4.10776	19.068	19.3112	18.8587	14.4316	14.385	15.5058	4.63642	4.92621	3.35294	4.63642	15.5855	16.2509	15.8708	3.48254	3.0603	2.98789	3.0603	Yes	Yes	yes		Yes
Q6P2E9	Enhancer of mRNA-decapping protein 4	EDC4	TNRC6C_Ctrl	3.7527	4.27795	19.6405	19.1684	20.4718	15.9493	14.8821	17.7668	3.69112	4.28632	2.70498	3.69112	16.9512	16.6269	16.4849	2.68923	2.54152	3.98692	2.68923	Yes	Yes	yes			Yes	Frohn A et al, Mol Cell Proteomics. 2012 Nov; 11(11): 1442–1456.
Q9NR12	PDZ and LIM domain protein 7	PDLIM7	TNRC6C_Ctrl	3.82029	3.36217	19.2721	19.0705	18.9342	16.6636	16.985	17.3667	2.6085	2.08547	1.56752	2.08547	16.1111	16.4635	16.3011	3.161	2.60692	2.63312	2.63312
Q9Y265	RuvB-like 1	RUVBL1	TNRC6C_Ctrl	2.0967	2.33262	19.3919	18.0632	16.2586	15.419	15.7548	16.9556	3.97289	2.30835	-0.697	2.30835	15.5688	17.6089	13.6402	3.82314	0.45426	2.61838	2.61838
P48634	Protein PRRC2A	PRRC2A	TNRC6C_Ctrl	4.48092	4.36417	20.724	19.9611	18.9919	15.7831	16.4772	15.6815	4.94092	3.48398	3.31037	3.48398	18.1801	15.0169	16.8473	2.54395	4.94421	2.14455	2.54395		Yes			Yes
Q92540	Protein SMG7	SMG7	TNRC6C_Ctrl	1.93007	2.9451	19.1414	19.5372	17.4131	15.4568	15.0415	15.0966	3.68456	4.49562	2.31646	3.68456	16.6226	15.9043	16.3536	2.51882	3.63289	1.05946	2.51882		Yes	yes
Q9HBD1	Roquin-2	RC3H2	TNRC6C_Ctrl	1.71798	2.44027	18.8903	18.9977	16.0822	15.9724	16.185	16.5858	2.91794	2.8127	-0.50361	2.8127	16.579	15.5048	16.0618	2.31133	3.4929	0.02034	2.31133		Yes	yes		Yes	yes	Srivastava M et al, Nat Commun. 2015 Feb 20;6:6253
Q6YHU6	Thyroid adenoma-associated protein	THADA	TNRC6C_Ctrl	3.37934	4.07394	20.831	19.9016	18.9132	18.2466	16.8893	14.1053	2.58433	3.01229	4.80789	3.01229	18.5595	18.3424	15.3952	2.27147	1.55922	3.518	2.27147
P51114	Fragile X mental retardation syndrome-related protein 1	FXR1	TNRC6C_Ctrl	2.12163	3.83175	21.2629	20.8041	16.5396	16.6242	15.8177	16.0422	4.63876	4.98641	0.49741	4.63876	18.4705	18.5477	16.3055	2.79245	2.25646	0.23411	2.25646	Yes	Yes			Yes
Q9H0L4	Cleavage stimulation factor subunit 2 tau variant	CSTF2T	TNRC6C_Ctrl	4.96686	6.60686	22.8379	22.2094	23.196	19.4041	18.9881	19.4981	3.43378	3.22136	3.69788	3.43378	20.7172	19.9611	19.8308	2.12065	2.2483	3.36519	2.2483					Yes
Q8IVT2	Mitotic interactor and substrate of PLK1	MISP	TNRC6C_Ctrl	2.30559	2.81824	19.4549	18.8349	16.4246	18.2563	16.9979	15.9742	1.19858	1.83702	0.45044	1.19858	18.54	14.3974	14.2489	0.91485	4.43748	2.17579	2.17579		Yes
Q86TB9	Protein PAT1 homolog 1	PATL1	TNRC6C_Ctrl	1.49903	2.1748	19.4261	18.5468	15.9504	15.1598	15.4442	15.889	4.26634	3.10268	0.06136	3.10268	14.9937	16.4197	16.4537	4.43242	2.12716	-0.50331	2.12716		Yes	yes		Yes
Q15366	Poly(rC)-binding protein 2	PCBP2	TNRC6C_Ctrl	1.62864	3.90756	22.3313	21.0587	21.3269	18.1775	16.2124	18.6685	4.15383	4.84631	2.6584	4.15383	20.2266	19.4386	18.4849	2.10472	1.6201	2.84204	2.10472					Yes
Q9Y450	HBS1-like protein	HBS1L	TNRC6C_Ctrl	3.39319	5.53982	21.9938	21.4102	21.4521	18.5958	20.0221	18.9786	3.39803	1.38803	2.47344	2.47344	19.8923	20.5478	19.0699	2.10151	0.86235	2.38213	2.10151
Q8IWZ3	Ankyrin repeat and KH domain-containing protein 1	ANKHD1	TNRC6C_Ctrl	3.97789	3.67172	19.97	19.7477	18.5847	16.3867	15.5707	14.5447	3.58331	4.17703	4.03999	4.03999	18.2418	17.9425	15.8323	1.72819	1.80526	2.75238	1.80526		Yes			Yes
Q7Z417	Nuclear fragile X mental retardation-interacting protein 2	NUFIP2	TNRC6C_Ctrl	1.74027	2.56807	18.7461	18.1339	17.928	17.2842	15.161	15.8131	1.46187	2.97291	2.11493	2.11493	17.5859	16.444	15.5041	1.1602	1.6899	2.42388	1.6899		Yes			Yes
P26196	Probable ATP-dependent RNA helicase DDX6	DDX6	TNRC6C_Ctrl	3.90257	3.16253	19.1534	19.2315	19.0502	15.4163	15.4045	16.2057	3.73705	3.827	2.84454	3.73705	17.4682	17.6747	16.0306	1.68518	1.55688	3.01962	1.68518	Yes	Yes	yes	Yes	Yes	yes	Chu CY and Rana TM, PLoS Biol. 2006; 4(7):e210
Q9UKV8	Protein argonaute-2;Protein argonaute	AGO2	TNRC6C_Ctrl	5.84439	13.3916	30.4766	29.4615	29.5263	23.3178	23.1734	23.2149	7.1588	6.28815	6.31133	6.31133	28.8264	28.4263	27.2707	1.65027	1.03521	2.25556	1.65027	Yes	Yes	yes	Yes	Yes	yes	Eulalio A et al, Nat Struct Mol Biol. 200; 15(4):346-53
P49792	E3 SUMO-protein ligase RanBP2	RANBP2	TNRC6C_Ctrl	2.16144	3.29856	20.7847	19.4798	18.5079	17.1585	17.0674	17.4675	3.62622	2.41235	1.04039	2.41235	18.3709	18.9686	16.8909	2.41376	0.51114	1.61692	1.61692		Yes				yes	Sahin U et al, PLoS One. 2014; 9(7): e102957.
P33240	Cleavage stimulation factor subunit 2	CSTF2	TNRC6C_Ctrl	3.56276	5.771	21.315	20.7185	22.2687	15.02	15.3015	19.1159	6.29496	5.41705	3.15274	5.41705	19.738	19.3281	18.9199	1.57699	1.39038	3.34873	1.57699					Yes
Q8WWM7	Ataxin-2-like protein	ATXN2L	TNRC6C_Ctrl	1.64762	2.98035	19.8386	19.6267	16.9023	14.7383	15.7653	15.7785	5.10035	3.86144	1.12374	3.86144	16.8346	18.11	15.7321	3.00396	1.51669	1.17015	1.51669		Yes		Yes	Yes	yes (fly)	McCann C et al, Proc Natl Acad Sci U S A. 2011 Sep 6;108(36):E655-62
P62987	Ubiquitin-40S ribosomal protein S27a;Ubiquitin;40S ribosomal protein S27a;Ubiquitin-60S ribosomal protein L40;Ubiquitin;60S ribosomal protein L40;Polyubiquitin-B;Ubiquitin;Polyubiquitin-C;Ubiquitin	RPS27A;UBB;UBC;UBA52	TNRC6C_Ctrl	2.32325	2.86334	25.5402	25.4236	25.0232	23.3418	22.7584	23.0039	2.1984	2.66526	2.01928	2.1984	24.0423	24.3752	23.3609	1.49782	1.04837	1.66226	1.49782
Q9HCH0	Nck-associated protein 5-like	NCKAP5L	TNRC6C_Ctrl	2.9843	4.51914	20.591	20.7637	19.7929	18.4777	18.6291	15.939	2.11334	2.1346	3.85398	2.1346	19.0987	19.6892	13.4923	1.49229	1.07453	6.30068	1.49229
Q8TCG1	Protein CIP2A	KIAA1524	TNRC6C_Ctrl	4.44205	6.77499	23.1308	22.5566	21.224	20.1319	19.6959	18.8873	2.99885	2.8607	2.33667	2.8607	21.0425	22.0723	19.7695	2.08827	0.48432	1.4545	1.4545
P11940	Polyadenylate-binding protein;Polyadenylate-binding protein 1	PABPC1	TNRC6C_Ctrl	2.44615	3.58748	19.8725	18.103	20.0379	17.0822	16.6111	18.075	2.79025	1.49183	1.96293	1.96293	14.7311	18.0086	18.6478	5.14135	0.09439	1.39009	1.39009	Yes	Yes		Yes	Yes	yes	Fabian MR et al, Mol Cell. 2009; 35(6): 868–880
Q15365	Poly(rC)-binding protein 1	PCBP1	TNRC6C_Ctrl	1.4328	3.79582	23.0102	22.3337	22.1095	20.5248	20.4996	19.671	2.48538	1.83406	2.43848	2.43848	21.9205	21.6475	20.2847	1.08963	0.6862	1.82479	1.08963					Yes
Q12800	Alpha-globin transcription factor CP2	TFCP2	TNRC6C_Ctrl	1.46998	3.00261	20.6557	20.0376	15.3536	17.9376	17.1252	15.3938	2.71813	2.91243	-0.0402	2.71813	17.8166	19.0176	15.9302	2.83909	1.02009	-0.57664	1.02009					Yes
P08865	40S ribosomal protein SA	RPSA	TNRC6C_Ctrl	4.42922	4.97656	20.6518	20.5055	20.0462	17.8032	18.7199	18.4458	2.84854	1.78563	1.60043	1.78563	19.8023	19.8988	18.7945	0.84944	0.60676	1.25168	0.84944
																						Total	11 (22%)					16 (32%)		0 (0%)	Total found in Ago2 or TNRC6C IP, or with a miRISC related function:	20 (40%)

## Sheet: Ago2-Dicer enriched
Uniprot ID	Protein names	Gene names	Student's T-test significant	-Log Student's T-test p-value Dicer_Ctrl	Student's T-test Difference Dicer_Ctrl	LFQ intensity Dicer Repeat1	LFQ intensity Dicer Repeat2	LFQ intensity Dicer Repeat3	LFQ intensity GFP Repeat 1	LFQ intensity GFP Repeat 2	LFQ intensity GFP Repeat 3	Log2 (LFQ Dicer/GFP) 1	Log2 (LFQ Dicer/GFP) 2	Log2 (LFQ Dicer/GFP) 3	Median (Dicer/GFP)	LFQ intensity TNRC6C Repeat 1	LFQ intensity TNRC6C Repeat 2	LFQ intensity TNRC6C Repeat 3	Log2 (LFQ Dicer/TNRC6C) 1	Log2 (LFQ Dicer/TNRC6C) 2	Log2 (LFQ Dicer/TNRC6C)3	Median (Dicer/TNRC6C)	Found in Ago2, TNRC6C or Dicer IP-MS? (Frohn et al., Mol Cell Proteomics. 2012 + Li et al., PNAS 2014 and Landthaler., RNA 2008)	Found in Ago2 BioID (this study)?	P-body localization? (GO:0000932)	SG localization? (GO:0010494)	Hsp90 associated	proposed miRISC-related function	Reference for miRISC related function	Proposed RLC-related function	Reference for RLC-related function
Q9UPY3	Endoribonuclease Dicer	DICER1	Dicer_Ctrl	6.08451	14.7692	30.1582	30.8314	27.8913	16.3019	15.7193	15.7544	13.8564	15.1121	12.137	13.8564	16.3016	14.4459	14.6761	13.8566	16.3855	13.2153	13.8566	Yes	yes						yes	Maniataki E and Mourelatos Z, Genes Dev. 2005; 19(24): 2979–2990
Q9H6T3	RNA polymerase II-associated protein 3	RPAP3	Dicer_Ctrl	1.63586	2.61973	19.8496	19.6388	16.8985	16.9393	14.3286	15.6114	2.91029	5.31017	1.28709	2.91029	15.5207	16.2582	15.2612	4.3289	3.38055	1.63737	3.38055		yes			yes
Q13823	Nucleolar GTP-binding protein 2	GNL2	Dicer_Ctrl	2.78622	3.80789	19.8223	21.0657	18.5762	17.2508	15.5911	15.3242	2.57151	5.47456	3.25195	3.25195	16.639	17.6058	15.9807	3.18331	3.45985	2.59545	3.18331	Yes (Dicer IP)
Q16543	Hsp90 co-chaperone Cdc37;Hsp90 co-chaperone Cdc37, N-terminally processed	CDC37	Dicer_Ctrl	1.88403	2.32206	18.2158	18.1262	15.9122	15.5129	15.3958	16.7644	2.70297	2.73036	-0.8522	2.70297	15.558	14.3966	16.9261	2.65786	3.72951	-1.01393	2.65786					yes			yes	Pare J. et al, Mol Biol Cell. 2013; 24(15): 2303-2310
P53041	Serine/threonine-protein phosphatase;Serine/threonine-protein phosphatase 5	PPP5C	Dicer_Ctrl	1.64506	2.6447	19.3873	19.1497	15.6278	15.6686	16.4081	16.0294	3.71868	2.7416	-0.40161	2.7416	16.841	16.3189	16.3937	2.54632	2.83085	-0.76588	2.54632					yes
P53396	ATP-citrate synthase	ACLY	Dicer_Ctrl	2.87684	2.38411	18.3705	18.1289	18.8008	16.7022	15.8793	17.6766	1.6683	2.24956	1.1242	1.6683	16.6554	14.6961	16.3329	1.71505	3.43275	2.46792	2.46792
Q14204	Cytoplasmic dynein 1 heavy chain 1	DYNC1H1	Dicer_Ctrl	2.98699	2.83695	19.2143	19.2583	19.4591	16.4749	15.0727	18.8203	2.73941	4.18554	0.63872	2.73941	15.7708	17.7047	19.0694	3.44351	1.55364	0.38962	1.55364
Q3B726	DNA-directed RNA polymerase I subunit RPA43	TWISTNB	Dicer_Ctrl	2.355	2.09801	18.3527	18.7887	17.5312	19.1336	16.2415	15.7669	-0.78097	2.54721	1.76436	1.76436	18.6365	17.4095	14.9039	-0.28383	1.37919	2.62738	1.37919
P07900	Heat shock protein HSP 90-alpha	HSP90AA1	Dicer_Ctrl	4.11758	5.59043	21.0674	21.2027	21.0083	19.6135	19.6098	19.7789	1.4539	1.59288	1.22932	1.4539	19.9195	19.8433	20.4467	1.14796	1.35936	0.56158	1.14796	Yes	yes			yes			yes	Pare J. et al, Mol Biol Cell. 2013; 24(15): 2303-2310
P08238	Heat shock protein HSP 90-beta	HSP90AB1	Dicer_Ctrl	1.66418	4.43214	23.5247	23.7685	23.2216	21.6965	21.6005	21.8928	1.82817	2.16795	1.32886	1.82817	22.6292	22.0878	22.5976	0.89543	1.68073	0.62404	0.89543	Yes				yes			yes	Pare J. et al, Mol Biol Cell. 2013; 24(15): 2303-2310
P11142	Heat shock cognate 71 kDa protein	HSPA8	Dicer_Ctrl	1.78427	6.91804	26.1781	26.0733	24.7987	23.1201	23.2285	22.9868	3.05801	2.84471	1.81187	2.84471	25.2454	25.1883	24.85	0.93272	0.88494	-0.05133	0.88494					yes			yes	Iwasaki S et al, Mol Cell. 2010; 39(2):292-9
Q9H3U1	Protein unc-45 homolog A	UNC45A	Dicer_Ctrl	2.33893	2.87972	18.9659	19.0893	16.4812	17.2441	17.4915	16.1306	1.72188	1.59785	0.35063	1.59785	18.8312	18.4652	14.6474	0.13472	0.62412	1.83375	0.62412		yes			yes
P31948	Stress-induced-phosphoprotein 1	STIP1	Dicer_Ctrl	2.55722	4.0151	20.0065	20.8398	16.84	15.0328	16.6545	16.6826	4.97365	4.18536	0.15743	4.18536	19.4368	19.8064	19.6655	0.56971	1.03345	-2.82549	0.56971					yes			yes	Nakanishi K, Wiley Interdiscip Rev RNA. 2016; 7(5):637-60
Q9UKV8	Protein argonaute-2;Protein argonaute	AGO2	Dicer_Ctrl	5.37399	11.7446	28.8264	28.4263	27.2707	23.3178	23.1734	23.2149	5.50853	5.25294	4.05577	5.25294	30.4766	29.4615	29.5263	-1.65027	-1.03521	-2.25556	-1.65027	Yes	yes						yes	Maniataki E and Mourelatos Z, Genes Dev. 2005; 19(24): 2979–2990
																						Total	5 (36%)					0 (0%)		7 (50%)		Total found in Ago2 or Dicer IP, or with a RLC related function:	8 (57%)

## Sheet: Complete dataset with controls
Majority protein IDs	Protein names	Gene names	Peptides Dicer 1	Peptides Dicer 2	Peptides Dicer 3	Peptides GFP 1	Peptides GFP 2	Peptides GFP 3	Peptides TNRC6C 1	Peptides TNRC6C 2	Peptides TNRC6C 3	Peptides GRASP65 BioID	Peptides Lamp1 BioID	Peptides Rab11 BioID	Peptides RHD4 BioID	Peptides Sec61 BioID	Peptides TGN38 BioID	LFQ intensity Dicer 1	LFQ intensity Dicer 2	LFQ intensity Dicer 3	LFQ intensity GFP 1	LFQ intensity GFP 2	LFQ intensity GFP 3	LFQ intensity TNRC6C 1	LFQ intensity TNRC6C 2	LFQ intensity TNRC6C 3	LFQ intensity GRASP65 BioID	LFQ intensity Lamp1 BioID	LFQ intensity Rab11 BioID	LFQ intensity RHD4 BioID	LFQ intensity Sec61 BioID	LFQ intensity TGN38 BioID
Q9HCJ0;Q9HCJ0-2	Trinucleotide repeat-containing gene 6C protein	TNRC6C	2	1	0	18	8	2	99	91	73	0	0	1	0	3	0	50988	0	0	492840	1061100	76867	2107000000	1925000000	602420000	0	0	0	0	85063	0
A0A024R5C5;P11498	Pyruvate carboxylase;Pyruvate carboxylase, mitochondrial	PC	83	81	64	99	91	60	102	85	57	77	77	91	75	86	87	1244800000	1524200000	883840000	1635000000	1516900000	783250000	1641700000	1229700000	843300000	1520900000	1079900000	1784200000	765610000	1165300000	2293600000
Q9UKV8;Q9UKV8-2;A4FVC0	Protein argonaute-2;Protein argonaute	AGO2;EIF2C2	65	75	49	54	29	26	96	85	49	0	0	2	1	2	1	475990000	360720000	161920000	10456000	9459700	9736300	1494100000	739260000	773200000	0	0	365780	0	203360	0
A3R0T8;P10412;Q4VB24;B2R984;A3R0T7;P16402	Histone H1.4;Histone H1.3	HIST1H1E;HIST1H1D	21	18	17	21	18	14	21	19	12	16	18	24	19	22	20	704360000	219590000	89649000	673730000	487410000	143160000	419410000	96962000	187060000	273560000	101700000	1437400000	197780000	386290000	636260000
P05165;P05165-2;B2RDE0;P05165-3	Propionyl-CoA carboxylase alpha chain, mitochondrial	PCCA	53	54	39	60	57	40	57	53	38	49	49	59	45	54	54	195390000	273570000	140810000	225840000	202870000	159750000	206160000	187880000	125470000	242550000	245510000	378040000	94899000	237950000	348040000
P16401	Histone H1.5	HIST1H1B	20	17	14	21	18	12	21	15	10	17	19	24	19	23	21	280340000	54349000	58158000	241480000	188050000	106690000	173820000	24465000	138710000	149040000	102340000	569070000	120150000	135370000	291040000
B2ZZ90;Q13085;Q13085-4;Q13085-2;A0A024R0Y2;Q13085-3	Acetyl-CoA carboxylase 1;Biotin carboxylase	ACACA;hCG_30204	96	115	74	140	119	86	136	107	72	39	62	79	75	15	61	157170000	129210000	95905000	485260000	253780000	314160000	172800000	97657000	92206000	35357000	64179000	41814000	83123000	783200	52996000
A0A0S2Z693;Q96RQ3;E9PHF7;E9PG35;Q68D27;F5GYT8;B4DH16;G5E9X5;B4DHW5	Methylcrotonoyl-CoA carboxylase subunit alpha, mitochondrial	MCCC1;DKFZp686B20267	33	42	31	48	41	27	51	41	26	31	24	45	24	39	33	101180000	133480000	103430000	130250000	108310000	114140000	126340000	85488000	98562000	77540000	50499000	204340000	37112000	82639000	166790000
P35908	Keratin, type II cytoskeletal 2 epidermal	KRT2	52	57	40	66	50	39	61	62	40	41	40	53	47	50	44	190140000	329750000	184950000	330910000	141400000	145230000	77944000	233320000	212920000	113210000	123810000	50460000	127040000	100790000	64263000
Q09666	Neuroblast differentiation-associated protein AHNAK	AHNAK	147	224	151	176	105	160	154	152	118	41	42	180	98	62	129	63282000	74767000	75078000	58868000	39787000	80645000	58061000	51565000	64720000	32638000	32978000	117470000	58999000	10121000	117130000
O15061;A0A075B7B1;O15061-2;H0YL34	Synemin	SYNM	3	5	0	3	1	0	49	47	23	0	0	0	1	3	0	63460	50872	0	90302	0	0	51069000	18517000	7292400	0	0	0	0	162520	0
P16403	Histone H1.2	HIST1H1C	21	16	16	22	18	14	22	16	12	15	16	23	18	22	19	119690000	17363000	32803000	79848000	42838000	23193000	49813000	9959900	27294000	27996000	4521300	152610000	17707000	51710000	87702000
Q5RKT7;B2RDW1;P62979;J3QS39;J3QTR3;F5H6Q2;Q3MIH3;F5GYU3;F5H2Z3;F5H265;Q5UGI3;B4DV12;F5H388;F5H747;F5GXK7;J3QKN0;Q5U5U6;Q5PY61;Q9UFQ0;Q96C32;Q96MH4;L8B4I8;L8B196;Q96H31;L8B4R0;A8K674;L8B4Z6;L8B4M0;L8B4J3;Q66K58;Q59EM9;P62987;P0CG47;P0CG48;Q8WYN9;M0R1V7;Q49A90	Ubiquitin-40S ribosomal protein S27a;Ubiquitin;40S ribosomal protein S27a;Ubiquitin-60S ribosomal protein L40;Ubiquitin;60S ribosomal protein L40;Polyubiquitin-B;Ubiquitin;Polyubiquitin-C;Ubiquitin	RPS27A;HEL112;UBB;UBC;UBA52;DKFZp434K0435;UbC	7	8	3	8	6	4	8	7	4	3	3	7	5	4	4	17277000	21761000	10773000	10631000	7094900	8411300	48793000	45006000	34098000	1923800	2767900	9780100	6160700	17276000	6812200
V9HW22;P11142;E9PKE3;Q53GZ6;B3KTV0;Q53HF2;Q96IS6;P11142-2;E9PNE6;B4E1Q1;E9PN89;A8K7Q2	Heat shock cognate 71 kDa protein	HEL-S-72p;HSPA8	26	31	18	28	17	14	31	32	17	0	0	14	5	18	4	75929000	70604000	29184000	9117100	9828500	8312200	39777000	38233000	30241000	0	0	2627900	1535600	4789600	1256000
Q59EJ3;B4DNT8;B4DWK5			24	26	15	22	9	11	29	28	13	0	0	7	2	13	1	32186000	28549000	14769000	3708100	2469000	3858700	29027000	19969000	17670000	0	0	495200	0	2641200	0
Q9UPQ9-1;Q9UPQ9;A0A024R1T4;H0Y720	Trinucleotide repeat-containing gene 6B protein	TNRC6B	0	0	0	1	0	1	45	37	24	0	0	0	0	0	0	0	0	0	0	0	0	25850000	22380000	21640000	0	0	0	0	0	0
A0A024R2Z6;Q9BVP2-2;Q9BVP2	Guanine nucleotide-binding protein-like 3	GNL3	27	39	16	40	36	7	35	43	13	23	9	44	27	40	35	42216000	165850000	27243000	64409000	92244000	1803800	25378000	155080000	25506000	37417000	1640100	215400000	39849000	111760000	101150000
Q8IZH2-2;Q8IZH2;H7C5E4;B3KW17	5-3 exoribonuclease 1	XRN1	13	13	4	4	0	0	34	29	7	1	0	6	4	4	1	992410	838290	156640	78996	0	0	24099000	12800000	1323300	0	0	189470	173880	91013	0
Q8NDV7-6;Q8NDV7;Q8NDV7-5;Q8NDV7-2	Trinucleotide repeat-containing gene 6A protein	TNRC6A	2	1	1	1	0	1	42	32	26	0	1	1	0	0	0	0	0	0	0	0	0	23447000	15192000	17450000	0	0	0	0	0	0
Q7Z2W4;C9J6P4;A8K9U6;Q7Z2W4-2;Q05DV5;Q7Z2W4-3	Zinc finger CCCH-type antiviral protein 1	ZC3HAV1	12	16	8	7	5	3	21	20	13	0	1	28	18	29	9	1756200	1382400	561560	487880	700700	194170	20199000	11672000	6846100	0	0	13029000	5277000	27680000	1695900
Q9GZV0;A0A024R0K2;A0A024R0E2;O75534-2;O75534;O75534-3;O75534-4;Q96L66;E9PLT0;Q9UG93	Cold shock domain-containing protein E1	CSDE1;UNR;DKFZp586J0620	14	19	3	12	3	2	25	25	7	1	0	9	2	15	0	1452300	2893200	220250	758190	411830	346960	16891000	14150000	3550400	0	0	544410	402120	1847100	0
P49327;A0A0U1RQF0	Fatty acid synthase;[Acyl-carrier-protein] S-acetyltransferase;[Acyl-carrier-protein] S-malonyltransferase;3-oxoacyl-[acyl-carrier-protein] synthase;3-oxoacyl-[acyl-carrier-protein] reductase;3-hydroxyacyl-[acyl-carrier-protein] dehydratase;Enoyl-[acyl-carrier-protein] reductase;Oleoyl-[acyl-carrier-protein] hydrolase	FASN	35	33	23	27	7	16	50	35	19	1	0	31	40	4	2	5762900	4567800	6395500	1688300	268960	3061300	14990000	5869600	5928800	0	0	3996300	23172000	68274	449150
A5YKK6;A5YKK6-2;A5YKK6-3;B4DYL7;A5YKK6-4	CCR4-NOT transcription complex subunit 1	CNOT1	0	0	0	1	0	0	41	39	13	0	0	0	0	0	0	0	0	0	0	0	0	13108000	9960400	7567200	0	0	0	0	0	0
O75420;A2VDH9;A4D2E1	PERQ amino acid-rich with GYF domain-containing protein 1	GIGYF1;PERQ1	1	0	0	0	0	1	19	18	12	0	0	1	0	0	0	0	0	0	0	0	0	11672000	7889400	8553900	0	0	0	0	0	0
P18583-5;P18583-2;P18583-7;P18583;P18583-9;P18583-10;P18583-4;P18583-3;H7C1M2	Protein SON	SON	36	32	13	38	9	8	35	33	15	5	3	17	12	6	8	16523000	15695000	4893900	9627700	3625600	2271300	11166000	10353000	12705000	1675000	675340	3282000	5207500	660850	1071400
A0A024R4A5;Q6Y7W6-4;Q6Y7W6-5;Q6Y7W6;I1E4Y6;Q6Y7W6-3;E7ESB6;B4DRT8;B4DZM1	PERQ amino acid-rich with GYF domain-containing protein 2	TNRC15;GIGYF2	7	6	0	5	1	1	24	23	12	0	0	1	0	2	0	2116300	252310	0	2669400	0	0	10367000	13164000	14229000	0	0	0	0	430940	0
Q8TBK5;Q8N5Z7;A0A024RBK3;Q9HBB3;Q02878;B2R4K7;B4DRX3	60S ribosomal protein L6	RPL6	15	19	7	20	19	6	15	19	5	3	6	14	10	11	8	23495000	47662000	20757000	21419000	90425000	5642600	9928600	35784000	17126000	4247400	5039000	29942000	13501000	6253400	6084700
Q9NX58	Cell growth-regulating nucleolar protein	LYAR	15	15	5	17	13	5	15	13	2	20	12	32	24	31	23	7869000	4586900	1464900	10324000	2144000	2545400	9303800	4831600	643530	10116000	6024400	66349000	30744000	69115000	25825000
P11387;B9EG90	DNA topoisomerase 1	TOP1	18	22	11	24	19	11	18	21	8	6	0	16	12	16	10	9487700	14927000	12788000	14460000	13193000	22253000	9209300	10744000	10444000	1021800	0	9699400	6201500	9186200	6295100
A0A087X211;Q8TCG1;Q8TCG1-2	Protein CIP2A	KIAA1524	10	13	5	11	5	3	14	15	6	0	0	0	1	2	0	2159900	4409800	893740	1149000	849290	484900	9184700	6169000	2449400	0	0	0	0	77210	0
P21333-2;P21333;Q5HY54;Q8TES4	Filamin-A	FLNA;FLJ00119	51	55	38	41	17	19	52	38	26	88	34	115	121	95	35	13778000	11150000	8694100	4123300	2995600	3471700	8574800	6264700	8385100	93338000	12257000	62802000	325920000	23250000	9846400
B4DZG2;A0A024R8C1;Q15361	Transcription termination factor 1	TTF1	21	19	10	23	20	11	19	14	9	22	25	39	30	33	29	11950000	8995700	6554000	11088000	14262000	9020400	8565300	6147600	5242700	15869000	22357000	54086000	38570000	13040000	46579000
Q53SS8;Q15365	Poly(rC)-binding protein 1	PCBP1	8	7	5	6	4	4	10	9	6	0	0	4	3	7	2	3969500	3285000	1277300	1508600	1482500	834750	8447900	5285700	4524900	0	0	796640	1423800	3207400	461700
Q9H0L4	Cleavage stimulation factor subunit 2 tau variant	CSTF2T	6	6	6	5	3	4	8	7	6	0	0	2	0	1	0	1723900	1020700	932540	693780	519970	740490	7497100	4849600	9609300	0	0	156630	0	0	0
B2RA03;A0A024RAY2;P05783;F8VZY9;I6L965	Keratin, type I cytoskeletal 18	KRT18	11	11	8	12	9	7	11	13	10	9	2	28	27	27	9	2887000	4279800	3422600	2447600	2946100	3548700	6919200	4649900	6472200	3443000	0	16079000	42156000	26859000	745690
A8K9K6;O00567;A0PJ92;H0YDU4	Nucleolar protein 56	NOP56	13	15	12	17	12	10	14	15	11	3	6	12	11	12	6	7710900	6888000	5575700	6421100	8644000	9954000	6857800	5572100	6392400	1477500	1751700	6473100	5170800	3320400	3304400
A0A024RD80;P08238;B4DMA2;B4DGL0;Q6PK50	Heat shock protein HSP 90-beta	HSP90AB1	12	18	11	13	6	6	13	12	8	0	0	8	4	14	4	12068000	14290000	9781600	3398600	3179900	3893900	6487600	4457400	6346800	0	0	1564700	975280	3392200	1354800
Q9NR30;Q9NR30-2	Nucleolar RNA helicase 2	DDX21	15	20	13	22	17	12	20	20	8	1	0	10	8	8	1	3490800	5529900	4716200	5290100	4673200	4923000	6419400	3323000	3896500	0	0	4035700	3541100	2087300	0
V9HWB8;P14618;A0A024R5Z9;P14618-2;B4DNK4;H3BTN5;P14618-3;B4DRT3;Q8WUW7;A0A024R609;H3BQ34;Q504U3;H3BR70	Pyruvate kinase;Pyruvate kinase PKM	HEL-S-30;PKM;PKM2	10	16	11	11	8	7	15	13	12	0	1	7	6	8	6	2960500	4252400	6472500	2068200	2458800	3494100	5884700	4209700	7481400	0	0	2639100	2617100	3160300	2493100
Q2L6I2;Q8NE71-2;Q8NE71;Q59F96;H0YGW7	ATP-binding cassette sub-family F member 1	ABCF1	17	19	9	19	17	14	18	16	11	0	0	17	8	12	0	5959000	7412900	3346200	10656000	12272000	8744200	5813400	4320200	3163100	0	0	4814500	3887500	2074900	0
H0YM23;O75179-6;O75179-7;O75179-2;O75179;B4DTP3;B4DR08	Ankyrin repeat domain-containing protein 17	ANKRD17	6	10	1	6	1	0	22	20	4	1	1	0	2	2	1	333620	352810	0	274750	0	0	5768500	4344800	891980	0	0	0	0	234500	0
Q14157-1;Q14157-4;Q14157-3;Q14157;Q14157-5;B4DYY5;F8W726;B4DZJ6;Q5VU77	Ubiquitin-associated protein 2-like	UBAP2L	5	5	3	3	1	1	14	15	6	0	0	0	0	5	0	134120	269060	100760	53597	0	0	5599700	4359000	2007600	0	0	0	0	222670	0
Q6IPT9;Q6IPS9;Q6IPN6;Q53HR5;Q53HQ7;Q53HM9;Q5VTE0;P68104;A0A087WVQ9;Q53GA1;Q53GE9;Q53G85;A8K9C4;P68104-2;B4DNE0;Q96RE1;B4DV42;Q8IUB0;Q53HR1;A0A087WV01;Q9H2I7;Q53G89;Q504Z0;Q9NZS6;Q96C29;Q8TBL1;Q6P082;Q96CD8;Q6P4C9	Elongation factor 1-alpha;Putative elongation factor 1-alpha-like 3;Elongation factor 1-alpha 1	EEF1A1;EEF1A1P5;EEF1A1L14	6	9	7	8	6	7	8	7	7	2	7	10	6	11	5	3975700	7696000	8813300	3562300	4679400	5986400	5330100	5220200	6473600	3638800	4882000	4937400	6309400	26619000	3299200
Q15366-6;Q15366-3;Q15366;Q15366-2;B4DLC0;B4DRD7;H3BRU6;F8VZX2;Q15366-7;Q15366-8;Q15366-4;Q15366-5;F8VXH9;F8W0G4	Poly(rC)-binding protein 2	PCBP2	5	5	5	4	2	4	7	6	5	0	0	2	3	5	2	1226900	710580	366860	296460	0	416660	5277100	2184300	2630500	0	0	455790	554060	1789900	0
A0A024R326;Q6IPI1;P47914	60S ribosomal protein L29	RPL29	4	4	1	4	4	1	3	4	1	3	3	5	5	4	5	15305000	21697000	0	8886700	49969000	0	4984400	18665000	0	56354000	6474000	206900000	46702000	68037000	86585000
Q9Y2X3;B3KN82	Nucleolar protein 58	NOP58	15	17	11	16	14	11	15	15	8	0	1	15	8	12	5	6189200	7452100	3528600	6939800	7352100	5780600	4652300	5018400	3315600	0	0	6032400	4589900	2348700	3740800
Q13428-3;Q13428-8;Q13428;Q13428-4;Q13428-2;E7ETY2;Q13428-7;J3KQ96;Q13428-6;B4DRA2;Q13428-5	Treacle protein	TCOF1	22	20	12	23	21	14	17	16	3	1	1	16	13	9	11	4829800	6496400	4091200	6095200	9435900	5590700	4589400	3321800	1166100	0	0	3058800	6154600	1111300	5194400
Q1ED39	Lysine-rich nucleolar protein 1	KNOP1	14	15	10	16	12	8	15	14	9	3	2	14	7	11	11	4010000	3755300	4159500	4799500	4644800	4232900	4396900	2630000	2818300	2053300	841620	8988300	3275300	2423100	5002900
P26358-2;A0A024R7E3;P26358;I6L9H2;Q59FP7;P26358-3	DNA (cytosine-5)-methyltransferase 1;DNA (cytosine-5)-methyltransferase	DNMT1	11	10	5	18	11	10	13	12	3	0	0	1	0	0	0	1349700	848520	442390	4614000	4909100	3043700	4263100	1216600	679470	0	0	0	0	0	0
D9YZV0;B3KNB9;A8K9E1;Q9Y450-4;Q9Y450;B7Z524;H0YDX7;J3QT46;B7Z1K2	HBS1-like protein	HBS1L	8	11	3	7	3	5	12	14	6	0	0	0	1	2	0	973160	1532900	550330	396180	1064800	516580	4176400	2786800	2868900	0	0	0	0	537160	0
Q9UQ35;O60382	Serine/arginine repetitive matrix protein 2	SRRM2;KIAA0324	16	16	6	16	19	15	13	12	3	0	0	0	0	2	0	5486400	9424700	1204700	5682800	37899000	6367100	4166700	2486600	478410	0	0	0	0	692510	0
A0A0D9SFB3;A0A0D9SG12;B5BTY4;A0A0D9SF53;O00571;Q59GX6;O00571-2;Q5S4N1;B4DLU5;A0A024R9A4;O15523-2;O15523	ATP-dependent RNA helicase DDX3X;ATP-dependent RNA helicase DDX3Y	DDX3X;DDX3Y	6	11	3	4	1	3	16	12	5	0	0	9	2	14	1	564480	1483100	1125700	221290	0	385240	4039500	2870700	1577500	0	0	925590	0	4082900	0
B3KT06;B3KPS3;P68363;A8JZY9;P68363-2;B4DDU2;F8VVB9	Tubulin alpha-1B chain	TUBA1B	5	8	7	8	6	7	10	9	8	3	1	13	6	15	6	2355000	3668900	6144700	2413500	2258600	3943400	3841300	3223800	6436300	1210400	0	6222400	3447100	13436000	1856800
A0A024R1K0;Q9NRA8;Q9NRA8-3;B1AKL4;Q9NRA8-2;B4DR76	Eukaryotic translation initiation factor 4E transporter	EIF4ENIF1	0	1	0	0	0	0	15	16	6	0	0	0	0	1	0	0	0	0	0	0	0	3643300	3873300	3610600	0	0	0	0	0	0
Q8N5A0;A0A087WUT6;O60841;B3KM86;D3DVI5	Eukaryotic translation initiation factor 5B	EIF5B	6	11	8	11	5	7	11	5	7	0	0	11	6	10	7	1059700	2243800	1615500	2532700	1137000	3516900	3404000	1082900	1362400	0	0	3956900	879590	1777800	1118600
Q02040;X6RAJ1;Q02040-2;Q02040-3;Q05DA9	A-kinase anchor protein 17A	AKAP17A;SFRS17A	8	11	3	11	8	2	9	8	3	0	0	7	2	5	1	3209600	4080400	2638900	2495900	2507900	1507900	3281100	2694900	1494100	0	0	2804600	1437500	886940	0
Q5T6F2;B4DZ54;B7Z7P2;B4DH66;B4DRB6;F5H2U4	Ubiquitin-associated protein 2	UBAP2	1	2	0	2	0	0	11	11	4	0	0	1	0	7	0	0	237630	0	151370	0	0	3225800	2848400	1430600	0	0	0	0	737740	0
Q53HG7;Q14247;A0A024R5M3;Q14247-3;Q14247-2;Q76MU0	Src substrate cortactin	CTTN;EMS1	10	11	2	9	3	3	17	13	5	5	1	27	21	31	5	1004000	1194500	474110	520970	386300	422070	3072100	2177100	2683700	542380	0	10032000	12963000	46534000	385250
P07305;P07305-2	Histone H1.0;Histone H1.0, N-terminally processed	H1F0	7	4	1	7	5	1	5	2	1	6	4	9	5	7	7	11946000	324840	0	9244100	1000200	0	3069800	409190	0	1600300	1249600	21624000	3489800	7004900	13115000
Q53GK6;Q53G99;Q53G76;Q1KLZ0;P60709;B4E335;Q8WVW5;B4DW52;B3KWQ3;Q6PJ43;B7ZAP6	Actin, cytoplasmic 1;Actin, cytoplasmic 1, N-terminally processed	PS1TP5BP1;ACTB;ACTG1	10	13	10	15	8	8	11	14	11	3	2	11	7	10	8	3945000	7016400	11005000	3787900	5363200	5385800	3058600	4003900	11934000	3117700	3198900	4797400	7120300	6060800	9601900
E9PID8;B4DUD5;E7EWR4;B3V096;P33240-2;P33240	Cleavage stimulation factor subunit 2	CSTF2	5	6	6	3	3	4	8	8	6	0	0	1	0	1	0	874450	658180	495980	0	0	568150	2608900	1725400	5052800	0	0	0	0	0	0
E9PR30;P62861	40S ribosomal protein S30	FAU	2	2	2	2	2	2	2	2	2	2	2	2	2	1	2	7214900	3368700	2276400	4660700	3160600	5284200	2592900	3178500	7278900	1319800	5425800	40809000	1472900	1400600	2789400
A0A0F7L0Q8;A0A0F7L1S3;A0A0F7KYT8;P51114-2;P51114;B4DXZ6;E9PFF5;B4DM21;E7EU85;B4DGH9;B4DM78;P51114-3	Fragile X mental retardation syndrome-related protein 1	FXR1	4	6	0	0	0	0	7	6	1	0	0	0	0	1	0	363220	383180	0	0	0	0	2516400	1830900	0	0	0	0	0	0	0
Q14008-2;Q14008;Q14008-3	Cytoskeleton-associated protein 5	CKAP5	14	16	13	14	4	9	11	11	11	0	0	0	1	3	0	3504900	3612700	1014600	1663300	676270	1303600	2452100	1723700	1556700	0	0	0	0	648180	0
Q14684;Q14684-2;Q6PJM8	Ribosomal RNA processing protein 1 homolog B	RRP1B	19	21	12	21	18	0	15	19	8	1	0	10	8	10	4	10036000	10860000	4888600	7341900	7955700	0	2363200	7750600	2863400	0	0	3608300	3706300	1490800	1251700
P81605;P81605-2	Dermcidin;Survival-promoting peptide;DCD-1	DCD	5	4	4	6	4	4	3	6	3	3	3	4	3	6	3	12235000	6166500	8052400	13012000	1300600	7883600	2269400	5572600	3957800	3111900	2232900	1393900	4172400	5669800	1161500
P15924;P15924-3;Q4LE79;P15924-2;B4E2A0	Desmoplakin	DSP;DSP variant protein	24	23	26	33	13	17	17	23	15	2	4	14	17	20	3	6857700	4773100	8871200	6445500	3882600	6048300	2235400	5409600	4806800	668420	944710	945420	3905100	2403200	438030
A0A024R8A7;Q96I24	Far upstream element-binding protein 3	hCG_31253;FUBP3	0	0	0	0	0	0	8	6	1	0	0	0	0	0	0	0	0	0	0	0	0	2191700	1682300	0	0	0	0	0	0	0
P13639;B4DPU3;B4DRE8;Q6PK56;Q8TA90	Elongation factor 2	EEF2	7	9	6	7	6	3	8	8	6	0	0	7	3	9	1	2243900	2110100	2293500	1253600	2148000	1745400	2177800	2230500	2104500	0	0	838260	662150	1663800	0
O60832;O60832-2;U5UA77;C9IYT0	H/ACA ribonucleoprotein complex subunit 4	DKC1	9	12	8	10	10	8	9	8	6	0	0	6	6	6	4	2117800	2698000	2929600	1785300	3329600	4338000	2146000	1608400	1902600	0	0	3956600	3034600	2673000	2234400
P39023;Q8TBW1;Q96QL0;Q9NY85;G5E9G0;B5MCW2;Q9BT63;B3KS36;Q49AJ9;H7C422;H7C3M2	60S ribosomal protein L3	RPL3;rpl3	8	8	6	9	9	7	10	8	4	0	0	5	4	5	4	1646000	1337700	1379900	1175400	2321700	1056800	2140700	686730	1277000	0	0	1385900	582120	2044100	1181400
Q5T3I0;A8KAG1;Q5T3I0-3;A0A0A0MRK1;E9PAV9;F8W895	G patch domain-containing protein 4	GPATCH4	7	7	2	9	8	5	5	5	1	0	1	7	5	5	3	2712500	2885800	1142900	3225200	3657600	2478600	2051900	2251900	0	0	0	2092500	1760200	339770	842320
A0A087WV66;P46013;P46013-2	Antigen KI-67	MKI67	8	14	10	14	15	17	13	3	3	0	0	2	2	3	1	358970	279870	239360	1115300	1155500	3419800	2031400	93049	148050	0	0	36332	112860	110040	0
Q6YHU6-6;Q6YHU6-5;Q6YHU6-3;Q6YHU6;B5MC89;H7BYZ4;Q6YHU4;Q6YHU3;Q6YHU5;Q6YHU6-2	Thyroid adenoma-associated protein	THADA;GITA/3p fusion;GITA/7p fusion	6	7	1	7	1	1	8	8	4	0	0	0	0	0	0	386340	332360	0	311020	0	0	1865300	979450	493680	0	0	0	0	0	0
Q08211;Q58F26;Q6PJK6	ATP-dependent RNA helicase A	DHX9	7	10	9	6	4	6	12	10	9	0	0	0	0	1	0	1361100	992690	2460400	373340	619170	1558400	1831000	1169400	1982800	0	0	0	0	0	0
O14617;O14617-5;O14617-4;Q6PK82;O14617-2;O14617-3	AP-3 complex subunit delta-1	AP3D1	6	6	5	11	5	8	9	3	7	0	0	9	0	6	0	712900	576440	671850	1116700	906860	1873500	1808400	375780	840720	0	0	3959300	0	950770	0
P49792	E3 SUMO-protein ligase RanBP2	RANBP2	7	14	1	7	0	3	17	9	4	0	0	1	1	8	0	339000	513010	0	146290	0	181230	1806400	731130	372750	0	0	0	0	357960	0
V9HW65;A0A024R5Z7;P07355;P07355-2;H0YN42;H0YMD0;H0YMU9;A6NMY6;H0YM50;H0YKS4;B4DNH8;B3KRQ1;H0YNP5	Annexin;Annexin A2;Putative annexin A2-like protein	HEL-S-270;ANXA2;ANXA2P2	9	9	12	11	2	10	7	6	8	1	2	19	13	23	7	2171100	2175400	2321800	3024800	442870	2484600	1793300	1489100	2177000	0	322230	9084100	6216300	24940000	1890700
P51116	Fragile X mental retardation syndrome-related protein 2	FXR2	2	3	0	1	0	0	7	7	2	0	0	2	0	0	1	0	216180	0	0	0	0	1792900	680800	910410	0	0	245150	0	0	0
B7ZLW8;Q99707;B4DST3;Q99707-2;Q6MZH4;B1ANE3	Methionine synthase	MTR;DKFZp686A22123	4	9	1	13	5	7	10	9	6	1	0	0	0	0	1	1534700	1047300	0	1877700	1840600	993560	1755200	1536500	913540	0	0	0	0	0	0
P48634;P48634-3;P48634-2;P48634-4	Protein PRRC2A	PRRC2A	3	1	0	1	0	0	5	6	2	0	0	0	0	0	0	296990	0	0	0	0	0	1732000	1020700	521340	0	0	0	0	0	0
B4E2D6;O14641;I3L2W9;I3L2N2;B4DLQ0;I3L0M7	Segment polarity protein dishevelled homolog DVL-2	DVL2	2	2	0	0	0	0	7	5	4	0	0	4	1	2	0	0	344470	0	0	0	0	1664400	822370	706810	0	0	492390	0	0	0
A0A024R120;Q12800-2;Q12800-3;Q12800-4;Q12800;F8VWL0;F8VX55	Alpha-globin transcription factor CP2	TFCP2	2	3	1	2	0	0	4	3	1	0	0	0	0	0	0	230850	530710	0	251040	0	0	1651900	1076300	0	0	0	0	0	0	0
C9J9K3;A0A024R2P0;A0A0C4DG17;P08865;A0A024R7P5;F8WD59;Q96RS2	40S ribosomal protein SA	RPSA;LOC388524	4	4	3	5	2	2	5	5	4	0	0	0	0	1	0	914310	977520	454690	228720	431770	357050	1647400	1488600	1082700	0	0	0	0	0	0
B4DUR8;B3KX11;Q2TU64;Q59H77;P49368-2;P49368	T-complex protein 1 subunit gamma	CCT3	1	5	2	2	1	3	4	3	2	1	1	0	0	0	0	0	861340	674190	610610	0	648190	1600300	939870	685280	0	0	0	0	0	0
Q9HCH0;Q9HCH0-3;Q9HCH0-2;A0A024R107;H7C1V4	Nck-associated protein 5-like	NCKAP5L;hCG_1640179	4	10	0	5	2	0	10	9	7	0	0	0	0	0	0	561430	845330	0	365040	405430	0	1579500	1780300	908380	0	0	0	0	0	0
F8VZJ2;H0YHX9;A0A024RB41;Q13765;E9PAV3-2;E9PAV3;F8W1N5;F8VNW4;B4DDI8;F8W0W4	Nascent polypeptide-associated complex subunit alpha;Nascent polypeptide-associated complex subunit alpha, muscle-specific form	NACA;hCG_2016482	2	0	0	4	0	0	5	0	0	0	0	0	0	1	0	595490	0	0	557300	0	0	1553400	0	0	0	0	0	0	0	0
Q92997-2;Q92997;Q9UG07;Q8WVA8;Q13518	Segment polarity protein dishevelled homolog DVL-3	DVL3;DKFZp586M1622	4	2	0	0	1	0	6	4	3	0	0	4	2	5	0	351400	0	0	0	0	0	1485400	959950	776150	0	0	535610	430210	731010	0
O76021;J3QSV6;A0PJ61;Q32Q62;A0PJ87;I3L3C4;I3L3U9	Ribosomal L1 domain-containing protein 1	RSL1D1	6	7	4	8	5	7	8	2	4	1	1	9	8	5	1	2079300	1216200	1869400	1583600	2967000	6908400	1474400	783040	1490800	0	0	2011700	4185700	608190	0
H7BXY3;A0A024R2T6;Q7L2E3-3;Q7L2E3;Q7L2E3-2	Putative ATP-dependent RNA helicase DHX30	DHX30	5	6	0	6	2	0	12	10	1	0	0	0	0	0	0	676090	717290	0	436630	863360	0	1438700	1025200	0	0	0	0	0	0	0
Q02413	Desmoglein-1	DSG1	13	15	11	16	10	11	8	10	9	1	3	5	5	11	2	4106700	4641100	5664400	7588500	2758600	5979300	1433300	3669600	3841000	0	1471700	1130600	1508200	2061500	485040
Q96BA7;B3KX72;B4DLR3;Q00839-2;Q00839;Q7Z4Q5	Heterogeneous nuclear ribonucleoprotein U	HNRNPU;HNRPU	5	5	5	5	4	5	4	4	5	1	2	3	2	3	2	1039800	1268100	3379200	976020	1720900	2783000	1352600	1380900	2399600	0	0	610380	0	691720	0
O15042-2;O15042;E7ET15;O15042-3	U2 snRNP-associated SURP motif-containing protein	U2SURP	5	6	2	8	1	5	7	7	3	0	0	6	4	5	2	820420	1475900	1047400	1627500	0	1984600	1339200	1068100	1653600	0	0	1561600	880940	403320	613670
Q6P2H3-2;Q6P2H3;H7BZW2;Q6P2H3-4	Centrosomal protein of 85 kDa	CEP85	0	0	0	0	0	0	7	5	2	0	0	0	0	0	0	0	0	0	0	0	0	1284600	983780	641640	0	0	0	0	0	0
A0A087X0Q1;Q7Z739;Q8NA80;A0A024R7W5;B4DPX9;A0A087WY31;Q658Z6;Q8N3V9;Q96MZ5	YTH domain-containing family protein 3	YTHDF3;DKFZp451J085;DKFZp451A052	0	1	0	0	0	0	5	3	1	0	0	0	0	1	0	0	0	0	0	0	0	1261300	976770	0	0	0	0	0	0	0
A0A0K0MJ24;Q8IXW7;R9WPL0;A0A087WXI3;G8JLE9;R9WNI0;W5ZQ92;R9WQY1;A8MQB8;G3V0J0;X5D907;X5DQX7;Q06787-8;Q06787-6;Q06787-2;Q06787-4;Q06787-5;Q06787-9;Q06787-7;Q06787-3;Q06787;A0A087WY29;Q59GC1	Fragile X mental retardation protein 1	FMR1	1	2	0	0	0	0	3	4	2	0	0	0	0	0	0	0	204810	0	0	0	0	1203900	402950	576210	0	0	0	0	0	0
Q9BX40-2;A0A0C4DFV2	Protein LSM14 homolog B	LSM14B	0	1	0	0	0	0	4	3	2	0	0	0	0	0	0	0	0	0	0	0	0	1136100	988170	0	0	0	0	0	0	0
P53621;P53621-2	Coatomer subunit alpha;Xenin;Proxenin	COPA	7	7	2	6	5	3	7	5	3	0	0	0	0	0	0	1043200	1000900	735340	542540	527680	624010	1105600	516080	682640	0	0	0	0	0	0
Q9NZI8;D3DTW3;Q9NZI8-2	Insulin-like growth factor 2 mRNA-binding protein 1	IGF2BP1	0	1	0	0	0	0	3	4	0	0	0	0	0	1	0	0	0	0	0	0	0	1096800	659770	0	0	0	0	0	0	0
V9HVZ4;Q2TSD0;P04406;P04406-2;Q0QET7;E7EUT5;A4UCT1	Glyceraldehyde-3-phosphate dehydrogenase	HEL-S-162eP;GAPDH	6	4	5	7	1	4	2	4	3	2	3	4	4	5	1	956110	1051300	5100700	2926300	0	1511000	1090000	589240	2421200	1889000	1029900	468800	2081700	1106100	0
A0A024RDQ0;A0A024RDS1;Q92598-2;Q92598-3;Q92598;Q92598-4;B4DZB4;B4DF68;A0A0A0MSM0;B4DY72	Heat shock protein 105 kDa	HSPH1	4	3	1	5	1	0	5	4	1	0	0	0	1	2	0	426770	439810	0	357600	0	0	1054400	800690	0	0	0	0	0	587910	0
V9HWE1;P08670;B0YJC4;Q53HU8;B3KRK8	Vimentin	HEL113;VIM	3	3	2	2	2	1	3	7	2	1	2	8	16	14	3	582810	333650	616770	0	675260	0	1052700	542760	742480	0	0	712010	6377900	1894700	0
A0A087WV20;A0A087WTU9;D6W5H5;A0A087WZY3;Q8TCU4-3;Q8TCU4-2;Q8TCU4;A0A0B5HJK3	Alstrom syndrome protein 1	ALMS1	1	1	1	0	1	0	4	4	2	0	0	0	0	0	0	0	0	0	0	0	0	1043300	533090	855660	0	0	0	0	0	0
Q8IWZ3;Q8IWZ3-4;Q8IWZ3-6;E9PDP5;Q8TEF1;H7C2F5;Q9NXF0;H3BLS9;Q7Z586	Ankyrin repeat and KH domain-containing protein 1	ANKHD1;FLJ00246	5	8	2	6	1	0	21	16	6	1	1	0	1	1	1	309980	251900	0	0	0	0	1027000	880370	393140	0	0	0	0	0	0
A0A024R4F1;P06733;E2DRY6;P06733-2	Alpha-enolase;Enolase	ENO1	6	12	9	10	9	6	6	8	7	0	0	8	3	7	1	1244800	1991100	3149300	1210100	2636400	1480000	1004100	1105200	1491200	0	0	1220700	820680	1818700	0
K9JA46;P07900;P07900-2;Q2VPJ6;Q8TBA7;Q86U12;O75322;Q96HX7	Heat shock protein HSP 90-alpha	EL52;HSP90AA1	12	15	10	13	6	6	9	9	6	0	0	3	3	6	3	2197500	2413500	2109200	802160	800100	899610	991650	940680	1429100	0	0	0	0	0	0
Q9NZM1-2;Q9NZM1-6;Q9NZM1-3;Q9NZM1;Q9NZM1-5;H0YD14	Myoferlin	MYOF	2	3	3	2	1	1	4	1	1	0	0	4	2	0	1	387720	144890	303060	167840	0	0	988860	0	0	0	0	569260	0	0	0
J3KQN4;P83881;H0Y5B4;H7BZ11	60S ribosomal protein L36a	RPL36A;RPL36A-HNRNPH2	7	3	1	8	2	2	8	4	1	3	5	14	5	13	3	4677300	817490	0	10108000	1783900	958080	980930	985100	0	839260	14446000	145190000	3916800	27710000	713440
G3V529;Q9GZR7;B4DM03;B4DKV2;Q9GZR7-2;F5GYL3;B4E300;Q59FS7;A0A087WXU8;Q7Z4X3;B4DGI6	ATP-dependent RNA helicase DDX24	DDX24	4	7	5	5	7	1	3	8	4	0	0	5	0	3	1	731290	1446800	651630	766280	2130000	0	973580	1446300	651060	0	0	1737600	0	506190	0
A0A087WTT1;A0A024R9C1;P11940-2;P11940;E7EQV3;B4DZW4;B3KT93;A0A024R9E2;E7ERJ7;B4DQX0	Polyadenylate-binding protein;Polyadenylate-binding protein 1	PABPC1	1	5	5	4	0	4	5	4	3	0	0	2	0	3	0	0	263710	410730	138760	0	276130	959870	281540	1076500	0	0	135940	0	161860	0
A0A087WV73;P46087;P46087-4;P46087-2;P46087-3	Probable 28S rRNA (cytosine(4447)-C(5))-methyltransferase	NOP2	4	3	1	4	3	3	4	0	2	0	0	5	3	1	0	784990	506030	0	930570	1054200	1035100	940800	0	493370	0	0	348210	489410	0	0
Q8WWM7;Q8WWM7-6;Q8WWM7-8;Q8WWM7-5;Q8WWM7-4;Q8WWM7-9;Q8WWM7-2;Q8WWM7-3;H3BUF6;A0A024QZB7;A0A024QZC0;A0A024QZ91;Q8WWM7-7;H3BSK9	Ataxin-2-like protein	ATXN2L	1	2	0	1	0	0	8	6	0	0	0	0	0	1	0	0	282920	0	0	0	0	937590	809530	0	0	0	0	0	0	0
A8K964;Q9H307;Q9H307-2	Pinin	PNN	3	5	1	4	4	1	3	2	0	0	0	0	0	0	0	778300	1019800	0	1000900	2174700	0	917510	883170	0	0	0	0	0	0	0
A0A0S2Z487;A0A024R1X8;P14923	Junction plakoglobin	JUP	13	13	14	15	10	12	8	13	13	3	3	14	6	12	7	4347900	4408400	9258400	5458100	4564700	6877900	903880	3472800	4014500	1200000	1267900	4492600	3339100	2399400	1973400
A0A024RAM0;Q92973-2;Q92973;Q92973-3	Transportin-1	TNPO1	0	0	0	0	0	0	5	4	3	0	0	0	0	0	0	0	0	0	0	0	0	895160	918880	712800	0	0	0	0	0	0
B3KQ99;A0A024R776;A0A024R785;A0A024R781;O95628-5;O95628-3;O95628-2;O95628;O95628-8;O95628-4;O95628-7;O95628-9;O95628-10;O95628-6	CCR4-NOT transcription complex subunit 4	CNOT4	1	0	0	0	0	0	3	2	2	0	0	0	0	0	0	0	0	0	0	0	0	873940	589480	507490	0	0	0	0	0	0
E9PK01;P29692;A0A087X1X7;Q71RH4;Q9H7G6;D3DWK1;B2RAR6;E9PRY8;P29692-2;E9PMW7;E9PPR1;E9PL12;E9PQ49;E9PI39;E9PIZ1;H0YCK7;E9PQZ1;P29692-4	Elongation factor 1-delta	EEF1D	4	2	1	4	0	0	2	0	0	0	0	6	3	7	0	890910	980160	0	556360	0	0	831660	0	0	0	0	1834700	1624200	3375900	0
Q6P2E9;Q6P2E9-2	Enhancer of mRNA-decapping protein 4	EDC4	0	0	1	1	0	2	8	6	2	0	0	0	0	1	0	0	0	0	0	0	223020	817270	589210	1454200	0	0	0	0	0	0
Q4ZG77;O00487	26S proteasome non-ATPase regulatory subunit 14	PSMD14	1	1	0	2	1	1	2	0	1	0	0	0	0	0	0	0	0	0	860020	0	0	809190	0	0	0	0	0	0	0	0
E9KL35;P63244;D6RFX4;H0YAF8;B4DVD2;D6RHH4;D6R9Z1;J3KPE3;H0Y8W2;D6R9L0;D6RFZ9;H0YAM7;D6RAU2;E9PD14;D6RBD0	Guanine nucleotide-binding protein subunit beta-2-like 1;Guanine nucleotide-binding protein subunit beta-2-like 1, N-terminally processed	GNB2L1	6	3	0	4	0	1	5	0	1	0	0	1	0	1	0	926100	257750	0	482780	0	0	778150	0	0	0	0	0	0	0	0
A0A024R8K8;J3QS41;B7ZLW2;P42694;P42694-2	Probable helicase with zinc finger domain	HELZ	0	1	0	0	0	0	6	5	1	0	0	0	0	0	0	0	0	0	0	0	0	776330	473490	0	0	0	0	0	0	0
Q58A45-3;Q58A45;Q6ZMN5;A0A0C4DFZ9;Q58A45-2;Q58A45-4	PAB-dependent poly(A)-specific ribonuclease subunit PAN3	PAN3	0	0	0	0	0	0	4	4	1	0	0	0	0	0	0	0	0	0	0	0	0	756090	727120	0	0	0	0	0	0	0
Q8IVT2	Mitotic interactor and substrate of PLK1	MISP	2	2	0	3	1	1	3	3	2	0	0	0	0	0	0	381160	0	0	313110	0	0	718630	467600	0	0	0	0	0	0	0
B4DMT5;B3KSH1;O00303;B4DEW9;H0YDT6	Eukaryotic translation initiation factor 3 subunit F	EIF3F	2	2	1	3	2	1	3	3	0	0	0	2	0	2	0	509910	724910	0	342860	281830	0	718460	453030	0	0	0	145850	0	244090	0
V9HW72;A8K690;P31948-3;P31948;P31948-2;F5H783	Stress-induced-phosphoprotein 1	HEL-S-94n;STIP1	6	6	2	1	2	0	4	5	3	0	0	0	0	0	0	1053300	1876800	0	0	0	0	709660	916890	831570	0	0	0	0	0	0
V9HWB9;P00338;B4DJI1;P00338-4;P00338-3;P00338-5;P00338-2	L-lactate dehydrogenase;L-lactate dehydrogenase A chain	HEL-S-133P;LDHA	3	3	1	5	3	1	4	6	1	0	0	3	0	5	2	2044800	495440	0	486540	539130	0	709110	457840	0	0	0	753250	0	1383400	929010
Q86TB9-4;Q86TB9;Q86TB9-2	Protein PAT1 homolog 1	PATL1	0	0	0	0	0	0	2	3	1	0	0	0	0	0	0	0	0	0	0	0	0	704440	382960	0	0	0	0	0	0	0
B5BUB1;Q9Y265;E7ETR0;B3KRS7;Q9Y265-2;H7C4G5	RuvB-like 1	RUVBL1	0	2	0	0	0	0	2	2	0	0	0	1	0	1	0	0	199900	0	0	0	0	687930	273880	0	0	0	0	0	0	0
Q71V88;F2ZC06;Q15654;H7BZE2	Thyroid receptor-interacting protein 6	TRIP6i1;TRIP6	0	0	0	0	0	0	3	3	0	0	0	0	0	0	0	0	0	0	0	0	0	686240	620060	0	0	0	0	0	0	0
J3KRA9;Q96Q15-4;Q96Q15-3;Q96Q15-2;Q96Q15	Serine/threonine-protein kinase SMG1	SMG1	2	2	0	3	3	0	4	4	0	0	0	0	0	0	0	318980	305380	0	335100	554880	0	670160	451430	0	0	0	0	0	0	0
P36578;B4DMJ6;Q59GY2;Q53G74;H3BM89;B4DMJ2;B4DFI6	60S ribosomal protein L4	RPL4	3	8	6	5	5	6	2	5	6	1	1	8	2	4	5	653380	1364800	3022400	735140	2558000	1749700	652830	478910	2609700	0	0	593810	1359700	649210	1056800
Q59ET3;B2R9K8;A0A024RDL1;P40227;A1JUI8;B4DPJ8;P40227-2;B4DN39	T-complex protein 1 subunit zeta	CCT6A	3	4	1	4	1	1	5	4	1	0	0	1	0	2	0	291130	535950	0	286780	0	0	643110	246990	0	0	0	401480	0	0	0
Q9NR12;D6RF83;H7BYK4;D6RH06;Q9NR12-3;Q9NR12-5;Q9NR12-6;Q9NR12-4;Q9NR12-2;D6RAN1	PDZ and LIM domain protein 7	PDLIM7	1	2	1	0	0	0	2	3	3	0	0	0	0	0	0	0	0	0	0	0	0	633130	550530	500910	0	0	0	0	0	0
A0A087WVQ6;Q00610-2;Q00610	Clathrin heavy chain;Clathrin heavy chain 1	CLTC	3	6	2	2	3	1	7	4	3	0	0	0	0	0	0	480920	334610	490320	0	0	0	627160	574380	627020	0	0	0	0	0	0
Q8WYP5;Q8WYP5-3;Q8WYP5-2;B3KVE5;B3KTD2	Protein ELYS	AHCTF1	4	7	0	7	6	0	8	3	0	0	0	6	3	14	0	882730	368140	0	758720	1371500	0	583440	224960	0	0	0	358390	351860	6269100	0
B2R858;P26196	Probable ATP-dependent RNA helicase DDX6	DDX6	3	3	1	0	0	0	4	6	2	0	0	1	0	1	0	181320	209220	0	0	0	0	583090	615560	542870	0	0	0	0	0	0
Q96N31;Q92540-2;Q92540;Q92540-4;Q8NB69;B1ALB4;B4DLY0;E9PD50;Q92540-5	Protein SMG7	SMG7	0	0	0	0	0	0	3	3	1	0	0	0	0	0	0	0	0	0	0	0	0	578280	760800	0	0	0	0	0	0	0
Q5R210;Q5R208;Q5R206;A0A024R454;P31327;P31327-3;A8K134;Q5R209;P31327-2;Q5R207	Carbamoyl-phosphate synthase [ammonia], mitochondrial	CPS1	7	7	11	6	1	9	5	5	8	0	0	1	0	0	0	472670	978740	1789200	427300	0	1887900	570200	521920	1563300	0	0	0	0	0	0
F8VQ14;F5GWF6;V9HW96;P78371;B7Z4R3;P78371-2	T-complex protein 1 subunit beta	CCT2;HEL-S-100n	1	3	0	2	0	0	4	3	0	0	0	0	0	1	0	0	115100	0	166430	0	0	562070	166400	0	0	0	0	0	0	0
Q9NZT1;Q53H37	Calmodulin-like protein 5	CALML5	2	4	3	5	2	4	2	1	3	1	1	3	3	3	1	1403100	763870	2510000	1959800	1361500	2128400	556090	0	2018200	0	0	2365800	4308700	1778700	0
E7EPN9;Q9Y520-4;Q9Y520-5;Q9Y520;Q9Y520-7;Q9Y520-2;Q9Y520-3;Q9Y520-6	Protein PRRC2C	PRRC2C	1	3	2	0	0	0	8	3	1	0	0	0	0	0	0	0	298760	198750	0	0	0	551670	487200	0	0	0	0	0	0	0
A0A087WXZ3;B5BU99;Q9Y5A9;Q9Y5A9-2	YTH domain-containing family protein 2	YTHDF2	0	2	0	0	0	0	4	3	3	0	0	0	0	0	0	0	0	0	0	0	0	549610	650510	475370	0	0	0	0	0	0
E7EVA0;P27816-6;P27816;P27816-2;B4DM10;P27816-5;A0A024R2V2;A0A024R2S1	Microtubule-associated protein;Microtubule-associated protein 4	MAP4	5	7	3	8	6	8	6	5	4	0	0	6	8	7	0	610070	990760	528010	693530	1048300	689130	541810	442850	576800	0	0	2230000	4124300	2014300	0
Q9BU76-4;Q9BU76;Q9BU76-3;Q9BU76-2	Multiple myeloma tumor-associated protein 2	MMTAG2	4	4	2	5	1	2	3	2	0	0	0	4	2	4	2	630740	417700	649980	655750	0	418680	529990	235250	0	0	0	1745000	944950	980590	397280
A0A024R870;Q6UWE0-2;Q6UWE0	E3 ubiquitin-protein ligase LRSAM1	LRSAM1	2	4	0	3	0	0	4	3	0	0	0	0	0	0	0	330850	208250	0	181020	0	0	518140	422020	0	0	0	0	0	0	0
Q15149-7;Q15149-8;Q15149-9;Q15149-5;Q15149-4;Q15149-6;Q15149-3;Q15149-2;Q15149;D3DWL0	Plectin	PLEC;PLEC1	8	9	3	7	0	2	6	3	2	0	0	0	0	0	0	675750	470210	474830	445840	0	408980	515120	568300	390540	0	0	0	0	0	0
Q7Z2V5;Q59E92;B4DNG2;B4DN41;J3KTA4;B5BUE6;P17844-2;P17844;J3KRZ1;J3QSF1	Probable ATP-dependent RNA helicase DDX5	DKFZp686J01190;DDX5	2	4	3	2	1	3	2	3	3	0	0	1	0	2	1	264120	563750	828160	229130	0	446740	508200	508840	723230	0	0	0	0	0	0
D6RHZ5;A0A024RDH6;A0A024RDD3;D6REX3;O94979-5;O94979-6;O94979-3;O94979-10;O94979-4;O94979-9;O94979-2;O94979;O94979-8;H7BXG7;O94979-7	Protein transport protein Sec31A	SEC31A;SEC31L1	1	3	1	1	0	0	2	3	0	0	0	0	1	1	0	0	360860	0	0	0	0	507240	421000	0	0	0	0	0	0	0
Q5T7N0;B3KTM6;A2RUM7;Q59GX9;P46777;Q9BUV4	60S ribosomal protein L5	RPL5	1	0	0	2	0	0	2	0	0	0	0	0	0	0	1	0	0	0	432670	0	0	497310	0	0	0	0	0	0	0	0
O75367-2;O75367-3;O75367;B4DJC3;Q59FH0	Core histone macro-H2A.1;Histone H2A	H2AFY	4	3	1	3	4	1	3	2	1	4	0	14	7	13	10	609870	1534500	0	400350	376700	0	495700	279690	0	898970	0	33486000	910750	9316200	8170700
A0A024R899;Q9HBD1;Q9HBD1-4;Q9HBD1-6	Roquin-2	MNAB;RC3H2	0	1	0	0	0	0	6	4	1	0	0	0	0	0	0	0	0	0	0	0	0	485900	523440	0	0	0	0	0	0	0
Q9UP60;Q8NCL6;Q96K68;Q6N090;Q6MZW0;P01876;Q6ZW64;Q96DK0;Q8WY24;Q6N092	Ig alpha-1 chain C region	SNC73;DKFZp686G21220;DKFZp686J11235;IGHA1;DKFZp686K18196	3	4	4	4	1	2	3	4	2	0	0	0	0	1	0	383730	396120	756540	1761600	0	596580	476290	1853000	519460	0	0	0	0	0	0
A4QN19;A4QN18;F1T0I1;J3KNL6;O15027-2;O15027-4;O15027-3;O15027;O15027-5;A0A0C4DH09;X6RGP5	Protein transport protein Sec16A	SEC16A	2	2	1	0	0	1	4	3	1	0	0	2	1	6	0	313540	255300	0	0	0	0	474190	361700	0	0	0	241110	0	1265600	0
Q9H3U1-2;Q9H3U1	Protein unc-45 homolog A	UNC45A	5	6	0	2	0	0	5	4	0	0	0	1	0	0	0	512050	557770	0	155230	0	0	466400	361890	0	0	0	0	0	0	0
B4DM67;B4DPS6;B4DUC5;B4DM31;P55060-4;P55060-3;P55060	Exportin-2	CSE1L	0	2	0	1	1	0	2	2	0	0	0	0	0	0	0	0	0	0	0	0	0	462880	435880	0	0	0	0	0	0	0
B2R5V9;A0A024R4E5;Q00341;Q00341-2;H0Y394	Vigilin	HDLBP	3	1	0	2	1	0	3	2	1	0	0	3	1	8	0	418200	0	0	528940	0	0	460510	380290	0	0	0	653630	0	889830	0
Q7Z6E9-2;Q7Z6E9;H3BSK8;B4DZQ0;Q7Z6E9-4	E3 ubiquitin-protein ligase RBBP6	RBBP6	4	4	1	5	2	3	3	0	0	0	0	2	1	0	0	734090	432100	0	689930	645030	977410	456730	0	0	0	0	185810	0	0	0
B3GQS7;A0A024R3X4;P10809;B7Z597;B7Z5E7;B7Z4F6;B7Z532	60 kDa heat shock protein, mitochondrial	HSPD1	3	9	6	8	4	4	5	5	2	0	0	1	1	3	2	324800	911870	1973700	1017200	624150	656500	451890	353400	656930	0	0	0	0	234780	451450
Q9HB00;Q08554-2;Q08554	Desmocollin-1	DSC1	5	7	4	7	3	6	3	5	3	1	0	2	3	4	1	1362000	2277800	2385100	2243300	1007300	2285700	450180	1256900	1102900	0	0	410940	981410	755850	0
P42224-2;P42224;J3KPM9	Signal transducer and activator of transcription 1-alpha/beta;Signal transducer and activator of transcription	STAT1	2	3	0	1	0	0	2	1	0	0	0	2	0	3	0	212390	195610	0	0	0	0	441040	0	0	0	0	265650	0	782340	0
P17987;E7EQR6;F5H282;E7ERF2	T-complex protein 1 subunit alpha	TCP1	2	4	4	3	4	1	3	2	4	0	0	0	0	0	0	433540	432890	263330	368720	596130	0	440420	380900	499490	0	0	0	0	0	0
A1L3A7;Q7Z417	Nuclear fragile X mental retardation-interacting protein 2	NUFIP2	2	2	0	2	0	0	6	4	3	1	0	1	0	4	1	196730	89154	0	159610	0	0	439670	287640	249380	0	0	0	0	242810	0
B4DUQ1;A0A024R228;Q6IBN1;Q5EC54;P61978-3;P61978;P61978-2;B4DFF1;Q5T6W2	Heterogeneous nuclear ribonucleoprotein K	HNRPK;HNRNPK	1	3	0	1	1	0	4	5	0	0	0	2	0	6	0	0	254290	0	0	0	0	431120	411580	0	0	0	290120	0	1465400	0
Q3B726	DNA-directed RNA polymerase I subunit RPA43	TWISTNB	2	3	1	3	1	1	3	1	1	0	0	1	0	0	0	334740	452850	0	575180	0	0	407520	0	0	0	0	0	0	0	0
B5BTZ6;P40763-3;P40763-2;P40763;G8JLH9;B7ZA24;B4DVR6;B4DNP0	Signal transducer and activator of transcription;Signal transducer and activator of transcription 3	STAT3	0	0	0	0	0	0	3	2	2	0	0	3	0	4	0	0	0	0	0	0	0	401760	336050	431610	0	0	362710	0	333610	0
Q6UB99;A8K4M9	Ankyrin repeat domain-containing protein 11	ANKRD11	7	9	3	7	6	3	5	2	2	0	0	0	0	1	0	637140	1778200	404370	813340	771670	498240	394580	898790	363510	0	0	0	0	0	0
A0A024R395;P49959;P49959-3;F8W7U8;P49959-2;Q05D78	Double-strand break repair protein MRE11A	MRE11A	4	4	3	5	0	2	8	5	1	0	0	20	5	22	2	400230	839840	236180	177090	0	0	352660	253960	0	0	0	4293400	1894500	11905000	259290
G5EA30;Q92879-5;Q92879-2;Q92879-3;Q92879-6;Q92879;Q92879-4;F5H4Y5;E9PQK4;E9PSH0;F5H0D8;E9PKU1;B4DSZ2;V9GYD9;B4DT00;B4DDE7;Q5VZZ6;B2RA86;B4DS31;A0A0J9YX66;E9PC62;A0A0J9YXJ0;O95319-5;O95319-2;O95319;O95319-4;O95319-3	CUGBP Elav-like family member 1;CUGBP Elav-like family member 2	CELF1;CELF2	0	0	0	0	0	0	2	2	0	0	0	0	0	0	0	0	0	0	0	0	0	343570	0	0	0	0	0	0	0	0
B4DP15;B4DNI0;B0UZZ8;A8K806;A0A140T9L0;A0A0G2JJL1;A8K9A1;O15213;H0Y6G3	WD repeat-containing protein 46	C6orf11;WDR46	3	5	0	3	3	0	2	3	0	0	0	0	0	0	0	473140	573840	0	370820	555190	0	341820	345720	0	0	0	0	0	0	0
A8K6X3;A0A0C4DG89;Q7L014;D3DQA6	Probable ATP-dependent RNA helicase DDX46	DDX46	2	5	5	4	1	4	3	3	3	0	0	0	0	1	0	443450	1212000	795820	302250	0	398880	337210	466020	440470	0	0	0	0	0	0
Q0VGD6;Q6MZS5;B2R7W4;O43390-4;O43390;O43390-2;B4DMD1;B4DT28;B4DMB1;O43390-3	Heterogeneous nuclear ribonucleoprotein R	HNRPR;DKFZp686A13234;HNRNPR	1	2	4	1	0	3	2	0	1	0	0	0	0	0	0	0	270460	534540	0	0	467460	334900	0	0	0	0	0	0	0	0
B7ZAF0;Q5JP53;Q5SU16;P07437;Q5ST81;Q6LC01;B4DY90;B7ZAK1;B2R6L0;Q9BVA1;Q13885;B4DMJ5;B4DQN9;A0A024QZU2;Q9BUU9;O43209;B4E052;Q9BV28;B2RBD5;A0A0B4J269;Q13509	Tubulin beta chain;Tubulin beta-2B chain;Tubulin beta-2A chain;Tubulin beta-3 chain	TUBB;TUBB2B;TUBB2A;TUBB3	0	4	4	2	2	5	3	3	3	0	0	3	1	3	1	0	560060	1136900	410330	1524000	558370	330730	408000	455230	0	0	464960	0	625280	0
M0QXN5;A0A024QZF1;P37198	Nuclear pore glycoprotein p62	NUP62;hCG_19665	0	0	0	0	0	0	2	1	1	0	0	0	0	0	0	0	0	0	0	0	0	328900	0	0	0	0	0	0	0	0
P41091;Q2VIR3	Eukaryotic translation initiation factor 2 subunit 3;Putative eukaryotic translation initiation factor 2 subunit 3-like protein	EIF2S3;EIF2S3L	2	3	3	1	2	2	2	1	2	0	0	1	0	0	0	223170	255490	377410	0	245190	240290	315690	0	388760	0	0	0	0	0	0
F8VPD4;P27708;Q53SZ4;G1UI39;Q53SY7	CAD protein;Glutamine-dependent carbamoyl-phosphate synthase;Aspartate carbamoyltransferase;Dihydroorotase	CAD	1	1	1	1	1	1	2	1	1	0	0	0	0	0	0	0	0	0	0	0	0	312860	0	0	0	0	0	0	0	0
A0A024R6Q1;P55010;Q6IBU0;Q05DF3;H0YN40	Eukaryotic translation initiation factor 5	EIF5	2	4	0	1	0	0	3	3	0	1	0	10	10	16	2	186900	183390	0	0	0	0	310420	180660	0	0	0	3125200	1536200	34486000	193890
A0A140TA76;Q8ND56-3;Q8ND56-2;Q8ND56;K7EMZ9;I3L4Q1	Protein LSM14 homolog A	LSM14A	0	0	0	0	0	0	2	0	0	0	0	0	0	0	0	0	0	0	0	0	0	309310	0	0	0	0	0	0	0	0
A0A024R7V7;Q9P2D1;H3BTW3;B4DR07	Chromodomain-helicase-DNA-binding protein 7	CHD7;CHD9	2	1	0	3	0	0	3	2	1	0	0	0	0	0	0	255080	0	0	289870	0	0	305850	229480	0	0	0	0	0	0	0
B4DGF1;B2RU10;B2RU06;Q4LE58;Q04637-6;Q04637-5;Q04637-4;Q04637-3;Q04637;Q04637-9;E7EX73;B4DSI9;E9PGM1;E7EUU4;Q04637-7;Q04637-8;A0A0A0MR52;Q96I65	Eukaryotic translation initiation factor 4 gamma 1	EIF4G1;EIF4G1 variant protein	5	5	3	4	1	2	3	1	1	0	0	2	5	4	0	485630	386120	167930	342560	0	193390	302150	0	0	0	0	189150	263490	272320	0
Q6P2Q9;I3L0J9;B4DK16	Pre-mRNA-processing-splicing factor 8	PRPF8	0	2	1	1	0	2	2	1	1	0	0	0	0	0	0	0	136260	0	0	0	246930	298310	0	0	0	0	0	0	0	0
A4D2N6;Q9H9J4-2;Q9H9J4;A4D2N7;C9JPC9;B4DWG7	Ubiquitin carboxyl-terminal hydrolase;Ubiquitin carboxyl-terminal hydrolase 42	USP42	2	3	0	2	2	0	3	0	0	0	0	7	3	3	3	404340	285790	0	495450	309010	0	293260	0	0	0	0	1344600	594010	322100	443790
Q9H0A0;A0A087WV29;Q9H0A0-2;Q05CW7	N-acetyltransferase 10	NAT10	2	3	2	3	3	2	2	5	2	0	0	3	0	3	0	232770	422970	396800	171040	0	326020	285790	201020	352110	0	0	389700	0	0	0
A0A0J9YYL3;A0A0J9YXJ8;A0A0J9YVP6;A0A0J9YXX5;Q9UHX1-4;Q9UHX1-6;Q9UHX1-3;Q9UHX1-5;Q9UHX1-2;Q9UHX1;A0A0J9YVR6;E9PQ56;A0A0J9YWM1;H0YEM1	Poly(U)-binding-splicing factor PUF60	PUF60	1	1	0	1	0	0	2	1	0	0	0	0	0	0	0	0	0	0	0	0	0	281930	0	0	0	0	0	0	0	0
A6H8X9;B2RTS4;Q5SW79-2;Q5SW79-3;Q5SW79;H0Y2V6;B4DL23	Centrosomal protein of 170 kDa	CEP170	3	5	1	1	0	0	2	0	0	0	0	0	0	1	0	518930	332200	0	0	0	0	263400	0	0	0	0	0	0	0	0
Q53YD7;P26641;B4DUK7;P26641-2;Q2F838;B4DSR4;B4DUP0	Elongation factor 1-gamma	EEF1G	2	3	2	3	1	2	2	0	2	0	0	0	0	0	0	260510	437770	679760	196440	0	374270	258380	0	398880	0	0	0	0	0	0
Q5TZZ9;P04083;Q5T3N1;B5BU38	Annexin;Annexin A1	ANXA1	3	6	2	2	0	2	3	1	1	0	0	3	0	3	0	277750	493410	419830	0	0	1130900	249090	0	0	0	0	433550	0	731970	0
O14992;A0A087WTS8;A0A087WYC1;Q59GF8;V9HW33;B4DH02;P34932;B4E354;B4DT47;B4DIZ3;B4DUS3;B4E0H6	Heat shock 70 kDa protein 4	HS24/p52;HSPA4;HEL-S-5a	4	2	3	3	1	0	4	1	2	0	0	0	0	0	0	215220	0	235100	0	0	0	237520	0	0	0	0	0	0	0	0
Q6IBT3;Q53HV2;Q99832-3;Q99832;F8WAM2;B7Z1C9;B7Z7I4;Q99832-2;Q99832-4	T-complex protein 1 subunit eta	CCT7	1	2	1	2	1	0	3	1	1	0	0	1	0	1	0	0	0	0	157970	0	0	227730	0	0	0	0	0	0	0	0
Q8NC51-2;Q8NC51;Q63HR1;Q5VU21;Q8NC51-4;Q8NC51-3;D3DQ70;D3DQ69	Plasminogen activator inhibitor 1 RNA-binding protein	SERBP1;DKFZp686P17171	1	0	0	3	0	0	5	0	0	0	0	4	3	13	0	0	0	0	159740	0	0	220690	0	0	0	0	254090	151080	8519000	0
Q969Q0;B2R4V2	60S ribosomal protein L36a-like	RPL36AL	5	2	1	6	3	2	6	3	1	1	5	12	5	11	2	579850	0	0	1352700	0	0	220400	0	0	0	2230500	18844000	488490	3888900	0
Q6UWP8	Suprabasin	SBSN	3	2	1	3	2	1	2	1	1	0	0	0	0	0	0	604640	268960	0	778230	129940	0	211620	0	0	0	0	0	0	0	0
Q6PKG0;Q6PKG0-3;A0A0B4J210;E5RH50	La-related protein 1	LARP1	1	3	0	0	0	0	2	3	0	0	0	9	4	11	0	0	278950	0	0	0	0	211500	147560	0	0	0	697930	435520	1734600	0
E9PR16;G3V198;Q12769	Nuclear pore complex protein Nup160	NUP160	0	1	0	0	0	0	2	2	0	0	0	0	0	0	0	0	0	0	0	0	0	210540	101590	0	0	0	0	0	0	0
Q4G1H2;B3KWI2;Q4G1H0;A0A087WV76;Q8IZT6-2;Q8IZT6	Abnormal spindle-like microcephaly-associated protein	ASPM	1	1	0	2	1	2	2	0	0	0	0	0	0	0	0	0	0	0	263020	0	268880	203420	0	0	0	0	0	0	0	0
A6NLN1;A0A0U1RRM4;P26599;P26599-2;P26599-3;K7EKJ7;K7EK45;Q59H49	Polypyrimidine tract-binding protein 1	PTBP1	0	1	1	0	1	0	1	1	0	0	0	0	0	0	0	0	0	0	0	281000	0	186710	0	0	0	0	0	0	0	0
C9IZL7;C9JYS8;A8K525;A0A0S2Z4Z9;Q15233-2;Q15233;A0A0S2Z4E7;H7C367	Non-POU domain-containing octamer-binding protein	NONO	0	1	0	1	0	0	2	0	0	0	0	0	0	0	0	0	0	0	0	0	0	180730	0	0	0	0	0	0	0	0
B7Z8X5;A0A024RDE8;Q96HC4-7;Q96HC4-4;Q96HC4;Q96HC4-6;D6RAA1;A0A0D9SFW3;D6RGG6;H0Y8Y3;A0A0A0MSP3;Q59FC9;B7Z481;Q96HC4-5;Q96HC4-3;Q96HC4-2	PDZ and LIM domain protein 5	PDLIM5	1	1	0	0	0	0	2	1	0	0	0	2	1	2	0	0	0	0	0	0	0	180280	0	0	0	0	199550	0	338760	0
B3KTA3;Q16658;B3KTM9	Fascin	FSCN1	2	2	1	2	0	1	2	1	0	0	0	0	0	0	0	0	0	0	0	0	0	179660	0	0	0	0	0	0	0	0
Q71RC2-7;Q71RC2-5;Q71RC2;Q71RC2-4;Q96J85;Q71RC2-3;Q6P4E2;Q71RC2-6	La-related protein 4	LARP4	0	1	0	1	0	0	2	1	0	0	0	0	0	1	0	0	0	0	0	0	0	177200	0	0	0	0	0	0	0	0
B7ZLC9;Q8TEQ6	Gem-associated protein 5	GEMIN5	3	3	0	2	0	0	4	1	0	0	0	3	1	0	1	193490	161740	0	0	0	0	177180	0	0	0	0	215390	0	0	0
Q6ZTI3;Q15046;H3BRC9;J3KRL2;H3BPV7;Q15046-2	Lysine--tRNA ligase	KARS	1	1	0	0	1	0	2	0	0	0	0	0	0	0	0	0	0	0	0	0	0	171940	0	0	0	0	0	0	0	0
A0A0S2Z4G7;A4ZU86;A0A0S2Z491;P06748-3;P06748-2;P06748;Q9NX34;Q9BTI9	Nucleophosmin	NPM1	0	2	0	1	1	0	2	1	0	1	1	1	1	2	1	0	236130	0	291180	1381300	0	168700	354900	0	0	0	0	0	677680	0
E9PFW8;B4E3V2;E7EMC7;E3WH17;Q13501-2;Q13501	Tyrosine-protein kinase receptor;Sequestosome-1	SQSTM1;SQSTM1-ALK	0	1	0	0	0	0	1	0	0	0	0	0	0	0	0	0	0	0	0	0	0	152000	0	0	0	0	0	0	0	0
Q6NUR1;Q9BPX3	Condensin complex subunit 3	NCAPG	0	0	0	1	0	0	1	0	0	0	0	0	0	0	0	0	0	0	0	0	0	145120	0	0	0	0	0	0	0	0
D3DVC4;P48681;Q05BW3;A5PKT9	Nestin	NES	1	2	1	0	0	0	2	1	1	0	0	0	11	1	0	0	145170	0	0	0	0	144810	0	0	0	0	0	3725200	0	0
B3KQH1;A8K6V3;Q15393;B3KM77;Q15393-3	Splicing factor 3B subunit 3	SF3B3	2	2	0	2	0	0	2	0	0	0	0	0	0	0	0	0	0	0	0	0	0	141120	0	0	0	0	0	0	0	0
B2CIS9;P31944;A9UFC0	Caspase-14;Caspase-14 subunit p17, mature form;Caspase-14 subunit p10, mature form;Caspase-14 subunit p20, intermediate form;Caspase-14 subunit p8, intermediate form	CASP14	3	3	3	5	0	2	2	3	3	0	0	2	4	4	2	415310	239560	1017800	906740	0	1065600	140490	594330	908600	0	0	258420	1406900	546830	675450
A0A0S2Z4Y4;A0A0S2Z5H3;Q14677;Q14677-3;Q14677-2	Clathrin interactor 1	CLINT1	0	0	0	0	0	0	3	1	0	0	0	20	0	12	21	0	0	0	0	0	0	139240	0	0	0	0	4836700	0	334200	40754000
E1NZA1;A0A024RBS1;Q92616	Translational activator GCN1	PRIC295;GCN1L1	1	0	0	1	0	0	3	2	0	0	0	0	0	0	0	0	0	0	0	0	0	137800	0	0	0	0	0	0	0	0
V9HWN7;J3KPS3;P04075;H3BUH7;H3BQN4;P04075-2;H3BMQ8;H3BR04;H3BPS8;A0A0M4FNU3	Fructose-bisphosphate aldolase;Fructose-bisphosphate aldolase A	HEL-S-87p;ALDOA	2	1	1	1	0	4	2	2	1	0	0	0	0	2	0	209320	0	0	0	0	305030	129250	1078900	0	0	0	0	0	0	0
H7C5F5;E7EWK3;B7Z8P5;Q9H2U1-3;Q9H2U1-2;Q9H2U1	ATP-dependent RNA helicase DHX36	DHX36	0	1	0	1	0	0	1	0	0	0	0	0	0	0	0	0	0	0	0	0	0	112640	0	0	0	0	0	0	0	0
Q70T18;Q59H57;B4DR70;A8K4H1;Q8TBR3;Q6IBQ5;H3BPE7;Q13344;P35637-2;P35637	RNA-binding protein FUS	FUS	0	1	0	0	0	2	2	0	0	0	0	0	0	1	0	0	0	0	0	0	0	110860	0	0	0	0	0	0	0	0
Q9ULH7-4;Q9ULH7;Q9ULH7-5	MKL/myocardin-like protein 2	MKL2	2	1	0	0	0	0	2	0	0	3	0	26	17	26	4	118910	0	0	0	0	0	110530	0	0	2483300	0	12082000	7931500	29734000	1231100
A8K7W3;A8K5T7;Q9Y2Z0-2;Q9Y2Z0	Suppressor of G2 allele of SKP1 homolog	SUGT1	1	1	0	1	1	0	1	0	0	0	0	0	0	1	0	0	0	0	0	0	0	92086	0	0	0	0	0	0	0	0
Q9UPY3;Q9UPY3-2	Endoribonuclease Dicer	DICER1	128	140	95	12	1	0	11	6	3	0	0	1	2	3	0	1198200000	1910600000	248960000	80788	0	0	80775	22317	26178	0	0	0	11397	16635	0
Q6R327;Q6R327-3	Rapamycin-insensitive companion of mTOR	RICTOR	0	0	0	0	0	0	1	0	0	0	0	0	0	0	0	0	0	0	0	0	0	63513	0	0	0	0	0	0	0	0
B0QZ65;A0A0A0MQV8;B4DGD8;H0Y4E7;H0Y7I9;C9IZ08;B4DK42;F8W9S7;A0A024R875;A0A024R862;A0A024R8A2;Q14C86-3;Q14C86-4;Q14C86-5;Q14C86-2;Q14C86;Q14C86-6	GTPase-activating protein and VPS9 domain-containing protein 1	GAPVD1	0	1	0	1	0	0	1	0	0	0	0	1	0	0	0	0	0	0	0	0	0	53055	0	0	0	0	0	0	0	0
P49023-2;P49023;P49023-3;B4DNT9;F5H836;F5GZ78;B3KVL0;Q59GS5	Paxillin	PXN	0	0	0	0	0	0	1	0	0	0	0	0	0	0	0	0	0	0	0	0	0	52254	0	0	0	0	0	0	0	0
E9PQ34;E9PJH8;E9PIG2;E9PRS3;Q9NPA9;E9PNX1;E9PK86;E9PMI5;E9PR70;E9PPV6;B4DN87;A8K259;A0A024R5K8;P50454	Serpin H1	SERPINH1;ra-a47	0	1	0	0	0	0	1	0	0	0	0	0	0	0	0	0	0	0	0	0	0	46391	0	0	0	0	0	0	0	0
Q12788	Transducin beta-like protein 3	TBL3	0	1	0	0	0	0	1	0	0	0	0	0	0	0	0	0	0	0	0	0	0	44696	0	0	0	0	0	0	0	0
A0A024R9D2;Q86UE4	Protein LYRIC	MTDH	2	3	2	3	1	3	2	3	1	0	0	15	8	42	6	70905	118990	105890	193350	0	727080	18859	60105	0	0	0	948220	438820	237220000	780230
D3DV75;B7Z8Y3;H0YCK3;A0A024DAK3;Q59EC0;P55265-5;P55265-3;P55265-2;P55265;P55265-4	Double-stranded RNA-specific adenosine deaminase	ADAR	0	1	0	1	0	0	1	1	0	0	0	0	0	0	0	0	0	0	0	0	0	0	0	0	0	0	0	0	0	0
Q5T085;A0A024QYW2;Q6NSB3;Q53F26;B7ZMD7;P04746-2;P19961-2;P19961;P04746;P04745	Alpha-amylase;Pancreatic alpha-amylase;Alpha-amylase 2B;Alpha-amylase 1	AMY1B;hCG_1992932;AMY1A;AMY2A;AMY2B	0	0	0	0	0	0	0	0	0	0	0	0	0	0	0	0	0	0	0	0	0	0	0	0	0	0	0	0	0	0
D6RB59;A0A024QYZ6;O60645-2;O60645-3;O60645;Q6ZNJ2;H0Y995;Q69YP2	Exocyst complex component 3	EXOC3;FLJ00339;DKFZp762K123	0	0	0	0	0	0	0	0	0	0	0	3	0	0	0	0	0	0	0	0	0	0	0	0	0	0	1064300	0	0	0
H0Y8X1;B3KT34;A0A087X1I3;Q0QF12;D6RFM5;A0A024QZ30;B4DYN5;P31040-3;P31040-2;P31040	Succinate dehydrogenase [ubiquinone] flavoprotein subunit, mitochondrial	SDHA	0	0	0	0	0	0	0	0	0	0	0	1	0	0	0	0	0	0	0	0	0	0	0	0	0	0	32322	0	0	0
A0A024QZ70;Q7L7X3;Q7L7X3-3	Serine/threonine-protein kinase TAO1	TAOK1	1	1	1	2	1	1	1	1	1	0	0	1	0	1	0	0	0	0	204690	0	0	0	0	0	0	0	0	0	0	0
A0A024QZ77;Q96C19;H0Y4Y4	EF-hand domain-containing protein D2	EFHD2	0	0	0	0	0	0	0	0	0	0	0	5	5	5	0	0	0	0	0	0	0	0	0	0	0	0	507280	730450	2341900	0
F8W646;B4DP35;F8VZ49;F8W6I7;Q6IPF2;Q0VAC0;A0A024RC46;A0A024RB53;A0A024QZ98;A0A024RAZ7;P09651-3;Q32P51;P09651-2;P09651;F8VYN5;F8VTQ5;B4E0B5;Q9BSM5	Heterogeneous nuclear ribonucleoprotein A1;Heterogeneous nuclear ribonucleoprotein A1, N-terminally processed;Heterogeneous nuclear ribonucleoprotein A1-like 2	HNRNPA1;HNRPA1;hCG_2020860;RP11-78J21.1;HNRNPA1L2	0	0	0	0	0	0	0	0	0	0	0	0	0	0	0	0	0	0	0	0	0	0	0	0	0	0	0	0	0	0
Q96HF4;B4DL04;A0A024QZA8;P29317;B4DVT5;J3KR66;B4DQP7;Q53TA0;B4DSE0;Q96L35;B1AKC9;Q58F15;E9PG71;D3DNT9;Q59F17;A0A024R452;Q541P7;Q4LE53;A0A0B4J1T8;Q9UF33-2;Q9UF33-3;P54762-5;P54764-2;P54762;P54764;P29323-2;P54760;P29323-3;Q15375-2;Q15375-4;Q15375;P54753;Q9UF33;P29323	Receptor protein-tyrosine kinase;Ephrin type-A receptor 2;Ephrin type-A receptor 6;Ephrin type-B receptor 1;Ephrin type-A receptor 4;Ephrin type-B receptor 2;Ephrin type-B receptor 4;Ephrin type-A receptor 7;Ephrin type-B receptor 3	EPHA2;EPHA6;EPHA4;EPHB4;EPHB2;EPHB3;EPHB2 variant protein;EPHB1;EPHA7	0	0	0	0	0	0	0	0	0	0	0	2	0	0	0	0	0	0	0	0	0	0	0	0	0	0	494570	0	0	0
F8VUA6;Q0QEW2;G3V203;H0YHA7;A0A024QZD1;J3QQ67;Q07020-2;Q07020;F8VYV2;B4DDY5;A0A075B7A0	60S ribosomal protein L18	RPL18	1	2	2	1	2	1	1	0	0	0	0	1	0	1	0	0	0	0	0	497180	0	0	0	0	0	0	0	0	0	0
M0QYA2;A0A024QZE9;Q9NWS0;M0R3A4;M0R2P8;M0QYF4;M0QXD5	PIH1 domain-containing protein 1	PIH1D1;FLJ20643	0	0	0	0	0	0	0	0	0	0	0	0	0	0	0	0	0	0	0	0	0	0	0	0	0	0	0	0	0	0
A0A024QZH6;Q9H7N4	Splicing factor, arginine/serine-rich 19	SR-A1;SCAF1	1	0	1	2	1	2	1	0	0	1	0	0	1	0	0	0	0	0	312520	0	542720	0	0	0	0	0	0	0	0	0
B4E3Q9;B3KXA2;A0A024QZN4;V9HWK2;P18206-2;P18206;Q5JQ13	Vinculin	VCL;HEL114	1	1	0	3	1	0	1	0	1	1	1	2	1	3	1	0	0	0	4788300	0	0	0	0	0	0	0	3069100	0	2510600	0
B4DKM5;A0A0A0MR02;A0A024QZT0;A0A024QZN9;P45880-2;P45880;P45880-1	Voltage-dependent anion-selective channel protein 2	VDAC2	2	0	0	2	0	1	1	0	0	0	0	0	0	0	0	0	0	0	152690	0	0	0	0	0	0	0	0	0	0	0
A0A024QZW7;P49790-2;P49790;P49790-3	Nuclear pore complex protein Nup153	NUP153	0	0	0	0	0	0	0	0	0	0	0	11	2	27	0	0	0	0	0	0	0	0	0	0	0	0	488360	143710	19116000	0
H0YDJ3;B4DZQ5;A0A024QZY5;Q13523	Serine/threonine-protein kinase PRP4 homolog	PRPF4B	0	4	3	3	0	3	0	1	3	0	0	2	0	0	0	0	270140	225710	229670	0	828420	0	0	222910	0	0	353900	0	0	0
B2R4S9;A8K9J7;A0A024RCL8;A0A024RCJ9;A0A024RCJ2;A0A024QZZ7;I6L9F7;U3KQK0;B4DR52;Q99880;Q99879;Q99877;Q93079;Q5QNW6;Q16778;P62807;P58876;P57053;P33778;P23527;P06899;O60814;Q5QNW6-2;Q0D2M2;Q8N257;Q96A08	Histone H2B;Histone H2B type 1-L;Histone H2B type 1-M;Histone H2B type 1-N;Histone H2B type 1-H;Histone H2B type 2-F;Histone H2B type 2-E;Histone H2B type 1-C/E/F/G/I;Histone H2B type 1-D;Histone H2B type F-S;Histone H2B type 1-B;Histone H2B type 1-O;Histone H2B type 1-J;Histone H2B type 1-K;Histone H2B type 3-B;Histone H2B type 1-A	HIST1H2BI;HIST1H2BK;HIST1H2BN;HIST1H2BJ;HIST1H2BD;HIST1H2BM;HIST1H2BL;HIST1H2BH;HIST2H2BF;HIST2H2BE;HIST1H2BC;H2BFS;HIST1H2BB;HIST1H2BO;HIST3H2BB;HIST1H2BA	0	1	0	1	0	0	0	1	0	2	2	5	2	4	3	0	0	0	0	0	0	0	0	0	0	0	13033000	1145800	4460900	869070
A3KPC7;A0A024RAS2;Q08AJ9;B2R5B3;A4FTV9;A0A024R017;A0A0U1RR32;A0A0U1RRH7;Q99878;Q96KK5;Q9BTM1;Q16777;Q93077;Q7L7L0;Q6FI13;P20671;P0C0S8;P04908;V9GZN0;H0YFX9;B4E0B3;C9J0D1;B2R5B6;Q71UI9-5;Q71UI9-2;Q71UI9;P0C0S5;Q8IUE6;Q96QV6;P16104;Q9BTM1-2	Histone H2A;Histone H2A type 1-J;Histone H2A type 1-H;Histone H2A.J;Histone H2A type 2-C;Histone H2A type 1-C;Histone H2A type 3;Histone H2A type 2-A;Histone H2A type 1-D;Histone H2A type 1;Histone H2A type 1-B/E;Histone H2A.V;Histone H2A.Z;Histone H2A type 2-B;Histone H2A type 1-A;Histone H2AX	HIST1H2AH;H2AFJ;HIST1H2AB;HIST1H2AK;HIST1H2AC;HIST1H2AJ;HIST2H2AC;HIST3H2A;HIST2H2AA3;HIST1H2AD;HIST1H2AG;H2AFV;H2AFZ;HIST2H2AB;HIST1H2AA;H2AFX	1	2	2	2	2	2	1	2	2	1	1	2	1	2	1	0	473070	556410	472680	7248200	401000	0	370800	1044600	0	0	617150	0	1114500	0
A0A024R071;O75694;E9PF10;B4DLT2;O75694-2	Nuclear pore complex protein Nup155	NUP155	0	1	0	0	0	0	0	0	0	0	0	8	6	16	0	0	0	0	0	0	0	0	0	0	0	0	876060	2739700	2906900	0
Q9BRK5-6;A0A024R0A9		SDF4	0	0	0	0	0	0	0	0	0	1	0	0	0	0	1	0	0	0	0	0	0	0	0	0	0	0	0	0	0	466650
A0A024R0E3;Q8TAA9-2;Q8TAA9	Vang-like protein 1	VANGL1	0	0	0	0	0	0	0	0	0	0	0	8	0	11	4	0	0	0	0	0	0	0	0	0	0	0	952840	0	4320900	1733700
A0A024R0G0;Q96S66;A0A024R095;Q96S66-2;Q96S66-3;Q96S66-4	Chloride channel CLIC-like protein 1	CLCC1	0	0	0	0	0	0	0	0	0	0	0	5	10	15	0	0	0	0	0	0	0	0	0	0	0	0	763770	1731600	11489000	0
B7Z6N1;A0A024R0L4;P50548-2;P50548	ETS domain-containing transcription factor ERF	ERF	0	0	0	0	0	0	0	0	0	0	0	0	0	0	0	0	0	0	0	0	0	0	0	0	0	0	0	0	0	0
M0R1F7;B4DEL6;A0A024R0Q4;Q8IV08	Phospholipase D3	PLD3	0	0	0	0	0	0	0	0	0	0	0	0	0	0	0	0	0	0	0	0	0	0	0	0	0	0	0	0	0	0
Q9BPW0;H0YDU8;Q53FR0;A0A024R0Q7;P53041;A8MU39;B4DLP6;B4DDZ8;B2R6R6	Serine/threonine-protein phosphatase;Serine/threonine-protein phosphatase 5	PPP5C	3	3	1	0	0	0	0	0	0	0	0	0	0	0	0	685750	581630	0	0	0	0	0	0	0	0	0	0	0	0	0
F8VUY8;A8K6H9;A0A024R0W3;Q96QD8	Sodium-coupled neutral amino acid transporter 2	SLC38A2	0	0	0	0	0	0	0	0	0	0	0	1	0	1	1	0	0	0	0	0	0	0	0	0	0	0	0	0	0	534450
A0A024R0X0;Q9UMZ2-4;Q9UMZ2-8;Q9UMZ2-3;Q9UMZ2-7;Q9UMZ2-5;Q9UMZ2;Q9UMZ2-6;Q9UMZ2-9	Synergin gamma	AP1GBP1;SYNRG	0	0	0	0	0	0	0	0	0	0	0	4	1	0	0	0	0	0	0	0	0	0	0	0	0	0	1107500	0	0	0
F5H0C7;C9JPM4;C9J1Z8;B4DJC8;B4DEB9;A4D0Z3;A0A024R3Q3;A0A024R0Y6;F5H423;B4DLJ3;P84085;P18085;P84077;P61204	ADP-ribosylation factor 5;ADP-ribosylation factor 4;ADP-ribosylation factor 1;ADP-ribosylation factor 3	ARF3;ARF4;ARF5;ARF1	0	0	0	0	1	0	0	0	0	0	0	1	0	1	0	0	0	0	0	0	0	0	0	0	0	0	0	0	94483	0
A0A024R124;F8VX04;Q9H2H9;Q8NCD8	Sodium-coupled neutral amino acid transporter 1	SLC38A1	0	0	0	0	0	0	0	0	0	0	1	6	0	6	7	0	0	0	0	0	0	0	0	0	0	0	4720000	0	2873000	26572000
B2R717;A0A024R141;O60911	Cathepsin L2	CTSL2;CTSV	0	0	0	0	0	0	0	0	0	0	0	0	0	1	0	0	0	0	0	0	0	0	0	0	0	0	0	0	79176	0
A0A024R1N1;P35579;A0A0U4BW16;P35579-2;Q86XU5;B4E3S1	Myosin-9	MYH9	1	2	3	2	1	2	1	1	0	0	0	3	3	2	0	0	597820	254810	621240	0	218740	0	0	0	0	0	159770	613680	0	0
B4DE32;B1AHC9;B2RDN9;A0A024R1N4;P12956	X-ray repair cross-complementing protein 6	XRCC6	0	0	0	0	0	0	0	0	0	0	0	0	0	0	0	0	0	0	0	0	0	0	0	0	0	0	0	0	0	0
B4DIC4;C9J9W2;B4DJI4;A8K1D2;A0A024R1S8;Q14847-3;Q14847;Q14847-2	LIM and SH3 domain protein 1	LASP1	0	0	0	0	0	0	0	0	0	0	0	1	0	1	0	0	0	0	0	0	0	0	0	0	0	0	0	0	181430	0
A0A024R1Y2;A0A024R1T9;Q4LE36;P53396-2;P53396;P53396-3;Q8N9C4	ATP-citrate synthase	ACLY;ACLY variant protein	2	3	5	2	0	2	2	2	1	0	0	0	1	0	1	338890	286640	456670	0	0	209500	0	0	0	0	0	0	0	0	0
A0A024R1U0;P46060;B4DY16;B4E0U0;Q9BSK3	Ran GTPase-activating protein 1	RANGAP1	0	0	0	0	0	0	1	0	0	0	0	5	4	15	0	0	0	0	0	0	0	0	0	0	0	0	989340	580400	8985100	0
E4W6B6;B2R4D8;A0A024R1V4;P61353;K7ELC7;K7EQQ9	60S ribosomal protein L27	RPL27	0	0	0	0	0	0	0	0	0	1	0	5	0	4	1	0	0	0	0	0	0	0	0	0	0	0	14379000	0	4461300	0
A0A024R1Z6;Q99536;K7ESA3;K7ERT7;K7ENX2;K7EM19;B3KUF8;Q99536-2;Q99536-3	Synaptic vesicle membrane protein VAT-1 homolog	VAT1	0	0	0	0	0	0	0	0	0	0	0	2	0	1	0	0	0	0	0	0	0	0	0	0	0	0	543830	0	0	0
A0A024R229;Q9UHN6-2;Q9UHN6	Transmembrane protein 2	TMEM2	0	1	0	0	0	0	0	1	0	0	0	13	0	1	0	0	0	0	0	0	0	0	0	0	0	0	5862700	0	0	0
A0A024R231;Q9Y2T3;Q9Y2T3-3;B3KUM3;Q5SZC6;Q9Y2T3-2	Guanine deaminase	GDA	0	0	0	0	0	0	0	0	0	0	0	0	0	0	0	0	0	0	0	0	0	0	0	0	0	0	0	0	0	0
A4D1R6;J3KRB3;A0A087WWH0;J3QS96;A0A087WXM6;J3QQT2;J3QLC8;J3KRX5;A0A024R261;A0A0A0MRF8;A0A0A6YYL6;A4D1R5;P18621-2;P18621;P18621-3	60S ribosomal protein L17	LOC402695;RPL17;hCG_24487;RPL17-C18orf32;LOC202789	0	0	0	0	0	0	0	0	0	0	0	1	0	1	0	0	0	0	0	0	0	0	0	0	0	0	0	0	1187400	0
Q53FS4;B2R774;A0A024R2A7;P49257	Protein ERGIC-53	LMAN1	0	0	0	0	0	0	0	0	0	0	0	0	0	3	0	0	0	0	0	0	0	0	0	0	0	0	0	0	953650	0
C9JLM5;A0A024R2B6;P36952-2;P36952	Serpin B5	SERPINB5	0	1	0	0	1	0	0	0	0	0	0	0	0	0	0	0	0	0	0	484640	0	0	0	0	0	0	0	0	0	0
D3YTB1;A0A024R2G7;F8W727;P62910	60S ribosomal protein L32	RPL32	0	0	0	0	0	0	0	0	0	0	0	3	0	3	0	0	0	0	0	0	0	0	0	0	0	0	1100500	0	492040	0
A0A024R2J0;A8KAN5;A0A024R2L0;Q9NZI7-4;Q9NZI7	Upstream-binding protein 1	UBP1	1	1	1	0	0	0	1	1	1	0	0	0	0	1	0	0	0	0	0	0	0	0	0	0	0	0	0	0	59427	0
D2CPI9;D2CPJ0;X5DRB1;D9I4E1;A8K146;A0A024R2M8;Q01831-2;Q01831	DNA repair protein complementing XP-C cells	XPC	0	1	0	1	1	0	0	1	0	0	0	1	0	1	0	0	0	0	0	0	0	0	198180	0	0	0	0	0	0	0
B2RAF3;A0A024R2Y2;Q12893	Transmembrane protein 115	TMEM115	0	0	0	0	0	0	0	0	0	0	0	1	0	0	0	0	0	0	0	0	0	0	0	0	0	0	474600	0	0	0
A0A024R321;O75369-6;O75369-3;O75369-2;O75369-9;O75369;O75369-8;O75369-5;O75369-4	Filamin-B	FLNB	3	7	1	5	1	1	5	1	0	5	3	5	7	4	4	0	139420	0	171360	0	0	0	0	0	0	0	0	0	0	0
B4DZZ0;B3KQB4;A0A024R371;O75915;F8WF90;C9JQU6;F8WF33;B4DWQ6	PRA1 family protein 3	ARL6IP5	0	0	0	0	0	0	0	0	0	0	0	3	2	4	0	0	0	0	0	0	0	0	0	0	0	0	174090	1534700	2984300	0
R4GMQ5;B4DMY4;B4DL49;B3KUJ8;A8K2H4;A0A024R374;P07858;Q6LAF9	Cathepsin B;Cathepsin B light chain;Cathepsin B heavy chain	CTSB	0	0	0	0	0	0	1	1	0	0	0	0	0	0	0	0	0	0	0	0	0	0	982210	0	0	0	0	0	0	0
E9PR95;E9PSC3;E9PLC5;E9PLB3;E9PIP1;E9PPB5;E9PQS1;A0A087WT99;A0A024R3B0;A8K718;A0A024R396;Q9H0W9-3;Q9H0W9-2;Q9H0W9	Ester hydrolase C11orf54	C11orf54	0	0	0	0	0	0	0	0	0	0	0	0	0	0	0	0	0	0	0	0	0	0	0	0	0	0	0	0	0	0
Q86T74;A0A024R3E4;P46937-5;P46937-3;P46937-6;P46937-7;P46937-2;P46937-8;P46937;P46937-9;H0YCI3;P46937-4	Transcriptional coactivator YAP1	DKFZp451O0517;YAP1	0	0	0	0	0	0	1	0	0	0	0	0	0	0	0	0	0	0	0	0	0	0	0	0	0	0	0	0	0	0
B3KXZ9;B2R642;A8K6A6;A0A024R3I5;P43121;P43121-2	Cell surface glycoprotein MUC18	MCAM	0	0	0	0	0	0	0	0	0	0	0	2	0	1	0	0	0	0	0	0	0	0	0	0	0	0	0	0	246840	0
A0A024R3M2;J3KNL5;Q3KR37-2;Q3KR37;Q3KR37-4;B7Z4N9;Q3KR37-3	GRAM domain-containing protein 1B	hCG_39893;GRAMD1B	0	0	0	0	0	0	0	0	0	0	0	2	4	12	0	0	0	0	0	0	0	0	0	0	0	0	96196	352770	6150300	0
A0A024R3P9;Q9H3P7	Golgi resident protein GCP60	ACBD3	0	0	0	0	0	0	0	0	0	2	0	4	0	3	2	0	0	0	0	0	0	0	0	0	1551900	0	931430	0	1277800	0
A0A024R3R7;Q5T3Q7;B2RWN5;Q9H583;Q6P664;Q8N7L7;B7ZAU8;B4E263;B3KWS1;A2VDI1	HEAT repeat-containing protein 1;HEAT repeat-containing protein 1, N-terminally processed	HEATR1	0	0	0	0	0	0	0	0	0	0	0	0	0	0	0	0	0	0	0	0	0	0	0	0	0	0	0	0	0	0
B4E0E1;B2R5W3;A0A024R3T8;P09874;Q05D33;Q6PJL0	Poly [ADP-ribose] polymerase 1	PARP1	2	2	1	1	0	0	1	2	1	0	0	0	0	0	0	224120	244960	0	0	0	0	0	242310	0	0	0	0	0	0	0
B8ZZJ0;B9A032;A0A024R3Z2;B8ZZN6;P63165	Small ubiquitin-related modifier 1	SUMO1	0	0	0	0	0	0	0	0	0	0	0	0	0	1	0	0	0	0	0	0	0	0	0	0	0	0	0	0	507750	0
B4DHC5;A0A024R458;A0A0S2Z444;A0A0S2Z3Y3;A0A0S2Z3Z1;A0A0S2Z462;P52594-2;P52594-3;P52594;P52594-4;C9J2I0;B8ZZY2	Arf-GAP domain and FG repeat-containing protein 1	HRB;AGFG1	0	0	0	0	0	0	0	0	0	0	0	3	0	0	0	0	0	0	0	0	0	0	0	0	0	0	478120	0	0	0
B7ZLE5;A0A024R462;P02751-4;P02751-10;P02751-6;P02751-5;P02751-9;P02751-14;P02751-8;P02751-17;P02751-3;P02751;P02751-12;P02751-13;P02751-11;P02751-7;P02751-15;Q6MZM7	Fibronectin;Anastellin;Ugl-Y1;Ugl-Y2;Ugl-Y3	FN1;DKFZp686O12165	0	1	0	0	2	8	0	0	0	0	0	5	0	0	5	0	0	0	0	540880	5737000	0	0	0	0	0	1325600	0	0	2178300
Q53S54;A0A024R475;Q13618-3;Q13618-2;Q13618	Cullin-3	CUL3	0	0	0	0	0	0	0	0	0	0	0	0	0	0	0	0	0	0	0	0	0	0	0	0	0	0	0	0	0	0
B2RBE0;A0A024R497;O95573;B3KN05;B3KMA6	Long-chain-fatty-acid--CoA ligase 3	ACSL3	0	1	0	0	0	1	0	0	0	0	0	10	10	24	4	0	0	0	0	0	0	0	0	0	0	0	2263900	4799400	18650000	1118000
B3KM80;Q6ZS99;B3KTP9;A0A024R4A0;P19338;H7BY16	Nucleolin	NCL	0	2	5	1	0	3	0	0	4	0	0	0	0	1	0	0	474290	1174500	0	0	496090	0	0	448630	0	0	0	0	0	0
A0A087WX29;B4DRW3;A0A0A0N0L3;A0A024R4E2;Q13148;A0A087WXQ5;K7EJM5;A0A087WV68;A0A0A0N0N3;A0A0A0N0M3;K7EN94;B1AKP7;G3V162;A0A087X260;A0A087WYY0;Q13148-4	TAR DNA-binding protein 43	TARDBP;TDP43	0	0	0	0	0	0	1	0	0	0	0	1	0	0	0	0	0	0	0	0	0	0	0	0	0	0	0	0	0	0
H0Y5X7;H7C3F5;Q6ZMJ6;B7Z6J7;A0A024R4R3;O75175-3;O75175-2;O75175	CCR4-NOT transcription complex subunit 3	CNOT3;FLJ00420	0	0	0	0	0	0	0	0	1	0	0	0	0	0	0	0	0	0	0	0	0	0	0	217000	0	0	0	0	0	0
B7Z4Q0;A0A024R4U0;Q9NP61-2;Q9NP61;B0QYV8;H0Y6A0;B7Z6L2	ADP-ribosylation factor GTPase-activating protein 3	ARFGAP3	0	0	0	0	0	0	0	0	0	0	0	1	0	2	0	0	0	0	0	0	0	0	0	0	0	0	0	0	406480	0
A0A024R4X7;Q9UKX7-2;Q9UKX7;B4E2D3	Nuclear pore complex protein Nup50	hCG_1989366;NUP50	0	0	0	0	0	0	0	0	0	0	0	0	0	4	0	0	0	0	0	0	0	0	0	0	0	0	0	0	826420	0
A0A024R4Z6;Q08945	FACT complex subunit SSRP1	SSRP1	0	1	0	1	0	0	0	0	0	0	0	0	0	0	0	0	0	0	45254	0	0	0	0	0	0	0	0	0	0	0
H0YEF4;A0A024R546;Q9C0B5-2;Q9C0B5	Palmitoyltransferase;Palmitoyltransferase ZDHHC5	ZDHHC5	0	0	0	0	0	0	0	0	0	0	0	1	0	0	0	0	0	0	0	0	0	0	0	0	0	0	151550	0	0	0
B4DX42;B4DSE4;A0A024R588;A0A024R566;B4DJU4;A0A024R5D9;A0A024R572;Q15637-4;Q15637-6;Q15637-7;Q15637-3;Q15637-2;Q15637;Q15637-5	Splicing factor 1	SF1	0	0	0	0	0	0	0	0	0	0	0	0	0	1	0	0	0	0	0	0	0	0	0	0	0	0	0	0	92629	0
A0A024R5A3;A0A024R580;B2RDI5;P07384;E9PLX0;E9PJJ3;E9PLC9;E9PMC6;E9PJA6;E9PSA6;E9PQB3;E9PRM1;B4DWH5	Calpain-1 catalytic subunit	CAPN1	0	1	2	2	0	0	0	0	1	0	0	0	0	0	0	0	0	302400	264260	0	0	0	0	0	0	0	0	0	0	0
A8K0D2;A0A024R5F7;Q9UBM7;B4E1K5;X5DNI9;E9PM00;X5DRD7	7-dehydrocholesterol reductase	DHCR7	0	0	0	0	0	0	0	0	0	0	0	3	1	4	1	0	0	0	0	0	0	0	0	0	0	0	251860	0	3388800	0
A0A024R5K1;Q9BR76;Q9NSK3	Coronin;Coronin-1B	CORO1B;DKFZp762I166	1	1	0	0	0	0	2	1	1	1	0	8	6	9	2	0	0	0	0	0	0	0	0	0	0	0	2639600	4849700	4268700	1642300
A0A024R5P7;A0A024R5U9;Q6PJW8-3;Q6PJW8-2;Q6PJW8	Consortin	C1orf71;CNST	0	0	0	0	0	0	0	0	0	0	0	0	0	1	0	0	0	0	0	0	0	0	0	0	0	0	0	0	118520	0
B4DUC6;A8K8N5;A0A024R5S4;P40818-2;P40818	Ubiquitin carboxyl-terminal hydrolase;Ubiquitin carboxyl-terminal hydrolase 8	USP8	0	0	0	0	0	0	0	0	0	0	0	0	0	0	0	0	0	0	0	0	0	0	0	0	0	0	0	0	0	0
H3BSC1;A0A024R5Z8;P62491;H3BMH2;B4DMN1;P62491-2;Q15907-2;Q15907	Ras-related protein Rab-11A;Ras-related protein Rab-11B	RAB11A;RAB11B	1	0	0	1	1	0	1	0	1	0	0	17	1	4	2	0	0	0	0	0	0	0	0	0	0	0	303680000	0	84688	162720
A0A024R663;Q86UP2;Q86UP2-4;Q86UP2-2;Q86UP2-3	Kinectin	KTN1	4	4	4	3	1	3	1	3	3	0	0	29	25	90	8	33001	28408	180670	25331	0	101690	0	20252	31946	0	0	607430	1792800	274340000	231960
A0A0U1RRM8;H0YJ34;A0A024R687;Q96AC1;Q96AC1-3;A8K6S3;Q96AC1-2	Fermitin family homolog 2	FERMT2;PLEKHC1	0	0	0	0	0	0	0	0	0	0	0	11	0	10	2	0	0	0	0	0	0	0	0	0	0	0	1851600	0	1249100	1069600
A0A024R6K8;P23381-2;P23381;H0YJP3	Tryptophan--tRNA ligase, cytoplasmic;T1-TrpRS;T2-TrpRS	WARS	1	1	0	1	0	0	2	0	1	1	0	3	1	5	1	0	0	0	0	0	0	0	0	0	0	0	381300	0	986060	0
A0A024R6N2;Q9Y5S2;Q86XZ8;Q86TR8;H0YLY0	Non-specific serine/threonine protein kinase;Serine/threonine-protein kinase MRCK beta	CDC42BPB	1	1	1	1	2	1	0	1	1	0	0	0	0	0	0	0	0	0	0	343780	0	0	0	0	0	0	0	0	0	0
B3KUZ8;A0A024R6W0;P00505-2;P00505	Aspartate aminotransferase;Aspartate aminotransferase, mitochondrial	GOT2	0	0	0	0	0	0	0	0	0	0	0	0	0	0	0	0	0	0	0	0	0	0	0	0	0	0	0	0	0	0
A0A024R6Z2;A0A024R726;Q9NVM4-3;Q9NVM4;H3BNC0;Q9NVM4-4;Q9NVM4-2	Protein arginine N-methyltransferase 7	PRMT7	0	1	0	1	0	0	0	0	0	0	0	4	0	5	0	0	0	0	0	0	0	0	0	0	0	0	407920	0	1033100	0
C9JKI3;Q7Z4F3;A0A024R757;E9PCT5;A9XTE5;Q2TNI1;Q59E85;Q03135-2;Q03135	Caveolin;Caveolin-1	CAV1	0	0	0	0	0	0	0	0	0	0	0	1	0	0	0	0	0	0	0	0	0	0	0	0	0	0	0	0	0	0
Q6FG59;A0A024R7B7;Q16543;A1L0W4;K7EQA9	Hsp90 co-chaperone Cdc37;Hsp90 co-chaperone Cdc37, N-terminally processed	CDC37;MBD5	2	3	0	0	0	0	1	1	0	0	0	0	0	0	1	304450	286100	0	0	0	0	0	0	0	0	0	0	0	0	0
A5PKY0;A0A024R7G6;M0R165;A8K5P4;Q9UBC2-4;Q9UBC2-3;Q9UBC2;Q9UBC2-2;B4DQX5;B4DME4;M0R2S2	Epidermal growth factor receptor substrate 15-like 1	EPS15L1	0	1	0	0	0	0	1	1	0	0	0	5	3	5	3	0	0	0	0	0	0	0	0	0	0	0	1038000	872740	671510	918530
B3KY55;A0A024R7L5;A0A024R7L8;Q92900-2;Q92900	Regulator of nonsense transcripts 1	UPF1	1	1	0	0	0	0	1	1	1	0	0	0	0	0	0	0	0	0	0	0	0	0	0	173690	0	0	0	0	0	0
B2R8G6;A0A024R7P2;B7Z6M0;Q14318;Q14318-2;U3KQI1;A0A0A0MTJ1;M0R2K9;Q14318-3	Peptidyl-prolyl cis-trans isomerase FKBP8;Peptidyl-prolyl cis-trans isomerase	FKBP8	0	0	0	0	0	0	0	0	0	0	0	0	0	2	0	0	0	0	0	0	0	0	0	0	0	0	0	0	514650	0
B4DKS8;A0A024R7T3;P52597	Heterogeneous nuclear ribonucleoprotein F;Heterogeneous nuclear ribonucleoprotein F, N-terminally processed	HNRPF;HNRNPF	0	0	0	0	0	0	1	1	0	0	0	0	0	0	0	0	0	0	0	0	0	0	0	0	0	0	0	0	0	0
A0A024R7X0;Q9Y6D6;Q59FY5;E5RIF2;E5RHL7;B3KMS9	Brefeldin A-inhibited guanine nucleotide-exchange protein 1	ARFGEF1	0	0	0	0	0	0	0	0	0	0	0	10	1	0	0	0	0	0	0	0	0	0	0	0	0	0	2945500	0	0	0
G5EA18;E5RJN7;E7EVI1;B7Z1P6;A0A0A0MTC4;A0A0A0MTD1;Q2TBD5;F8VPI7;A8K276;Q4LE57;E7EPX0;A0A0A0MTC6;E7EVJ4;E9PH62;A0A0A0MTC5;A0A024R7X7;Q9NUL3-4;Q9NUL3-6;Q9NUL3-8;Q9NUL3-3;Q9NUL3-7;Q9NUL3-2;Q9NUL3	Double-stranded RNA-binding protein Staufen homolog 2	STAU2;STAU2 variant protein	0	0	0	0	0	0	0	0	0	0	0	0	0	0	0	0	0	0	0	0	0	0	0	0	0	0	0	0	0	0
A0A024R7Z5;O00560-3;O00560;B4DQ93;G5EA09;O00560-2	Syntenin-1	SDCBP	0	0	0	0	0	0	0	0	0	0	0	1	1	2	0	0	0	0	0	0	0	0	0	0	0	0	0	0	383240	0
F2Z388;A0A024R866;P42766	60S ribosomal protein L35	RPL35	0	0	0	0	0	0	0	0	0	1	0	3	0	2	1	0	0	0	0	0	0	0	0	0	0	0	3616300	0	975520	0
A0A024R872;Q96TA1-2;Q96TA1	Niban-like protein 1	C9orf88;FAM129B	0	0	0	0	0	0	0	0	0	0	0	4	0	2	0	0	0	0	0	0	0	0	0	0	0	0	609690	0	319200	0
Q7Z3C4;A0A0A0MSW3;A0A024R8B6;P35658-2;P35658-4;P35658;P35658-3;P35658-5;B4DZN4;E9PKD2;B7ZAX0;B7ZAV2;B4DYZ6;H0Y837	Nuclear pore complex protein Nup214	DKFZp686J0330;NUP214	0	1	0	0	0	0	1	2	1	0	0	0	0	1	0	0	0	0	0	0	0	0	0	0	0	0	0	0	0	0
A0A024R8D7;P31025;Q5VSP4	Lipocalin-1;Putative lipocalin 1-like protein 1	LCN1;LCN1P1	0	1	2	1	1	2	0	1	2	0	0	0	0	0	0	0	0	863620	0	0	507270	0	0	509160	0	0	0	0	0	0
A0A024R8R0;J3QQJ0;Q9UHR5-2;Q9UHR5;Q659G6;J3KS14;F5H478;B7Z4X9;J3KRU5;X6R3T8;J3QLH3	SAP30-binding protein	SAP30BP;DKFZp586L2022	0	0	0	0	0	0	0	0	0	0	0	0	0	2	0	0	0	0	0	0	0	0	0	0	0	0	0	0	322700	0
B4DG89;A0A024R8R4;Q8TAT6;Q8TAT6-2	Nuclear protein localization protein 4 homolog	NPLOC4	0	0	0	1	0	0	0	0	0	0	0	0	0	2	0	0	0	0	0	0	0	0	0	0	0	0	0	0	333040	0
A0A024R8S3;A8MUA9;A8MU27;P61956-2;Q6EEV6;P61956;P55854;P55854-2	Small ubiquitin-related modifier;Small ubiquitin-related modifier 2;Small ubiquitin-related modifier 4;Small ubiquitin-related modifier 3	SUMO2;SUMO3;SUMO4	1	1	0	1	1	1	1	1	0	0	0	0	0	0	0	0	0	0	0	0	0	0	254330	0	0	0	0	0	0	0
A0A024R8U1;O15427;J3QQS9;J3QQV2;J3QSC3;J3KTI8;Q53G91	Monocarboxylate transporter 4	SLC16A3	0	0	0	0	0	0	0	0	0	0	0	2	0	1	2	0	0	0	0	0	0	0	0	0	0	0	405760	0	0	799420
A0A0S2Z5A5;A0A024R8V0;Q9UHD8-7;Q9UHD8-2;Q9UHD8-5;Q9UHD8;Q1WWK5;A0A024R8Q0;Q9UHD8-3	Septin-9	2017-09-09	1	3	0	1	0	1	1	0	0	0	0	2	2	2	0	0	172750	0	0	0	0	0	0	0	0	0	331210	271770	166850	0
B3KMW2;A0A024R8V6;Q9P275;Q9P275-2;K7EIH0;K7EMM6;Q9H9C5;E9PEW0;A0A075B784	Ubiquitin carboxyl-terminal hydrolase;Ubiquitin carboxyl-terminal hydrolase 36	USP36;DUB1	1	1	0	1	1	0	0	0	0	0	0	0	1	0	0	0	0	0	0	0	0	0	0	0	0	0	0	124610	0	0
Q6MZT2;A0A024R906;Q16832	Discoidin domain-containing receptor 2	DKFZp686D1354;DDR2	0	0	0	0	0	0	0	0	0	0	0	1	0	0	0	0	0	0	0	0	0	0	0	0	0	0	134820	0	0	0
A0A087WYY6;A0A024R952;Q13835-2;Q13835;Q14BN3	Plakophilin-1	PKP1	1	2	1	1	1	1	0	1	0	0	0	0	0	1	0	0	0	0	0	0	0	0	0	0	0	0	0	0	0	0
A0A024R957;Q8NFQ8	Torsin-1A-interacting protein 2	TOR1AIP2	0	1	0	0	0	0	0	1	0	0	0	0	3	6	0	0	0	0	0	0	0	0	0	0	0	0	0	0	1840700	0
E9PJ38;E9PND3;E9PN10;Q6R3F1;A0A024R9E0;O00559;O00559-2	Receptor-binding cancer antigen expressed on SiSo cells	EBAG9;RCAS1	0	0	0	0	0	0	0	0	0	0	0	1	0	1	0	0	0	0	0	0	0	0	0	0	0	0	0	0	483550	0
H0YNE5;H0YLG5;A0A024R9P6;Q96TC7;B3KUI4	Regulator of microtubule dynamics protein 3	RMDN3;FAM82C	0	0	0	0	0	0	0	0	0	0	0	0	0	2	0	0	0	0	0	0	0	0	0	0	0	0	0	0	577560	0
D6R918;D6RBC5;D6RDI5;D6RA54;D6RC55;D6RG39;D6RIT9;A0A024R9U3;Q9NX40-3;Q9NX40-2;Q9NX40-4;Q9NX40	OCIA domain-containing protein 1	OCIAD1	0	0	0	0	0	0	0	0	0	0	0	1	0	0	0	0	0	0	0	0	0	0	0	0	0	0	308300	0	0	0
Q6MZI6;C9JCK5;Q53GF5;A0A024RA52;P25787	Proteasome subunit alpha type;Proteasome subunit alpha type-2	DKFZp686D09174;PSMA2	0	0	0	0	0	0	0	0	0	0	0	0	0	0	0	0	0	0	0	0	0	0	0	0	0	0	0	0	0	0
B7Z7T1;B2RAT5;A0A024RA74;Q8TCY9-3;Q8TCY9-4;Q8TCY9-2;Q8TCY9	Up-regulator of cell proliferation	URG4;URGCP	1	1	0	1	1	1	1	1	0	0	0	0	0	0	0	0	0	0	0	0	0	0	85906	0	0	0	0	0	0	0
A5PLK7;A0A024RAC5;Q9P258	Protein RCC2	RCC2	1	2	3	0	0	2	1	0	1	0	0	0	0	0	0	0	230070	365250	0	0	0	0	0	0	0	0	0	0	0	0
A0A024RAD7;Q658P3-3;Q658P3;Q658P3-2;B8ZZX6;Q658P3-4	Metalloreductase STEAP3	STEAP3	0	0	0	0	0	0	0	0	0	0	0	12	0	6	1	0	0	0	0	0	0	0	0	0	0	0	9526400	0	813750	0
Q4ZG72;A0A024RAH8;Q9NVP1;Q8N254	ATP-dependent RNA helicase DDX18	DDX18	0	0	0	0	0	0	0	0	0	0	0	8	1	7	4	0	0	0	0	0	0	0	0	0	0	0	2192100	0	1237100	1267000
A0A024RAM2;P35754	Glutaredoxin-1	GLRX	0	0	0	0	0	0	0	0	0	0	0	0	0	0	0	0	0	0	0	0	0	0	0	0	0	0	0	0	0	0
A0A024RAY7;B4DHK5;Q9HAU0-3;Q9HAU0-5;Q9HAU0;Q9HAU0-2;Q9HAU0-4;Q9HAU0-6;A0JP02;B4DMB9;B4DJX4;Q9HAU0-8	Pleckstrin homology domain-containing family A member 5	PLEKHA5	0	0	0	0	0	0	1	0	0	0	0	0	0	1	0	0	0	0	0	0	0	0	0	0	0	0	0	0	0	0
Q75MH1;A0A024RB14;P62854	40S ribosomal protein S26	RPS26	0	0	0	0	0	0	0	0	0	0	0	1	0	1	0	0	0	0	0	0	0	0	0	0	0	0	0	0	707440	0
A0A024RB17;Q9BSJ8;B3KMV5;A0A024RB16;Q9BSJ8-2;B3KY56	Extended synaptotagmin-1	FAM62A;ESYT1	0	0	0	0	0	0	0	0	0	0	0	19	22	31	9	0	0	0	0	0	0	0	0	0	0	0	7757100	20966000	26638000	1978100
A0A024RB76;Q9BRT6	Protein LLP homolog	C12orf31;LLPH	0	1	0	1	0	0	1	0	0	0	3	5	3	5	0	0	0	0	0	0	0	0	0	0	0	1437300	6919500	1724500	3015500	0
H0YIN7;F8W0A3;F8VR77;A8K6Y1;Q6PIN5;A0A024RB85;Q05D08;Q9UQ80-2;Q9UQ80	Proliferation-associated protein 2G4	PA2G4	0	1	0	0	0	0	0	0	0	0	0	1	0	2	1	0	0	0	0	0	0	0	0	0	0	0	0	0	293490	0
F8VY35;F8W0J6;F5H4R6;B7Z2V4;H0YIV4;A0A024RBB7;P55209-2;P55209;H0YHC3;F8W020;F8W118;F8VUX1;F8VV59;B7Z9C2;A0A024RBE6;H0YH88;F8VXI6;F8W543;P55209-3;B7Z5H0	Nucleosome assembly protein 1-like 1	NAP1L1	1	2	0	0	0	0	1	1	0	0	0	3	0	7	0	0	0	0	0	0	0	0	0	0	0	0	213560	0	5540100	0
A0A024RBB8;Q5HYM3;Q9BZF1-3;Q9BZF1-2;Q9BZF1;F8VUA7;F8VQX7;Q641R2	Oxysterol-binding protein;Oxysterol-binding protein-related protein 8	OSBPL8;DKFZp686C0249	0	0	1	0	0	2	0	0	0	0	0	6	4	15	1	0	0	0	0	0	116800	0	0	0	0	0	329030	457020	10739000	0
A0A024RBB9;Q9Y2U8	Inner nuclear membrane protein Man1	LEMD3	0	0	0	0	0	0	0	0	0	0	0	18	6	41	5	0	0	0	0	0	0	0	0	0	0	0	1067300	622550	65497000	541910
A0A024RBC7;P20020-6;P20020-3;P20020-4;P20020;P20020-5;P20020-2;E7ERY9	Calcium-transporting ATPase;Plasma membrane calcium-transporting ATPase 1	ATP2B1	1	0	0	0	1	0	0	1	0	0	0	5	0	19	1	0	0	0	0	0	0	0	0	0	0	0	461490	0	8711600	0
F8VV52;B3KTL6;A0A024RBD8;Q9NZN8-4;Q9NZN8;F8VRS8;B2RDX7;Q9NZN8-2;Q9NZN8-5;H0YI11;H0YH84;F8W145;F8VP97	CCR4-NOT transcription complex subunit 2	CNOT2	0	0	0	0	0	0	1	1	1	0	0	0	0	0	0	0	0	0	0	0	0	0	0	0	0	0	0	0	0	0
A0A024RBE7;P42167;H0YJH7;P42167-3	Lamina-associated polypeptide 2, isoforms beta/gamma;Thymopoietin;Thymopentin	TMPO	2	0	1	0	0	1	0	0	0	0	0	32	26	45	29	29030	0	105130	0	0	0	0	0	0	0	0	9092300	41129000	1296500000	61584000
J3KTJ8;J3QRI7;J3QQQ9;J3QQV1;J3QRC4;Q6IBH6;A0A024RBF6;P61254;J3KSS0;E5RIT6;Q9UNX3	60S ribosomal protein L26;60S ribosomal protein L26-like 1	RPL26;hCG_26523;RPL26L1	0	0	0	0	0	0	0	0	0	0	0	2	0	1	0	0	0	0	0	0	0	0	0	0	0	0	974190	0	0	0
A0A024RBH2;Q07065;B3KVX6;Q8TB01;Q6NWZ1	Cytoskeleton-associated protein 4	CKAP4	0	0	0	0	0	1	0	0	0	0	0	3	3	27	0	0	0	0	0	0	0	0	0	0	0	0	216570	366540	47482000	0
A0A024RBH7;P42167-2;Q59G12	Lamina-associated polypeptide 2, isoforms beta/gamma;Thymopoietin;Thymopentin	TMPO	2	0	1	0	0	1	0	0	0	0	0	23	20	34	22	0	0	0	0	0	0	0	0	0	0	0	0	0	1883400	0
B4E3D5;Q53HW2;Q53HK9;A8K4Z4;A0A024RBS2;P05388;F8W1K8;F8VPE8;Q3MHV2;F8VW21;F8VU65;Q6NSF2;F8VWS0;P05388-2;Q8NHW5	60S acidic ribosomal protein P0;60S acidic ribosomal protein P0-like	RPLP0;RPLP0P6	0	1	0	0	1	0	0	1	0	0	0	0	0	1	0	0	0	0	0	0	0	0	0	0	0	0	0	0	51306	0
A8K6T3;A0A024RC29;Q14574-2;Q14574	Desmocollin-3	DSC3	0	0	1	1	0	1	0	1	0	0	0	0	0	0	0	0	0	0	0	0	0	0	0	0	0	0	0	0	0	0
K7EJV8;A8KAJ7;A0A024RC48;Q10472-2;Q10472;K7EK46	Polypeptide N-acetylgalactosaminyltransferase;Polypeptide N-acetylgalactosaminyltransferase 1;Polypeptide N-acetylgalactosaminyltransferase 1 soluble form	GALNT1	1	1	0	1	0	1	0	0	0	0	0	1	0	0	0	0	0	0	0	0	0	0	0	0	0	0	522200	0	0	0
A0A024RCA7;P05387	60S acidic ribosomal protein P2	RPLP2	0	0	0	0	0	0	0	0	0	0	0	0	0	0	0	0	0	0	0	0	0	0	0	0	0	0	0	0	0	0
A0A024RCC9;B7ZAK9;B7ZB83;Q99733;Q99733-2;B4DS05;C9JZI7;B7ZAC7;C9J6D1;E9PNW0;E9PJJ2;E9PS34;E9PNJ7;E9PP22;E9PKT8	Nucleosome assembly protein 1-like 4	NAP1L4	2	2	0	1	0	0	0	0	0	0	0	1	0	10	0	44174	50052	0	0	0	0	0	0	0	0	0	0	0	6932600	0
B2R6F9;A0A024RD18;Q15208	Serine/threonine-protein kinase 38	STK38	1	1	1	1	1	1	1	1	0	0	0	3	2	3	0	0	0	0	0	0	0	0	0	0	0	0	337200	303060	583010	0
A0A0A0MTI6;B4DSC2;B3KWH9;A0A024RD35;Q9NYP7-3;Q9NYP7;Q9NYP7-2	Elongation of very long chain fatty acids protein;Elongation of very long chain fatty acids protein 5	ELOVL5	0	0	0	0	0	0	0	0	0	0	0	1	0	1	0	0	0	0	0	0	0	0	0	0	0	0	0	0	396870	0
A0A024RD93;P22234;E9PBS1;P22234-2;B4DGX3;D6RF62	Multifunctional protein ADE2;Phosphoribosylaminoimidazole-succinocarboxamide synthase;Phosphoribosylaminoimidazole carboxylase	PAICS	0	1	0	2	0	0	2	1	0	0	0	2	0	2	0	0	0	0	0	0	0	0	0	0	0	0	276720	0	325470	0
D6RF44;H0YA96;D6RAF8;H0Y8G5;Q12771;B4DTC3;A0A024RDF4;A0A024RDB4;A0A024RDF3;Q14103-4;Q14103-3;Q14103-2;Q14103;D6RBQ9	Heterogeneous nuclear ribonucleoprotein D0	HNRNPD;HNRPD	0	1	2	1	0	1	0	0	0	0	0	0	0	1	0	0	0	264710	0	0	0	0	0	0	0	0	0	0	0	0
A0A024RDG5;Q53EU6	Glycerol-3-phosphate acyltransferase 3	HMFN0839;AGPAT9	0	0	0	0	0	0	0	0	0	0	0	2	2	4	0	0	0	0	0	0	0	0	0	0	0	0	0	0	861480	0
A0A024RDH8;P49207	60S ribosomal protein L34	RPL34	0	0	0	0	0	0	0	0	0	0	0	3	2	3	0	0	0	0	0	0	0	0	0	0	0	0	2860400	333520	595050	0
A0A024RDV5;A0A024RDT9;Q9Y2H6-2;Q9Y2H6;G5E9X3	Fibronectin type-III domain-containing protein 3A	FNDC3A	1	1	0	0	0	0	0	0	0	0	0	2	7	13	1	0	0	0	0	0	0	0	0	0	0	0	138280	1780500	6008000	0
A0A024RDU3;O60858;O60858-3	E3 ubiquitin-protein ligase TRIM13	RFP2;TRIM13	0	0	0	0	0	0	0	0	0	0	0	0	0	1	0	0	0	0	0	0	0	0	0	0	0	0	0	0	237540	0
A0A024RDW4;Q9NWB6;B4E3J6;Q9NWB6-3;Q9NWB6-2	Arginine and glutamate-rich protein 1	FLJ10154;ARGLU1	2	2	1	3	2	1	1	2	0	3	2	6	4	5	3	362370	472850	0	460730	715220	0	0	1481100	0	3150600	2071300	7671700	3929700	4916600	1605000
Q9UQT7;S5CRT6;S0F3A9;R4RUH0;R4L0K0;Q0PMJ8;M4RBI3;I6R1A7;E5FYM9;C6H0P0;A0A0N9QWF4;Q6R741;B6E278;Q704T5;Q6IV49;A6YT91;B2G3G4;Q5G274;F6IR57;F6IR54;X5MNS5;A0A0D6K9D0;A0A060VHJ3;A0A060VCY9;A0A060VCY8;A0A060VCU4;A4UTT5;A0A0U5Q0A6;A0A0U2XL24;A0A0U2S4I2;U6A3P1;Q8MGT5;Q1ELT0;I3ZN80;E3Q1L4;B1PKZ2;A0N0E2;A0A140HM97;A0A0U5Q0C2;A0A0U5KJ30;A0A0U5IHM5;A0A0S4XRX2;A0A0S4XRJ3;A0A0S4XRI0;A0A0S4XR59;A0A0S4XR32;A0A0S…	HLA class I histocompatibility antigen, A-68 alpha chain;HLA class I histocompatibility antigen, A-29 alpha chain;HLA class I histocompatibility antigen, A-74 alpha chain;HLA class I histocompatibility antigen, A-34 alpha chain;HLA class I histocompatibility antigen, A-33 alpha chain;HLA class I histocompatibility antigen, A-31 alpha chain;HLA class I histocompatibility antigen, A-69 alpha chain;…	HLA-A;HLA;HLA-A*31;HLA A;MHC class I HLA-A;HLA-A*0226;HLA-A*33;HLA-A*02;HLA-DQB1	0	0	0	0	0	0	0	0	0	0	0	5	0	3	5	0	0	0	0	0	0	0	0	0	0	0	374300	0	0	287380
A0A0G2JNZ5;B7Z7G9;B7Z6E6;D3DV87;B2R6A7;A0A0G2JLB3;A0A068F658;B7Z6S9;P04062-4;P04062-2;P04062;B7Z731;A0A068FB60;A0A068F753;A0A068F579;A0A0G2JNZ0;P04062-5	Glucosylceramidase	GBA	0	0	0	0	0	0	0	0	0	0	0	0	0	0	0	0	0	0	0	0	0	0	0	0	0	0	0	0	0	0
Q8WYD2;A0A087WV90;E9PDN5;A0A087WTU7;A0A075B6G3;P11532-3;P11532-2;P11532-4;P11532	Dystrophin	DMD	0	0	0	0	0	1	0	0	1	0	0	0	0	0	0	0	0	0	0	0	0	0	0	15319000	0	0	0	0	0	0
Q8TCJ5;A0A075B6L0;A0A075B6K9;Q6PJR7;S6BGF9;S6B286;S6AWE6;S6BAR0;S6BAN6;S6C4S2;S6BAP8;S6B2B0;Q8N5F4;Q8N355;Q7Z2U7;Q6GMW3;Q6GMV8;S6BGD6;Q6PJG0;Q6IN99;Q567P1;A2NUT2;A0A5E4;Q8NEJ1;Q6PIQ7;Q6IPQ0;Q6GMX4;Q6GMX3;P0CG06;P0CG05;A0M8Q9;A0A075B6L1;A0A075B6K8;S6C4R7;A0A0B4J231;S6C4Q9;Q5FWF9;Q6GMW4;Q6NS95;Q5CZ94;Q6PIK1;Q6P2J1;Q6GMW6;Q96E61;Q6P5S3;Q6GMV7;Q6DHW4;P0CG04;P0CF74;A0M8Q6;B9A064	Beta-2-microglobulin;Ig lambda-3 chain C regions;Ig lambda-2 chain C regions;Ig lambda-1 chain C regions;Ig lambda-6 chain C region;Ig lambda-7 chain C region;Immunoglobulin lambda-like polypeptide 5	DKFZp667J0810;IGLC3;IGLC2;IGL@;C1 segment;IGLC7;IGLC1;IGLL5;DKFZp781M0386;IGLC6	2	1	1	2	0	1	1	1	1	0	0	0	1	0	0	145050	0	0	392580	0	0	0	0	0	0	0	0	0	0	0
A0A075B6N8;Q8NF17;A0A087WXL8;Q6N030;Q5EBM2;A0A087WVW2;P01860;A0A0G2JN06;A0A0G2JPD4;Q6N093;Q6MZU6;Q6MZX7;P01859;P01861	Ig gamma-3 chain C region;Ig gamma-2 chain C region;Ig gamma-4 chain C region	IGHG3;FLJ00385;DKFZp686I15212;DKFZp686I04196;DKFZp686C15213;DKFZp686M24218;IGHG2;IGHG4	2	3	2	2	0	0	0	3	1	0	0	0	0	0	0	209480	200460	178260	163990	0	0	0	711060	0	0	0	0	0	0	0
A0A075B7F8;A8CG34;A0A087WY75;A8CG34-2;B4DET5	Nuclear envelope pore membrane protein POM 121C	POM121C	0	0	0	0	0	0	1	1	0	0	0	1	0	11	0	0	0	0	0	0	0	0	0	0	0	0	0	0	722060	0
B4DKK1;A0A087WV67;A0A087WT23;O00124-3;O00124	UBX domain-containing protein 8	UBXN8	0	0	0	0	0	0	0	0	0	0	0	0	1	1	0	0	0	0	0	0	0	0	0	0	0	0	0	0	284750	0
A0A087WU65;Q9NRW7;B7Z5E4;B7Z360;A0AR27;B7Z5D4;Q9NRW7-2	Vacuolar protein sorting-associated protein 45	VPS45	0	0	0	0	0	0	0	0	0	0	0	1	0	0	5	0	0	0	0	0	0	0	0	0	0	0	0	0	0	3001500
B4DDB9;A0A087WUC6;E9PI68;Q15005;E9PL01;E9PRB9	Signal peptidase complex subunit 2	SPCS2	0	0	0	0	0	0	0	0	0	0	0	0	1	7	0	0	0	0	0	0	0	0	0	0	0	0	0	0	2066300	0
A0A087WUI1;Q9Y6G0;Q9Y388;Q05DU0;Q0VGM7	RNA-binding motif protein, X-linked 2	RBMX2	1	1	0	2	1	1	1	1	0	0	0	2	0	2	0	0	0	0	253790	0	0	0	0	0	0	0	569640	0	196420	0
A0A087WVA8;Q8IWB9;Q8IWB9-2;B3KR82;J3KRZ8;Q7Z2T6;Q2YDX6;Q9NWL7;Q7L166	Testis-expressed sequence 2 protein	TEX2;MST069	0	0	0	0	0	0	0	0	0	0	0	5	18	14	0	0	0	0	0	0	0	0	0	0	0	0	595060	17798000	3396000	0
A0A087WZC4;A0A087WVW4;Q0II16;O43548-2;O43548	Protein-glutamine gamma-glutamyltransferase 5	TGM5	0	1	0	1	0	0	0	0	0	0	0	0	0	0	0	0	0	0	90909	0	0	0	0	0	0	0	0	0	0	0
Q05CW6;B2R6D0;A0A087WW66;Q99460-2;Q99460;H7C378;Q05BX4	26S proteasome non-ATPase regulatory subunit 1	PSMD1	0	0	0	0	0	0	0	0	0	0	0	0	0	1	0	0	0	0	0	0	0	0	0	0	0	0	0	0	0	0
J3JSM9;A0A087WW76;Q5T5U3	Rho GTPase-activating protein 21	ARHGAP21	0	0	0	0	1	0	0	1	0	0	0	0	0	0	0	0	0	0	0	0	0	0	910950	0	0	0	0	0	0	0
A0A087WWU1;Q96Q45-2;Q96Q45;Q96Q45-5;Q96Q45-3	Transmembrane protein 237	TMEM237	0	0	0	0	0	0	0	0	0	0	0	1	0	5	0	0	0	0	0	0	0	0	0	0	0	0	0	0	3393600	0
Q68E05;Q6FGS1;A0A087WYR3;O43399-2;O43399-4;O43399;O43399-3;O43399-5;O43399-7;B4DDV4;Q53GA0;O43399-6;A0A087WZ51	Tumor protein D54	DKFZp686A1765;TPD52L2	0	0	0	0	0	0	0	0	0	0	0	4	0	1	1	0	0	0	0	0	0	0	0	0	0	0	1825000	0	0	0
A0A087WZH7;P29966;Q6NVI1	Myristoylated alanine-rich C-kinase substrate	MARCKS	0	0	0	0	0	0	0	0	0	0	1	2	3	4	0	0	0	0	0	0	0	0	0	0	0	0	577090	715400	1101400	0
A0A087WZW8;Q0KKI6;Q5EFE6;V9HW34;Q6PJF2;Q7Z3Y4;Q6PIL8;Q6P5S8;Q6GMX0;Q8TCD0;A0A087X1V9;P01834;A0A075B6H6	Ig kappa chain C region	IGKV3-11;HEL-213;IGK@;IGKC	1	1	2	4	0	1	0	1	1	0	0	0	0	0	0	0	0	297620	0	0	0	0	0	423610	0	0	0	0	0	0
E9PLA9;G3V153;B3KXU8;A0A087X082;Q14444-2;Q14444;B4DSF8	Caprin-1	CAPRIN1	0	0	0	0	0	0	0	0	0	0	0	0	0	0	0	0	0	0	0	0	0	0	0	0	0	0	0	0	0	0
A0A087X0K9;Q6MZU1;G5E9E7;A9CQZ8;G3V1L9;Q07157-2;Q07157;Q68DX9	Tight junction protein ZO-1	TJP1;DKFZp686A1195;DKFZp686M05161	1	0	0	1	0	0	1	1	0	0	0	3	1	1	1	0	0	0	0	0	0	0	0	0	0	0	177830	0	0	0
M0R0Y6;M0QYQ7;M0R0N3;M0R019;M0R2T0;B4DEG4;A0A087X0X3;P52272-2;P52272	Heterogeneous nuclear ribonucleoprotein M	HNRNPM	0	1	0	0	0	0	0	1	0	0	0	0	0	0	0	0	0	0	0	0	0	0	0	0	0	0	0	0	0	0
A0A087X0Y1;B4DV24;Q5TC63-2;Q5TC63;Q5TC63-3	Growth hormone-regulated TBC protein 1	GRTP1	0	0	0	0	0	0	0	0	0	0	0	0	0	0	0	0	0	0	0	0	0	0	0	0	0	0	0	0	0	0
A0A087X0Z7;H0YJ66;Q9Y394-2;Q9Y394;H0YJE4;Q659E8	Dehydrogenase/reductase SDR family member 7	DHRS7;DKFZp564H1664	0	0	0	0	0	0	0	0	0	0	0	0	1	4	0	0	0	0	0	0	0	0	0	0	0	0	0	0	2083900	0
B4DXH2;B4DUZ3;A0A087X1E4;P53365-2;P53365-3;P53365	Arfaptin-2	ARFIP2	0	0	1	0	0	0	0	0	0	0	0	2	0	0	0	0	0	0	0	0	0	0	0	0	0	0	404560	0	0	0
H7C3I1;F6VDH7;Q3KNR6;A0A087X1H6;Q1XBU6;B7ZA40;Q0IJ56;B4E0U6;Q8IZP2;P50502;D6W507;Q8NFI4	Putative protein FAM10A4;Hsc70-interacting protein;Putative protein FAM10A5	ST13;ST13P4;hCG_1990625;ST13P5	1	2	1	0	0	0	2	1	2	0	0	0	0	0	0	0	431640	0	0	0	0	0	0	365510	0	0	0	0	0	0
K7ES69;A0A087X271;B4DDF4;Q6FHE4;Q6FHC3;Q53GK7;B4DUT8;Q99439-2;Q99439	Calponin;Calponin-2	CNN2	0	0	0	0	0	0	0	0	0	0	0	1	0	0	0	0	0	0	0	0	0	0	0	0	0	0	86000	0	0	0
A0A090N7V5;O75223;M0QZK8;B8ZZK2;O75223-3	Gamma-glutamylcyclotransferase	C7orf24;GGCT	2	1	3	0	0	3	0	0	2	0	0	0	2	2	0	212060	0	636770	0	0	212970	0	0	253630	0	0	0	335910	215490	0
A0A096LNL9;A4LAA3;P46100-6;P46100-5;P46100-3;P46100-4;P46100;A0A096LNN3;A0A096LNW1;P46100-2	Transcriptional regulator ATRX	ATRX	2	2	0	2	2	0	2	1	0	0	0	0	0	0	0	0	0	0	0	0	0	0	0	0	0	0	0	0	0	0
Q9BRN2;A0A096LPC8;B3KW33;B7Z4Q6;B1AKJ6;Q96SU4-5;Q96SU4-4;Q96SU4-3;Q96SU4-7;Q96SU4-2;Q96SU4;Q96SU4-6	Oxysterol-binding protein;Oxysterol-binding protein-related protein 9	OSBPL9	0	0	0	0	0	0	0	0	0	0	0	1	0	1	0	0	0	0	0	0	0	0	0	0	0	0	0	0	151430	0
Q5QTQ6;B4DJS7;A8K885;A0A0A0MRI2;Q9UNH7-2;Q9UNH7	Sorting nexin-6;Sorting nexin-6, N-terminally processed	SNX6	0	0	0	0	0	0	0	0	0	0	0	2	0	1	3	0	0	0	0	0	0	0	0	0	0	0	340410	0	0	952450
A0A0A0MRN4;Q5BKZ1-3;Q5BKZ1	DBIRD complex subunit ZNF326	ZNF326	0	0	0	0	0	0	0	0	0	0	0	0	0	0	0	0	0	0	0	0	0	0	0	0	0	0	0	0	0	0
A0A0A0MRV0;A7BI36;Q9P2E9;Q9P2E9-2;Q9P2E9-3;A1A5C4;A0A087WVV2;F8W7S5;A1A5C5	Ribosome-binding protein 1	RRBP1	2	0	0	0	0	0	0	0	0	0	0	3	0	32	0	52564	0	0	0	0	0	0	0	0	0	0	38215	0	20071000	0
A0A0A0MSI0;B2R4P2;Q06830;A0A0A0MRQ5	Peroxiredoxin-1	PRDX1	2	2	1	2	0	0	0	1	0	0	0	2	2	4	0	353760	415700	0	342790	0	0	0	0	0	0	0	721850	462590	1116800	0
E5RHJ2;E5RHK2;G3XAN5;E5RG29;B7ZM96;B4DQ07;A0A0A0MSK8;Q6PJH4;E5RG56;B3GQE5;B8Y0L3;Q12797-7;Q12797-4;Q12797-3;Q12797-9;Q12797-6;Q12797-5;Q12797-8;Q12797-2;Q12797-10;Q12797	Aspartyl/asparaginyl beta-hydroxylase	ASPH	0	0	0	0	0	0	0	0	0	0	0	0	0	1	0	0	0	0	0	0	0	0	0	0	0	0	0	0	595400	0
C9JRP1;A0A0A0MST8;E9PFN4;B5M450;Q9Y6M7-11;Q9Y6M7-14;Q9Y6M7-10;Q9Y6M7-4;Q9Y6M7-3;Q9Y6M7-2;Q9Y6M7-9;Q9Y6M7-6;Q9Y6M7-13;Q9Y6M7-12;Q9Y6M7;Q9Y6M7-8;Q9Y6M7-7;H7C3C4;Q9Y6M7-5	Anion exchange protein;Sodium bicarbonate cotransporter 3	SLC4A7	0	0	0	0	0	0	0	0	0	0	0	2	0	3	2	0	0	0	0	0	0	0	0	0	0	0	0	0	327490	343690
C0JYZ2;D3DPG0;A0A0A0MTS7;Q8WZ42-5;Q8WZ42-11;Q8WZ42-4;Q8WZ42-7;Q8WZ42-2;Q8WZ42;Q8WZ42-8;Q8WZ42-13;Q8WZ42-12;D3DPF9;A0A0A0MRA3;Q8WZ42-3;Q8WZ42-10;Q8WZ42-9	Titin	TTN	0	0	0	0	0	0	1	1	0	1	1	0	1	1	1	0	0	0	0	0	0	0	0	0	0	0	0	0	0	1028700
A0A0A6YYH1;Q7Z6K5;Q7Z6K5-2	Arpin	C15orf38-AP3S2;ARPIN	0	0	0	0	0	0	0	0	0	0	0	0	0	1	0	0	0	0	0	0	0	0	0	0	0	0	0	0	160020	0
M9P9U0;A0A0A7C8J0		HLA-C	0	0	0	0	0	0	0	0	0	0	0	4	0	4	1	0	0	0	0	0	0	0	0	0	0	0	0	0	333340	0
B3KPZ8;A0A0K0K1H9;B4DVU1;A0A0B4J1R6;B3KSI4;B4E022;V9HWD9;Q53EM5;P29401;P29401-2	Transketolase	TKT;HEL107	1	1	0	2	0	0	1	0	1	0	0	1	0	0	0	0	0	0	0	0	0	0	0	0	0	0	0	0	0	0
B3KRC6;A0A0C4DFL7;Q16850;Q05D40;Q16850-2	Lanosterol 14-alpha demethylase	CYP51A1	0	0	0	0	0	0	0	0	0	0	0	0	0	4	0	0	0	0	0	0	0	0	0	0	0	0	0	0	1282800	0
F5GWX5;A0A0C4DGG9;Q14839;Q14839-2;B3KY63;Q659F1;K7EMY3;Q659D0;Q8TDI0	Chromodomain-helicase-DNA-binding protein 4;Chromodomain-helicase-DNA-binding protein 5	CHD4;DKFZp434K213;CHD5;DKFZp434P202	2	4	2	3	0	2	2	4	0	0	0	1	1	0	1	426150	288110	284510	677910	0	296910	0	520180	0	0	0	0	0	0	0
B7Z5W0;A0A0C4DGH3;A8K033;Q9Y6R0;M0QXQ4;M0QYC2	Numb-like protein	NUMBL	0	0	0	0	0	0	0	0	0	0	0	4	0	3	0	0	0	0	0	0	0	0	0	0	0	0	865860	0	316970	0
A0A0C4DGN4;C3PTT6;G8H6I3;Q96DA0;I3L1H9;I3L3X0	Zymogen granule protein 16 homolog B	ZG16B;PAUF;EECP	0	1	2	0	0	2	0	1	0	0	0	0	0	0	0	0	0	0	0	0	0	0	0	0	0	0	0	0	0	0
A0A0C4DGS5;Q08379;Q08379-2	Golgin subfamily A member 2	GOLGA2	0	0	0	0	0	1	0	0	0	9	0	3	0	0	0	0	0	0	0	0	0	0	0	0	15028000	0	850520	0	0	0
N0E466;N0E4C7;Q5SRQ3;Q5SRQ6;N0E472;A0A0G2JM12;P67870	Casein kinase II subunit beta	CSNK2B;CSNK2B-LY6G5B-1181;CSNK2B-LY6G5B--991	0	0	0	0	0	0	0	0	0	0	0	0	0	1	0	0	0	0	0	0	0	0	0	0	0	0	0	0	334600	0
A0A0G2JMB2;Q9NPP6;Q7Z379;Q6MZV6;Q6P089;Q6MZX9;Q6ZVX0;Q7Z374;P01877;A0A075B6N7;Q6N041;Q6N091	Ig alpha-2 chain C region	DKFZp686K04218;DKFZp686L19235;IGH@;DKFZp686M08189;DKFZp686C02218;IGHA2;DKFZp686O16217;DKFZp686C02220	1	2	2	2	0	0	1	1	1	0	0	0	0	1	0	0	0	0	0	0	0	0	0	0	0	0	0	0	0	0
E7EXA8;E9PAL0;A0A0G2JPB4;P10163	Basic salivary proline-rich protein 4;Protein N1;Glycosylated protein A;Peptide P-D	PRB4	0	0	1	0	0	1	0	0	0	0	0	0	0	0	0	0	0	0	0	0	186740	0	0	0	0	0	0	0	0	0
C9JB55;F8WCI6;B4DEX9;B4E1B2;Q06AH7;A0A0K0K1H8;P02787	Serotransferrin	TF	0	0	1	0	0	0	0	0	0	0	0	0	0	0	0	0	0	435870	0	0	0	0	0	0	0	0	0	0	0	0
Q05DH1;A0A0K0K1K4;O14818-2;O14818;H0Y586;B0YJ74;A0A087WYS6;Q8TAA3-2;Q8TAA3-5;Q8TAA3;Q4G1B8	Proteasome subunit alpha type;Proteasome subunit alpha type-7;Proteasome subunit alpha type-7-like	PSMA7;PSMA8	0	0	1	1	0	1	0	0	1	0	0	0	0	0	0	0	0	0	0	0	0	0	0	0	0	0	0	0	0	0
Q68D11;A0A0R4J2E8;A8MXP9;P43243;Q68E03;Q9H4N1;D6R991;Q5CZA7;B3KM87;B4DRS1;D6REM6;P43243-2	Matrin-3	DKFZp686K23100;MATR3;DKFZp686L22104;DKFZp686K0542	0	0	0	0	0	0	0	0	0	0	0	0	0	0	0	0	0	0	0	0	0	0	0	0	0	0	0	0	0	0
A8K1C3;A0A0S2Z3A2;Q5I0G1;H0YAJ5;G5E9Y1;B4E2F2;Q92870;Q92870-4;A0A0S2Z3A0;Q92870-3;Q92870-2	Amyloid beta A4 precursor protein-binding family B member 2	APBB2	0	0	0	0	0	0	0	0	0	0	0	3	0	1	0	0	0	0	0	0	0	0	0	0	0	0	1161400	0	0	0
A0A0S2Z3G9;O43707;H7C144;B4DSX0;F5GXS2;B4E337;Q96BG6;H9KV75;B7Z565;A0A024R694;O43707-3;O43707-2;P12814-2;P12814;P12814-3;P12814-4	Alpha-actinin-4;Alpha-actinin-1	ACTN4;ACTN1	0	0	0	0	0	0	0	0	0	0	0	0	0	2	0	0	0	0	0	0	0	0	0	0	0	0	0	0	127310	0
A0A0S2Z3K9;L7RT18;A0A0S2Z3Q4;P46108-2;P46108;I3L297	Adapter molecule crk	CRK	0	0	0	0	0	0	0	0	0	0	0	1	1	2	0	0	0	0	0	0	0	0	0	0	0	0	0	0	1085500	0
A0A0S2Z3L2;P16615-5;P16615-2;P16615-3;P16615;H7C5W9;P16615-4	Sarcoplasmic/endoplasmic reticulum calcium ATPase 2	ATP2A2	1	1	2	1	0	1	1	0	2	0	0	0	0	6	0	0	0	305780	0	0	0	0	0	304960	0	0	0	0	981400	0
A0A0S2Z476;A0A0S2Z489;O00232	26S proteasome non-ATPase regulatory subunit 12	PSMD12	0	0	0	0	0	0	0	0	0	0	0	1	0	1	0	0	0	0	0	0	0	0	0	0	0	0	0	0	43733	0
Q8NHX6;Q53HJ4;B2R7C5;A0A0S2Z4T1;A0A0S2Z492;P25205	DNA helicase;DNA replication licensing factor MCM3	HCC5;MCM3	0	0	1	0	0	0	0	0	1	0	0	0	0	0	0	0	0	0	0	0	0	0	0	114700	0	0	0	0	0	0
E7ETU5;F6Y5H0;A0A0S2Z499;B4DN88;A0A0S2Z4B3;P29558-2;P29558;E7EPF2;D3DPB2;C9J9B2;Q5CZ65;Q5CZ66;C9JIJ9;B4E2S3;Q6XE24-3;Q6XE24-4;Q6XE24-5;Q6XE24-2;Q6XE24	RNA-binding motif, single-stranded-interacting protein 1;RNA-binding motif, single-stranded-interacting protein 3	RBMS1;RBMS3	0	0	0	0	0	0	0	0	0	0	0	0	0	0	0	0	0	0	0	0	0	0	0	0	0	0	0	0	0	0
B4E1E2;A0A0S2Z4Q4;A0A0S2Z4R4;O14964-2;O14964	Hepatocyte growth factor-regulated tyrosine kinase substrate	HGS	1	1	0	1	0	0	1	1	0	0	0	0	0	0	0	0	0	0	0	0	0	0	155220	0	0	0	0	0	0	0
A0A0S2Z4Y8;A0A0S2Z4Z7;O43572;Q2XPN4;E7EMD6;A0A0S2Z513	A-kinase anchor protein 10, mitochondrial	AKAP10	0	0	0	0	0	0	0	0	0	0	0	8	0	0	0	0	0	0	0	0	0	0	0	0	0	0	3096200	0	0	0
A0A0S2Z575;A0A0S2Z583;Q8TC12-3;Q8TC12-2;Q8TC12	Retinol dehydrogenase 11	RDH11	0	0	0	0	0	0	0	0	0	0	0	0	0	1	0	0	0	0	0	0	0	0	0	0	0	0	0	0	219650	0
B4DY59;E9PF19;A0A0S2Z5F3;Q8N2L6;B2RB52;Q9Y4P3;B4DY50;Q96E41;A0A0S2Z5C1	Transducin beta-like protein 2	TBL2	0	0	0	0	0	0	0	0	0	0	0	0	0	4	0	0	0	0	0	0	0	0	0	0	0	0	0	0	1523800	0
A0A0S2Z5K3;A0A0S2Z5R3;Q9NPI6-2;Q9NPI6;Q3LIB4;A0A0S2Z5I2	mRNA-decapping enzyme 1A	DCP1A;Nbla00360	0	0	0	1	0	0	1	0	1	0	0	0	1	0	0	0	0	0	0	0	0	0	0	0	0	0	0	0	0	0
B3KQF0;A0A0S2Z5M1;Q9UGP8;B3KNE7	Translocation protein SEC63 homolog	SEC63	0	0	0	0	0	0	0	0	0	0	0	2	0	34	0	0	0	0	0	0	0	0	0	0	0	0	131720	0	72302000	0
A0A0S2Z5V7;Q8TCT9-5;Q8TCT9;A0A075B6F6;A0A0S2Z6F0;Q8TCT9-4;Q8TCT9-2	Minor histocompatibility antigen H13	HM13	0	0	0	0	0	0	0	0	0	0	0	3	1	6	0	0	0	0	0	0	0	0	0	0	0	0	236140	0	3303100	0
Q5QP23;A0A0U1RQH7;H0Y4X3;B7Z4L7;Q6N037;Q7Z3L0;E1P5S2;G3XAC6;B4DRA0;B4DLM0;B3KWX7;Q68DD9;B4E1M7;Q14498-3;Q14498-2;Q14498;Q5QP22;Q6MZY7	RNA-binding protein 39	RBM39;DKFZp686A11192;DKFZp781I1140;RNPC2;DKFZp781C0423;DKFZp686C17209	0	1	0	1	0	0	1	1	0	0	0	0	0	0	0	0	0	0	0	0	0	0	48927	0	0	0	0	0	0	0
A0A0U1RQQ9;Q6P3W7;F8VSC5	SCY1-like protein 2	SCYL2	0	0	0	0	0	0	0	0	0	0	0	9	0	0	0	0	0	0	0	0	0	0	0	0	0	0	4413000	0	0	0
A0A0U1RR61;A6NGW4;A0A0U1RRG4;A6NFI1;Q6ICV6;P78381-3;P78381-2;P78381	UDP-galactose translocator	SLC35A2	0	0	0	0	0	0	0	0	0	0	0	1	0	0	1	0	0	0	0	0	0	0	0	0	0	0	0	0	0	286640
Q5U0A0;A0A109NGN6;P28066	Proteasome subunit alpha type;Proteasome subunit alpha type-5	PSMA5	0	0	1	1	0	0	0	0	1	0	0	0	0	1	0	0	0	0	0	0	0	0	0	0	0	0	0	0	0	0
F8WC54;A0AVL1;Q13443-2;Q13443	Disintegrin and metalloproteinase domain-containing protein 9	ADAM9	0	0	0	0	0	0	0	0	0	0	0	1	0	1	0	0	0	0	0	0	0	0	0	0	0	0	0	0	55991	0
H7BXI1;A0FGR8-2;A0A087WXU3;A0FGR8;A0FGR8-6;A0FGR8-4	Extended synaptotagmin-2	ESYT2	0	0	0	0	0	0	0	0	0	1	0	8	5	8	1	0	0	0	0	0	0	0	0	0	0	0	488580	2365200	1154800	0
F8WF48;A0JLN5;R9WWI7;Q99442;F8WCJ7;Q3KR08;D3DNQ1	Translocation protein SEC62	SEC62;TLOC1	0	0	0	0	0	0	0	0	0	0	0	0	0	2	0	0	0	0	0	0	0	0	0	0	0	0	0	0	677760	0
A0JLQ2;E7ERX9;D3DSU3;Q9NQT8	Kinesin-like protein;Kinesin-like protein KIF13B	KIF13B	1	0	0	0	0	0	0	0	0	0	0	0	0	0	0	76582	0	0	0	0	0	0	0	0	0	0	0	0	0	0
A0JLQ5;Q8TDN6	Ribosome biogenesis protein BRX1 homolog	BXDC2;BRIX1	0	2	0	1	0	0	1	0	0	0	0	0	0	0	0	0	225050	0	0	0	0	0	0	0	0	0	0	0	0	0
A0JNW5;Q63HQ7;A0A0C4DGH6;A0JNW5-2	UHRF1-binding protein 1-like	UHRF1BP1L;DKFZp686A1736	0	0	0	0	0	0	0	0	0	0	0	4	0	0	0	0	0	0	0	0	0	0	0	0	0	0	994280	0	0	0
A6QRG9;E2PU09;A0PK02;O15031	Plexin-B2	PLXNB2	0	0	1	0	0	0	0	0	1	0	0	0	0	0	0	0	0	0	0	0	0	0	0	138910	0	0	0	0	0	0
A1A5D9-2;A1A5D9	Bicaudal D-related protein 2	CCDC64B	0	0	1	0	0	0	0	1	1	0	0	1	0	0	0	0	0	0	0	0	0	0	0	0	0	0	222900	0	0	0
A2A2V2;P42696;P42696-2;Q5TCT4	RNA-binding protein 34	RBM34	1	1	1	1	1	1	0	0	0	0	0	2	1	0	0	0	0	0	0	0	0	0	0	0	0	0	355480	0	0	0
Q96DV6;A2A3R6;P62753;A2A3R5	40S ribosomal protein S6	RPS6	1	0	0	1	0	0	0	0	0	0	0	7	0	6	2	0	0	0	0	0	0	0	0	0	0	0	4618200	0	1222000	972960
A2NX49			59	75	47	92	78	55	87	75	47	26	41	49	47	8	38	0	0	0	349050	0	0	0	492130	0	0	0	0	0	0	0
E9PMY4;C9JNM6;C9JA65;Q75M98;Q75M99;A4D0U1;O00458-2;O00458	Interferon-related developmental regulator 1	IFRD1	0	0	0	1	0	0	0	0	0	0	0	0	0	0	0	0	0	0	0	0	0	0	0	0	0	0	0	0	0	0
B7Z5J4;A4D1M3;Q9UI42-2;Q9UI42;B7Z577	Carboxypeptidase A4	CPA4	0	0	0	0	0	0	0	0	0	0	0	0	1	1	0	0	0	0	0	0	0	0	0	0	0	0	0	0	0	0
Q9UES0;A4D2J0;O15498;B5BU81;O15498-2	Synaptobrevin homolog YKT6	YKT6	0	1	0	1	0	0	0	1	0	0	3	13	6	13	4	0	0	0	0	0	0	0	0	0	0	699780	8979600	4486000	31817000	874080
H0Y6N5;H0Y742;A7MCZ7;E9PHI4;A4D2Q0;O94901-8;O94901;O94901-9;H7C2K3;O94901-6;O94901-5	SUN domain-containing protein 1	SUN1;UNC84A	0	0	0	0	0	0	0	0	0	0	0	0	0	5	0	0	0	0	0	0	0	0	0	0	0	0	0	0	714770	0
A4FU77;O75643;Q9H8B9;O75643-2	U5 small nuclear ribonucleoprotein 200 kDa helicase	SNRNP200	0	0	0	0	0	0	0	0	0	0	0	0	0	0	0	0	0	0	0	0	0	0	0	0	0	0	0	0	0	0
A6NEM2;P51610-2;P51610;P51610-4;Q05C05;P51610-3	Host cell factor 1;HCF N-terminal chain 1;HCF N-terminal chain 2;HCF N-terminal chain 3;HCF N-terminal chain 4;HCF N-terminal chain 5;HCF N-terminal chain 6;HCF C-terminal chain 1;HCF C-terminal chain 2;HCF C-terminal chain 3;HCF C-terminal chain 4;HCF C-terminal chain 5;HCF C-terminal chain 6	HCFC1	0	1	0	1	0	0	0	0	0	0	0	1	0	1	0	0	0	0	0	0	0	0	0	0	0	0	0	0	0	0
H3BMT0;H3BTV5;H3BU16;A6NGP5;H3BMV3;B4DL85;Q9H910-2;Q9H910;Q9H910-3	Hematological and neurological expressed 1-like protein	HN1L	0	0	1	0	0	0	0	0	0	0	0	1	0	1	0	0	0	0	0	0	0	0	0	0	0	0	0	0	116510	0
E9PS11;A6NGW1;A8K509;O95070	Protein YIF1A	YIF1A	0	0	0	0	0	0	0	0	0	0	0	1	1	1	0	0	0	0	0	0	0	0	0	0	0	0	0	0	416960	0
A6NHV6;Q0IJ49;B4DZM6;Q99640-4;Q99640-2;Q99640-3;Q99640;I3L1H7;I3L4K3;I3L3P0;I3L136	Membrane-associated tyrosine- and threonine-specific cdc2-inhibitory kinase	PKMYT1	0	0	0	0	0	0	0	0	0	0	0	0	0	2	0	0	0	0	0	0	0	0	0	0	0	0	0	0	297330	0
B3KTG4;A6NJA2;D3DUG9;B2RD79;P54578-2;P54578-3;P54578;J3QQT6;J3KS55	Ubiquitin carboxyl-terminal hydrolase;Ubiquitin carboxyl-terminal hydrolase 14	USP14	1	1	0	1	0	0	0	0	0	0	0	1	0	2	0	0	0	0	0	0	0	0	0	0	0	0	0	0	358100	0
J3KNE0;A6NKT7;Q7Z3J3;B4DZH4;J3KQ37;V9HWE4;Q99666;O14715	RanBP2-like and GRIP domain-containing protein 3;RanBP2-like and GRIP domain-containing protein 4;RANBP2-like and GRIP domain-containing protein 5/6;RANBP2-like and GRIP domain-containing protein 8	RGPD3;RGPD4;RGPD8;HEL161;RGPD5	3	5	0	2	1	1	5	3	1	0	0	0	1	3	0	0	0	0	0	0	0	0	198490	0	0	0	0	0	0	0
A6NLM8;P51571	Translocon-associated protein subunit delta	SSR4	0	0	0	0	0	0	0	0	0	0	0	0	0	0	0	0	0	0	0	0	0	0	0	0	0	0	0	0	0	0
A6PVX3;Q5VWC4;P55036-2;P55036	26S proteasome non-ATPase regulatory subunit 4	PSMD4	0	0	0	0	0	0	0	0	0	0	0	0	0	2	0	0	0	0	0	0	0	0	0	0	0	0	0	0	652270	0
Q9H835;Q569I6;A7E234;Q9H582-2;Q9H582	Zinc finger protein 644	ZNF644	0	0	0	0	0	0	0	0	0	0	0	0	0	0	0	0	0	0	0	0	0	0	0	0	0	0	0	0	0	0
A7E2E5;Q13370;Q13370-2	cGMP-inhibited 3,5-cyclic phosphodiesterase B	PDE3B	0	0	0	0	0	0	0	0	0	0	0	1	1	5	1	0	0	0	0	0	0	0	0	0	0	0	0	0	1467500	0
A8K0F7;Q8N0U8	Vitamin K epoxide reductase complex subunit 1-like protein 1	VKORC1L1	0	0	0	0	0	0	0	0	0	0	0	0	0	1	0	0	0	0	0	0	0	0	0	0	0	0	0	0	201390	0
A8K369;B4DN92;A8K285;A8K0M6;Q8NBN3-3;Q8NBN3;H3BMU0;Q8NBN3-2	Transmembrane protein 87A	TMEM87A	0	0	0	0	0	0	0	0	0	0	0	0	0	0	4	0	0	0	0	0	0	0	0	0	0	0	0	0	0	1999500
C9JIY9;C9IYQ7;F8WCF5;F8WEL4;A8K0N6;A8K3Z5;Q8NFH5-2;Q8NFH5;C9JWU7	Nucleoporin NUP53	NUP35	0	0	0	0	0	0	0	0	0	0	0	0	0	2	0	0	0	0	0	0	0	0	0	0	0	0	0	0	478550	0
A8K168;P48163-2;P48163;Q8WVX2;B4DX99	Malic enzyme;NADP-dependent malic enzyme	ME1	0	0	0	0	0	0	0	0	0	0	0	0	0	1	0	0	0	0	0	0	0	0	0	0	0	0	0	0	0	0
H3BM38;A8K287;O00161;H3BNE1;H3BR18;H3BPJ0;A0A024R9R8;O00161-2	Synaptosomal-associated protein;Synaptosomal-associated protein 23	SNAP23	0	0	0	0	0	0	0	0	0	0	0	3	0	0	0	0	0	0	0	0	0	0	0	0	0	0	944620	0	0	0
B4DP10;A8K2G0;O15126;Q96AZ4;A0A087WU14;B4E2V7;A0A087WXB0	Secretory carrier-associated membrane protein 1	SCAMP1	0	0	0	0	0	0	0	0	0	0	0	3	0	2	2	0	0	0	0	0	0	0	0	0	0	0	3017800	0	201950	346730
A8K2S1;P47712;B4DZI4	Cytosolic phospholipase A2;Phospholipase A2;Lysophospholipase	PLA2G4A	0	0	0	0	0	0	0	0	0	0	0	1	0	1	0	0	0	0	0	0	0	0	0	0	0	0	0	0	192310	0
Q2TTR7;A8K2T7;P00533;E9PFD7;F2YGG7;A9CB80;B7Z2I3;E7BSV0;Q59FL8;Q504U8;A0A0B4J1Y5;P00533-4;P00533-3;Q68GS6	Receptor protein-tyrosine kinase;Epidermal growth factor receptor	EGFR	0	0	0	1	0	0	0	0	0	0	0	14	5	18	5	0	0	0	0	0	0	0	0	0	0	0	3478100	1296300	7022600	1915200
A8K2U0;H0YGG5;A8K2U0-2;Q6ZWK7	Alpha-2-macroglobulin-like protein 1	A2ML1	0	1	1	1	0	1	0	0	0	0	0	0	0	0	0	0	0	0	0	0	0	0	0	0	0	0	0	0	0	0
J3KNN7;A8K2W4;Q59H81;Q7Z569-2;Q7Z569	BRCA1-associated protein	BRAP	1	0	0	0	0	0	1	1	1	0	0	0	0	0	0	0	0	0	0	0	0	0	0	103350	0	0	0	0	0	0
H0YD13;H0Y2P0;B4DN59;A8K309;P16070-18;P16070-12;P16070-14;P16070-13;P16070-11;P16070-10;P16070-16;P16070-8;P16070-17;P16070-6;P16070-4;P16070-3;P16070-7;P16070-5;P16070;H0YDX6;H0YDW7;H0YCV9;H0Y5E4;P16070-15;P16070-9;E9PKC6;H0YD17	CD44 antigen	CD44	0	0	0	0	0	0	0	0	0	0	0	3	0	3	4	0	0	0	0	0	0	0	0	0	0	0	1236200	0	813450	2832800
Q59H30;A8K383;P18850	Cyclic AMP-dependent transcription factor ATF-6 alpha;Processed cyclic AMP-dependent transcription factor ATF-6 alpha	ATF6	0	0	0	0	0	0	0	0	0	0	0	0	0	2	0	0	0	0	0	0	0	0	0	0	0	0	0	0	257320	0
B7Z2F4;B7Z9L0;B7Z2Z8;A8K3C3;P50991-2;P50991	T-complex protein 1 subunit delta	CCT4	0	1	0	1	0	0	0	0	0	0	0	0	0	0	0	0	0	0	0	0	0	0	0	0	0	0	0	0	0	0
Q6PKC2;Q86Y74;A8K3C5;J3KPP4;O95232;D6RDI2;B4DJ96	Luc7-like protein 3	CROP;LUC7L3	0	1	0	0	0	0	0	0	0	0	0	0	0	0	0	0	0	0	0	0	0	0	0	0	0	0	0	0	0	0
A8K3M3;P18031;B4DSN5	Tyrosine-protein phosphatase non-receptor type;Tyrosine-protein phosphatase non-receptor type 1	PTPN1	0	0	0	0	0	0	1	0	0	0	0	8	10	17	1	0	0	0	0	0	0	0	0	0	0	0	2953900	10717000	46444000	0
A8K3Q9;E7EPB3;A0PJ62;B7Z6S8;A8K7N0;Q6IPH7;P50914	60S ribosomal protein L14	RPL14	0	1	0	1	1	0	0	1	0	1	1	4	1	4	2	0	0	0	0	0	0	0	0	0	0	0	1857100	0	21648000	0
Q6NZ55;A8K4C8;P26373;P26373-2;O60250;J3QSB4	60S ribosomal protein L13	RPL13	0	0	0	0	0	0	1	1	0	1	0	4	3	3	4	0	0	0	0	0	0	0	0	0	0	0	926190	301870	763040	1239800
Q53HG5;A8K4K9;Q15006	ER membrane protein complex subunit 2	EMC2	0	0	0	0	0	0	0	0	0	0	0	0	0	3	0	0	0	0	0	0	0	0	0	0	0	0	0	0	832770	0
D6RG13;D6RAT0;Q6NXR8;A8K4W0;P61247;B7Z3M5;D6RB09;E9PFI5;D6RED7;D6RAS7;D6R9B6;H0Y8L7;H0Y9Y4	40S ribosomal protein S3a	RPS3A	1	1	0	0	0	1	0	1	0	0	0	2	1	5	0	0	0	0	0	0	0	0	0	0	0	0	0	0	1816800	0
A8K517;P62266;D6RD47	40S ribosomal protein S23	RPS23	1	0	0	1	0	0	0	0	0	0	0	6	0	6	0	0	0	0	0	0	0	0	0	0	0	0	17584000	0	4952700	0
A8K556;Q8NFJ5	Retinoic acid-induced protein 3	GPRC5A	0	0	0	0	0	0	0	0	0	0	0	6	0	0	0	0	0	0	0	0	0	0	0	0	0	0	6108900	0	0	0
A8K5I5;Q9NZC7;B3KNJ9;Q9NZC7-2;B4DPG3	WW domain-containing oxidoreductase	WWOX	0	0	0	0	0	0	1	0	0	7	1	15	6	14	10	0	0	0	0	0	0	0	0	0	9110300	0	9031800	3446100	6525300	15472000
A8K5I6;Q9UBG3	Cornulin	CRNN	0	0	0	0	0	0	0	0	0	0	0	0	0	0	0	0	0	0	0	0	0	0	0	0	0	0	0	0	0	0
A8K5M4;Q13177;H0YCG5;B7Z302;E9PM17;B7Z3K0;B3KNX7;Q9Y6B5;A0A024R5P0;A8KAN3;Q13153;Q13153-2	Non-specific serine/threonine protein kinase;Serine/threonine-protein kinase PAK 2;PAK-2p27;PAK-2p34;Serine/threonine-protein kinase PAK 1	PAK2;PAK1	0	0	0	0	0	0	0	0	0	0	0	2	0	2	0	0	0	0	0	0	0	0	0	0	0	0	303350	0	368560	0
B0AZN7;A8K5N5;P22735;B4DRV1;B0AZM8;P22735-2	Protein-glutamine gamma-glutamyltransferase K	TGM1	2	1	3	2	1	3	0	2	3	0	0	1	1	2	0	332070	0	572490	1149100	0	307090	0	284680	387870	0	0	0	0	242180	0
Q8NFL3;A8K5Y2;P49418-2;P49418;Q9UQI2	Amphiphysin	AMPH	0	0	0	0	0	0	0	0	0	0	0	0	0	0	0	0	0	0	0	0	0	0	0	0	0	0	0	0	0	0
J3KS81;Q53EQ5;A8K610;B4DF33;Q8N511;J3KRW7	Transmembrane protein 199	TMEM199	0	0	0	0	0	0	0	0	0	0	0	1	1	2	0	0	0	0	0	0	0	0	0	0	0	0	0	0	800090	0
A8K613;Q7Z3D4	LysM and putative peptidoglycan-binding domain-containing protein 3	LYSMD3	0	0	0	0	0	0	0	0	0	0	0	0	0	1	0	0	0	0	0	0	0	0	0	0	0	0	0	0	244550	0
A8K6M0;A8K6I6;Q9NZ52-2;Q9NZ52;J3QRS8;J3KTR5;B7Z9A2;B7Z7R9;B7Z1E9;J3QS87;B7Z456;J3KSS7;Q9NZ52-3;Q9NZ52-4	ADP-ribosylation factor-binding protein GGA3	GGA3	0	0	0	0	0	0	0	0	0	0	0	2	0	0	0	0	0	0	0	0	0	0	0	0	0	0	177010	0	0	0
J3KMW2;G3V5I2;Q5TZX9;B2RE64;A8K6M4;Q9UEU0	Vesicle transport through interaction with t-SNAREs homolog 1B	VTI1B	0	0	0	0	0	0	0	0	0	0	0	0	0	1	0	0	0	0	0	0	0	0	0	0	0	0	0	0	125230	0
C9JA69;A8K6U2;Q8WY36-2;Q8WY36;D3DN56;Q9H6A7	HMG box transcription factor BBX	BBX	3	1	0	3	2	1	1	1	0	0	0	3	0	2	0	360680	0	0	553390	597480	0	0	0	0	0	0	0	0	0	0
A8K7F6;P60842;J3QKZ9;B4E102;J3QLN6;B4E047;J3KS25;J3QR64;J3KTB5;J3QL43;J3QS69;J3KT12;E7EQG2;Q59F68;A8K088;P60842-2;Q14240;Q14240-2	Eukaryotic initiation factor 4A-I;Eukaryotic initiation factor 4A-II;Eukaryotic initiation factor 4A-II, N-terminally processed	EIF4A1;EIF4A2	1	3	3	2	1	2	1	1	1	0	0	2	1	1	1	0	393540	312810	237560	0	284370	0	0	0	0	0	292570	0	0	0
A8K818;O15446;O15446-2;Q05BI1;A0JLT1	DNA-directed RNA polymerase I subunit RPA34	CD3EAP	1	2	2	1	1	2	0	0	1	0	0	0	0	0	1	0	270590	271350	0	0	540750	0	0	0	0	0	0	0	0	0
A8K8N3;Q96R06	Sperm-associated antigen 5	SPAG5	0	0	0	0	0	0	0	0	0	0	0	0	0	0	0	0	0	0	0	0	0	0	0	0	0	0	0	0	0	0
A8K9T9;A8K8N7;O15067;J3KT98;B4DJ26	Phosphoribosylformylglycinamidine synthase	PFAS	0	1	0	0	0	0	1	0	0	0	0	0	0	0	0	0	0	0	0	0	0	0	0	0	0	0	0	0	0	0
A8K930;Q8NDI1-3;Q8NDI1-2;Q8NDI1	EH domain-binding protein 1	EHBP1	0	0	0	0	0	0	0	0	0	0	0	7	1	5	0	0	0	0	0	0	0	0	0	0	0	0	1514500	0	1262200	0
G3V5X6;G3V3K6;G3V251;B4DMJ1;B4DSU6;G3V555;G3V575;G3V576;G3V4W0;B4DY08;B2R5W2;G3V4C1;D3DPI2;B3KX96;B2R603;G3V2Q1;A8K9A4;P07910-4;P07910-2;P07910;G3V2H6;G3V4M8;Q569J8;Q6PKD2;A0A0G2JPF8;A0A0G2JNQ3;P0DMR1;O60812;B7ZW38;B2RXH8	Heterogeneous nuclear ribonucleoproteins C1/C2;Heterogeneous nuclear ribonucleoprotein C-like 4;Heterogeneous nuclear ribonucleoprotein C-like 1;Heterogeneous nuclear ribonucleoprotein C-like 3;Heterogeneous nuclear ribonucleoprotein C-like 2	HNRNPC;hCG_1641229;HNRPC;HNRPCL1;HNRNPCL4;HNRNPCL1;HNRNPCL3;HNRNPCL2	0	1	0	2	0	0	0	0	0	0	0	0	0	0	0	0	0	0	248770	0	0	0	0	0	0	0	0	0	0	0
Q0EFA5;A8K9C1;Q2L6G8;M1SWB8;G8JLG2;D2IYL2;Q15517	Corneodesmosin	S;CDSN	2	2	0	2	1	1	1	1	0	0	0	1	1	1	0	368620	284940	0	936820	0	0	0	0	0	0	0	0	0	0	0
A8KA05;Q9H9G7;B4E1P5;Q9H9G7-2;B4DY67	Protein argonaute-3;Protein argonaute	EIF2C3;AGO3	11	11	7	9	8	6	12	11	8	0	0	0	0	0	0	0	0	0	0	0	0	0	0	0	0	0	0	0	0	0
A8KAH1;P48651;Q9BSY0;P48651-3;P48651-2	Phosphatidylserine synthase 1	PTDSS1	0	0	0	0	0	0	0	0	0	0	0	1	0	4	0	0	0	0	0	0	0	0	0	0	0	0	0	0	5528100	0
A8KAQ6;Q9Y679-2;Q9Y679;B4E3W1;Q68CX8;Q9Y679-3	Ancient ubiquitous protein 1	AUP1;DKFZp686P12272	0	0	0	0	0	0	0	0	0	0	0	10	6	15	1	0	0	0	0	0	0	0	0	0	0	0	1464000	1919500	19575000	0
D5FZW3;E9M263;Q9BXA2;Q9UBV6;Q14484;A9YUX2;B5ANL9;Q9UP81;F8W6P5;Q4TZM4;Q9BWU5;Q8IZI0;Q8IUL9;Q6V0K9;Q52MT0;Q3LR79;Q0Z944;E9NGZ5;B3VL31;B3VL05;Q9BWV6;Q9GZL9;B3VL86;D9YZU5;C8C504;Q14473;P68871;Q9H1I6;J7LKS8;B3VL12;O95408;A0A140KFU0;Q3Y9I8;Q4TWB7;B3VL17	Hemoglobin subunit beta;LVV-hemorphin-7;Spinorphin	HBB	1	2	2	1	0	1	0	2	2	0	0	0	0	0	0	0	0	0	0	0	0	0	0	1338800	0	0	0	0	0	0
Q14779;B4DVP3;Q92827;B0I1T1;Q6ZNI9;Q4KMR3;Q4LE34;O00160;Q12965	Unconventional myosin-If;Unconventional myosin-Ie	MYO1F;FLJ00395;MYO1E;MYO1F variant protein	0	0	0	0	0	0	0	0	0	0	0	0	0	0	0	0	0	0	0	0	0	0	0	0	0	0	0	0	0	0
B0YIW5;P48444;Q6MZV5;B0YIW6;Q6P1Q5;P48444-2	Coatomer subunit delta	ARCN1;DKFZp686M09245	0	0	0	0	0	0	0	0	0	0	0	3	0	5	3	0	0	0	0	0	0	0	0	0	0	0	388070	0	663980	481080
B1AJQ6;B4DSZ1;Q6LEU0;Q86Y82	Syntaxin-12	STX12	0	0	0	0	0	0	0	0	0	0	0	1	0	0	0	0	0	0	0	0	0	0	0	0	0	0	145090	0	0	0
B4DPT4;Q6NT82;Q541S4;Q548C9;B1AMS2;Q6B514;B4DZW0;Q8NFH9;Q14141-2;Q14141-4;Q14141;Q8NFI1;B4E049;Q8NFI2;Q8NFI0;Q14141-3	Septin-6	2017-09-06	0	1	1	0	0	0	0	0	0	0	0	0	0	0	0	0	0	0	0	0	0	0	0	0	0	0	0	0	0	0
E9PPJ9;B1B1I7;G5E9D4;Q96EB1;Q96EB1-3;Q96EB1-2	Elongator complex protein 4	ELP4	0	0	0	0	0	0	0	0	0	0	0	0	0	0	0	0	0	0	0	0	0	0	0	0	0	0	0	0	0	0
M0R0P7;M0R3D6;M0R1A7;M0R117;B4DM74;B2R4C0;Q02543;Q32XH3;B4DM94;B4DUV3;Q53HD3	60S ribosomal protein L18a	RPL18A	0	0	0	0	0	0	0	0	0	0	0	1	1	2	0	0	0	0	0	0	0	0	0	0	0	0	0	0	463960	0
B2R4C5;P61626;F8VV32;A0A0B4J259	Lysozyme;Lysozyme C	LYZ	1	2	3	2	1	3	1	2	2	0	0	0	0	0	0	0	743570	2867700	1040600	0	2165900	0	855870	599460	0	0	0	0	0	0
B2R4M6;P06702	Protein S100;Protein S100-A9	S100A9	2	2	3	3	0	3	0	1	3	1	1	1	1	2	1	885700	949090	2303000	1090900	0	1265100	0	0	1093900	0	0	0	0	0	0
Q0VAS5;B2R4R0;P62805;Q6B823	Histone H4	HIST1H4H;HIST1H4A	1	2	2	1	0	2	1	1	2	0	0	0	0	0	0	0	536610	595660	0	0	504410	0	0	1246200	0	0	0	0	0	0
V9HWH9;B2R5H0;P31949	Protein S100;Protein S100-A11;Protein S100-A11, N-terminally processed	HEL-S-43;S100A11	0	1	0	0	1	0	0	1	0	0	0	0	0	0	0	0	0	0	0	0	0	0	22694	0	0	0	0	0	0	0
B7Z3V9;B2R5T1;B7Z3W6;P05129-2;P05129;B7Z870	Protein kinase C;Protein kinase C gamma type	PRKCG	0	0	0	0	0	0	0	0	0	1	1	1	1	1	1	0	0	0	0	0	0	0	0	0	0	0	0	0	0	12704000
B2R5U1;B3KU67;Q59FF0;Q7KZF4;B4E299;I6TRR8	Staphylococcal nuclease domain-containing protein 1	SND1	0	0	0	0	0	0	1	1	0	0	0	5	0	12	0	0	0	0	0	0	0	0	0	0	0	0	300150	0	3449000	0
X1WI22;D6RAA2;Q5SQT8;D6RDB2;D6RD69;Q8NG23;Q6FID4;Q5SQT9;Q53F37;B2R679;Q9Y6B6;Q9NR31	GTP-binding protein SAR1b;GTP-binding protein SAR1a	SAR1A;SAR1B;SARA1	0	0	0	0	0	0	0	0	0	0	0	0	1	1	0	0	0	0	0	0	0	0	0	0	0	0	0	0	748860	0
B3KSV9;B2R6A3;O14745;J3QRP6;O14745-2	Na(+)/H(+) exchange regulatory cofactor NHE-RF;Na(+)/H(+) exchange regulatory cofactor NHE-RF1	SLC9A3R1	0	0	0	0	0	0	0	0	0	0	0	2	0	0	0	0	0	0	0	0	0	0	0	0	0	0	448030	0	0	0
B2R6E5;Q59ED7;P16435;Q63HL4;A8K3B4;H0Y4R2;B4DJI8;E7EMD0;B4DKM8;B4DDH3;B4E305	NADPH--cytochrome P450 reductase	POR;DKFZp686G04235	0	0	1	0	0	0	0	0	0	0	0	10	9	32	6	0	0	0	0	0	0	0	0	0	0	0	643990	5109800	57989000	740390
B7Z5V2;V9HW42;Q6NUR7;E7EQR4;B2R6J2;J7M2B1;P15311	Tyrosine-protein kinase receptor;Ezrin	HEL-S-105;EZR;EZR-ROS1	1	1	0	1	1	0	0	1	0	0	0	3	1	4	1	0	0	0	0	0	0	0	0	0	0	0	649950	0	612960	0
C9J3L8;C9J5W0;B2R6N9;E9PAL7;C9IZQ1;P43307;P43307-2	Translocon-associated protein subunit alpha	SSR1	0	0	0	0	0	0	0	0	0	0	0	0	1	2	0	0	0	0	0	0	0	0	0	0	0	0	0	0	6776800	0
Q53FC7;B3KSM6;B2R6X5;P17066;B4DHP5;P48741	Heat shock 70 kDa protein 6;Putative heat shock 70 kDa protein 7	HSPA6;HSPA7	11	11	5	10	4	4	10	9	5	0	0	4	2	5	2	0	0	0	0	0	0	0	0	1887900	0	0	0	0	0	0
B2R7B5			0	0	0	0	0	0	0	0	0	0	0	1	0	0	0	0	0	0	0	0	0	0	0	0	0	0	79323	0	0	0
Q3B7J4;B2R7I1;C9JYA1;O15504-2;O15504;B4DT96	Nucleoporin-like protein 2	NUPL2	0	0	0	0	0	0	0	0	0	0	0	0	0	3	0	0	0	0	0	0	0	0	0	0	0	0	0	0	1005500	0
Q6FGU7;Q53EX5;B2R7I9;O14966;E9PL56;A0A024R191;Q7Z4W7;B2R5I8;O14966-2;P57729;Q13637	Ras-related protein Rab-7L1;Ras-related protein Rab-38;Ras-related protein Rab-32	RAB7L1;RAB29;RAB38;RAB32	0	0	1	0	0	0	0	0	0	0	0	2	1	2	0	0	0	0	0	0	0	0	0	0	0	0	139130	0	672290	0
B2R853			33	30	22	35	29	25	30	33	24	18	24	19	25	28	27	0	0	0	0	0	0	0	86835	0	0	0	0	0	0	0
B4DUP1;B2R892;P06732;B4DNF8	Creatine kinase M-type;Creatine kinase M-type, N-terminally processed	CKM	0	0	0	0	0	0	0	0	0	0	0	0	0	0	0	0	0	0	0	0	0	0	0	0	0	0	0	0	0	0
Q05CK9;B7Z645;Q59GL1;B2R8Z8;O60506-4;O60506-3;O60506-2;O60506;O60506-5;F6UXX1	Heterogeneous nuclear ribonucleoprotein Q	SYNCRIP	0	2	2	0	0	2	2	1	0	0	0	0	0	0	0	0	0	0	0	0	0	0	0	0	0	0	0	0	0	0
M0QXS5;B2R959;Q6NTA2;P14866-2;P14866;B4DVF8;M0R1W6;B4DPK8	Heterogeneous nuclear ribonucleoprotein L	HNRNPL	1	1	2	0	0	0	1	1	1	0	0	0	0	0	0	0	0	289400	0	0	0	0	0	0	0	0	0	0	0	0
V9HW51;B2R960;O43396;Q59G46;K7ER96	Thioredoxin-like protein 1	HEL-S-114;TXNL1	0	0	0	0	0	0	0	0	0	0	0	0	0	1	0	0	0	0	0	0	0	0	0	0	0	0	0	0	0	0
B2RAK1;Q9UIQ6-3;Q9UIQ6-2;Q9UIQ6	Leucyl-cystinyl aminopeptidase;Leucyl-cystinyl aminopeptidase, pregnancy serum form	LNPEP	0	0	0	0	0	0	0	0	0	0	0	4	0	6	1	0	0	0	0	0	0	0	0	0	0	0	528490	0	750790	0
E7EN73;B2RBC8;Q8IZA0-2;Q8IZA0;H0Y4S8;C9J519;Q9H9L2;B1AN15;Q8IZA0-3	Dyslexia-associated protein KIAA0319-like protein	KIAA0319L	0	0	0	0	0	0	0	0	0	0	0	0	0	0	4	0	0	0	0	0	0	0	0	0	0	0	0	0	0	2395800
B2RBI2;Q96A49;Q53GS5;B4E1C9	Synapse-associated protein 1	SYAP1	0	0	0	0	0	0	0	0	0	0	0	5	2	9	0	0	0	0	0	0	0	0	0	0	0	0	595490	0	7047200	0
Q6NVI4;B4E266;B4DER1;B2RCM2;Q9P2J5-2;Q9P2J5	Leucine--tRNA ligase, cytoplasmic	LARS	0	0	0	0	0	0	0	0	0	0	0	0	0	0	0	0	0	0	0	0	0	0	0	0	0	0	0	0	0	0
E7ET92;B4DKJ8;B2RDK3;Q9H1P3-2;Q9H1P3;H0Y7X4;A0A087WTV1	Oxysterol-binding protein;Oxysterol-binding protein-related protein 2	OSBPL2	0	0	0	0	0	0	0	0	0	0	0	0	0	2	0	0	0	0	0	0	0	0	0	0	0	0	0	0	487950	0
B2RDV7;Q96G46-2;Q96G46	tRNA-dihydrouridine(47) synthase [NAD(P)(+)];tRNA-dihydrouridine(47) synthase [NAD(P)(+)]-like	DUS3L	0	0	0	0	0	0	0	0	0	0	0	0	0	0	0	0	0	0	0	0	0	0	0	0	0	0	0	0	0	0
B4DKZ9;B3KTN2;Q5M7Z9;B2RDX5;Q53GX7;P26639;P26639-2	Threonine--tRNA ligase, cytoplasmic	TARS	1	1	1	1	0	1	1	1	0	0	0	0	0	1	0	0	0	0	0	0	153820	0	0	0	0	0	0	0	0	0
B4DNY3;B4DNW7;B4DI38;D3DPU2;B2RDY9;Q01518-2;Q01518;Q5T0R7;Q5T0R6;Q5T0R5;Q5T0R4;Q5T0R3;Q5T0R2;Q5T0R1;Q5T0R9;B4DUZ8;B4DNA3	Adenylyl cyclase-associated protein;Adenylyl cyclase-associated protein 1	CAP1	0	0	0	0	0	0	0	0	0	0	0	1	0	0	0	0	0	0	0	0	0	0	0	0	0	0	0	0	0	0
B2RP65;Q7Z7A1-5;Q7Z7A1;A0A024R846;Q5JVD3;B4DM77;Q7Z7A1-4;Q7Z7A1-3;Q7Z7A1-2	Centriolin	CEP110;CNTRL;hCG_30338	1	1	1	1	0	0	0	1	0	0	0	0	0	0	0	0	0	0	0	0	0	0	6081000	0	0	0	0	0	0	0
B7Z6D5;B3GQE6;Q96GQ7;A0A087X059	Probable ATP-dependent RNA helicase DDX27	DDX27	0	0	0	0	0	0	0	0	0	0	0	7	0	4	6	0	0	0	0	0	0	0	0	0	0	0	1587200	0	466520	2386700
Q53GG3;B3KN57;B3KML1;O60749-2;O60749	Sorting nexin-2	SNX2	0	0	0	0	0	0	0	0	0	0	0	2	0	0	2	0	0	0	0	0	0	0	0	0	0	0	271770	0	0	0
B3KNF6;B4DR61;P61619;P61619-3	Protein transport protein Sec61 subunit alpha isoform 1	SEC61A1	0	0	0	0	0	0	0	0	0	0	0	0	0	3	0	0	0	0	0	0	0	0	0	0	0	0	0	0	633880	0
B3KNM6;O75844	CAAX prenyl protease 1 homolog	ZMPSTE24	0	0	0	0	0	0	0	0	0	0	0	0	0	2	0	0	0	0	0	0	0	0	0	0	0	0	0	0	373430	0
B3KP18;Q6NUQ1	RAD50-interacting protein 1	RINT1	0	0	0	0	0	0	0	0	0	0	0	0	0	3	0	0	0	0	0	0	0	0	0	0	0	0	0	0	433360	0
B4DQ43;B4DMV0;B3KPV9;I3L4C2;Q9UQB8-3;Q9UQB8-5;Q9UQB8-4;Q9UQB8-6;Q9UQB8-2;Q9UQB8;I3L4A3;I3L526;I3L0Y9;I3L125;I3L327;I3L1C8;I3L3C6;I3L2M4;B4DWA1	Brain-specific angiogenesis inhibitor 1-associated protein 2	BAIAP2	0	0	0	0	0	0	0	0	0	0	0	1	0	0	0	0	0	0	0	0	0	0	0	0	0	0	0	0	0	0
B3KQE9;O75427;B4DYF8	Leucine-rich repeat and calponin homology domain-containing protein 4	LRCH4	0	0	0	0	0	0	0	0	0	0	0	0	2	1	0	0	0	0	0	0	0	0	0	0	0	0	0	0	219690	0
B4DWS6;B3KQJ0;D3DR22;Q53GQ0	Very-long-chain 3-oxoacyl-CoA reductase	HSD17B12	0	0	0	0	0	0	0	0	0	0	0	0	0	1	0	0	0	0	0	0	0	0	0	0	0	0	0	0	121780	0
Q69YM5;B3KRJ9;Q8WXA9;Q8WXA9-2	Splicing regulatory glutamine/lysine-rich protein 1	DKFZp667P103;SREK1	0	0	0	1	1	0	0	0	0	0	0	0	0	0	0	0	0	0	0	61295	0	0	0	0	0	0	0	0	0	0
Q658W7;Q659A9;B3KRU1;Q7L1W4;Q53GZ4	Volume-regulated anion channel subunit LRRC8D	DKFZp666L2010;DKFZp547I0910;LRRC8D	0	0	0	0	0	0	0	0	0	0	0	1	0	2	0	0	0	0	0	0	0	0	0	0	0	0	0	0	289370	0
B3KRZ9;B3KUH0;Q8WUX9;B3KMN6	Charged multivesicular body protein 7	CHMP7	0	0	0	0	0	0	0	0	0	0	0	0	0	2	0	0	0	0	0	0	0	0	0	0	0	0	0	0	218940	0
Q6IBP2;B3KSE0;P30519;A0A087WT44;Q6FHB5;P30519-2;Q53HF1;I3L159;I3L1F5	Heme oxygenase 2	HMOX2	0	0	0	0	0	0	0	0	0	0	0	1	1	13	0	0	0	0	0	0	0	0	0	0	0	0	0	0	8151900	0
B3KSL2;Q2TUW9;W8QEY1			0	1	2	1	0	2	0	2	0	0	0	0	0	0	0	0	0	207660	0	0	237250	0	0	0	0	0	0	0	0	0
B3KT59;H0YH87;F8WB06;F8VQP2;Q2M2R5;V9GY86;Q99700-2;Q99700-5;Q99700-4;Q99700;F8VRK6	Ataxin-2	ATXN2	0	0	0	0	0	0	0	0	0	0	0	0	0	0	0	0	0	0	0	0	0	0	0	0	0	0	0	0	0	0
B3KTB6;Q9C0B7	Transport and Golgi organization protein 6 homolog	TANGO6	0	0	0	0	0	0	0	0	0	0	0	0	0	0	0	0	0	0	0	0	0	0	0	0	0	0	0	0	0	0
B4DEI3;B3KTS5;P21796	Voltage-dependent anion-selective channel protein 1	VDAC1	0	1	1	1	0	1	0	0	0	1	1	0	0	1	1	0	0	0	0	0	0	0	0	0	0	0	0	0	0	0
H0YDK8;B3KU37;E9PR38;B4DU15;H0YEH2;Q5T1Z4;Q5T1Z8;Q14671-4;Q14671-2;Q14671;Q14671-3;A0A0C4DG68;A0A0A0MR59;B7ZL34;Q8TB72-2;Q8TB72-4;Q8TB72-3;Q8TB72	Pumilio homolog 1;Pumilio homolog 2	PUM1;PUM2	0	0	0	0	0	0	1	1	0	0	0	0	0	0	0	0	0	0	0	0	0	0	0	0	0	0	0	0	0	0
H0Y860;B3KUB5;Q9P246;Q9P246-2;H7C5A5;Q9P246-3	Stromal interaction molecule 2	STIM2	0	0	0	0	0	0	0	0	0	0	0	1	0	7	0	0	0	0	0	0	0	0	0	0	0	0	0	0	2363500	0
B3KVV6			0	0	0	0	0	0	0	0	0	0	0	0	0	0	0	0	0	0	0	0	0	0	0	0	0	0	0	0	0	0
B4DQT6;B4DP45;B3KXT1;E7EUL7;B4E2E5;E9PHV5;P28290-2;P28290	Sperm-specific antigen 2	SSFA2	0	1	0	0	0	0	0	0	0	0	0	0	0	0	0	0	67159	0	0	0	0	0	0	0	0	0	0	0	0	0
B3KXX7;B3KSV0;Q9NWD6;H0Y4Z8;Q3YEC7;Q3YEC7-2	Rab-like protein 6	RABL6	0	0	0	0	0	0	0	0	0	0	0	3	0	1	0	0	0	0	0	0	0	0	0	0	0	0	722990	0	0	0
B3LEU8;Q6NUQ4;Q6NUQ4-2;B2RD07	Transmembrane protein 214	TMEM214	0	0	0	0	0	0	0	0	0	0	0	1	0	16	0	0	0	0	0	0	0	0	0	0	0	0	0	0	10378000	0
B7ZAL5;E7EQB2;E7ER44;V9HWI4;B3VMW0;P02788-2;P02788;Q5EK51;A8K494;Q19KS2;B2MV14	Lactotransferrin;Lactoferricin-H;Kaliocin-1;Lactoferroxin-A;Lactoferroxin-B;Lactoferroxin-C	LTF;HEL110	0	1	2	1	0	1	0	2	0	0	0	0	0	0	0	0	0	0	0	0	0	0	0	0	0	0	0	0	0	0
B4DDH8;Q96N66-3;Q96N66-2;Q96N66	Lysophospholipid acyltransferase 7	MBOAT7	0	0	0	0	0	0	0	0	0	0	0	0	1	3	0	0	0	0	0	0	0	0	0	0	0	0	0	0	2115200	0
B4DE91;B4DX14;B9EKV4;P49189-2;P49189	4-trimethylaminobutyraldehyde dehydrogenase	ALDH9A1	0	0	1	0	0	0	0	0	0	0	0	0	0	0	0	0	0	76545	0	0	0	0	0	0	0	0	0	0	0	0
B4DED7;B4DGZ7;B4DEJ9;Q96GC9-2;Q96GC9	Vacuole membrane protein 1	TMEM49;VMP1	0	0	0	0	0	0	0	0	0	0	0	0	0	1	0	0	0	0	0	0	0	0	0	0	0	0	0	0	144400	0
B4DEI4;Q9H8Y8;Q9H8Y8-3;B4DNR1;Q9H8Y8-2;B4DQF1	Golgi reassembly-stacking protein 2	GORASP2	0	0	0	0	0	0	0	0	0	2	0	4	0	4	1	0	0	0	0	0	0	0	0	0	2125200	0	1070900	0	1442700	0
B4DEN2			0	0	0	0	0	0	0	0	0	0	0	1	0	1	1	0	0	0	0	0	0	0	0	0	0	0	0	0	0	0
B4DEP6;E7EX17;B4DRM3;P23588;P23588-2;F8VX11;Q7Z5Y0;B4DS01	Eukaryotic translation initiation factor 4B	EIF4B	0	1	0	0	0	0	1	1	0	3	0	13	8	13	2	0	0	0	0	0	0	0	0	0	334510	0	914880	1409400	11596000	245580
B4E0X6;B4DEV8;P25786;P25786-2	Proteasome subunit alpha type;Proteasome subunit alpha type-1	PSMA1	0	0	1	1	0	1	0	0	0	0	0	0	0	0	0	0	0	0	0	0	60591	0	0	0	0	0	0	0	0	0
B4DF70;V9HW12;P32119;A6NIW5	Peroxiredoxin-2	HEL-S-2a;PRDX2	2	1	0	1	0	1	0	1	0	0	0	0	0	1	0	0	0	0	0	0	0	0	0	0	0	0	0	0	0	0
B4DGK4		SYT7	1	1	1	1	1	1	1	1	1	1	1	1	1	1	1	0	0	0	0	0	0	0	0	140930000	0	0	0	0	0	0
B4DGW3;K7ERX7;K7EK77;V9HW26;P25705-2;P25705;K7EQH4;K7EJP1;P25705-3	ATP synthase subunit alpha;ATP synthase subunit alpha, mitochondrial	ATP5A1;HEL-S-123m	0	1	1	0	0	2	0	0	1	0	0	0	0	0	0	0	0	0	0	0	179770	0	0	0	0	0	0	0	0	0
B4DH37;O15400-2;O15400	Syntaxin-7	STX7	0	0	0	0	0	0	0	0	0	0	0	3	0	0	0	0	0	0	0	0	0	0	0	0	0	0	654630	0	0	0
B4DHL7;H3BND4;Q6P996-4;Q6P996-5;Q6P996;Q6P996-3;Q86XE2;Q6P996-2;H3BNL6;J3KNK7;Q6P474	Pyridoxal-dependent decarboxylase domain-containing protein 1;Putative pyridoxal-dependent decarboxylase domain-containing protein 2	PDXDC1;PDXDC2P	1	1	1	0	0	0	1	1	1	0	0	6	0	0	0	0	0	0	0	0	0	0	0	0	0	0	1663600	0	0	0
B4DI61;Q6FI18;Q53FA4;O00622;A0A087WVM3;Q9UID7	Protein CYR61	CYR61	0	0	0	0	0	0	0	0	0	0	0	8	0	0	1	0	0	0	0	0	0	0	0	0	0	0	4242700	0	0	0
B4DJ39;O94842-3;O94842-2;O94842	TOX high mobility group box family member 4	TOX4	0	0	0	0	0	0	0	0	0	0	0	0	0	0	0	0	0	0	0	0	0	0	0	0	0	0	0	0	0	0
E9PNR9;E9PQ98;E9PIX6;H0YDE4;B4DJ87;E9PKG1;Q5U8W9;H7C2I1;Q99873-3;Q99873-2;Q99873-4;Q99873	Protein arginine N-methyltransferase 1	PRMT1;HRMT1L2	0	0	1	0	0	1	0	0	1	0	0	0	0	0	0	0	0	0	0	0	0	0	0	121490	0	0	0	0	0	0
B4DKT5;F8W930;Q9Y6M1-5;Q9Y6M1-6;Q9Y6M1-3;Q9Y6M1-4;Q9Y6M1-1;Q9Y6M1	Insulin-like growth factor 2 mRNA-binding protein 2	IGF2BP2	0	0	0	0	0	0	0	0	0	0	0	1	0	0	0	0	0	0	0	0	0	0	0	0	0	0	0	0	0	0
B4DZ22;B4DL07;P28288;P28288-2	ATP-binding cassette sub-family D member 3	ABCD3	0	0	0	0	0	0	0	0	0	0	0	10	0	1	0	0	0	0	0	0	0	0	0	0	0	0	6380200	0	0	0
B4DNJ5;B7Z4L4;Q96HX3;B4DL99;Q6IBR0;Q53EP4;P04843	Dolichyl-diphosphooligosaccharide--protein glycosyltransferase subunit 1	RPN1	0	0	1	0	0	0	0	0	0	0	0	0	0	0	0	0	0	59970	0	0	0	0	0	0	0	0	0	0	0	0
B4DLH1;Q3SXY8	ADP-ribosylation factor-like protein 13B	ARL13B	0	0	0	0	0	0	0	0	0	0	0	1	0	0	0	0	0	0	0	0	0	0	0	0	0	0	194330	0	0	0
Q6IAT1;B4DLV7;P50395-2;P50395;Q8TB95;B3KVE3;Q5SX91;Q5SX87;B4DHX4;A0A0S2Z3X8;P31150	Rab GDP dissociation inhibitor beta;Rab GDP dissociation inhibitor alpha	GDI2;GDI1	0	0	0	0	0	0	0	0	0	0	0	1	0	0	0	0	0	0	0	0	0	0	0	0	0	0	0	0	0	0
F8VQE1;B4DN52;Q53GG0;Q9UHB6-2;Q9UHB6-5;Q9UHB6;Q9UHB6-4;F8VS07;B3KTW2;Q9UHB6-3	LIM domain and actin-binding protein 1	LIMA1	1	3	0	1	0	0	1	1	0	1	0	4	5	5	1	0	366860	0	0	0	0	0	0	0	0	0	803410	642920	796960	0
B4DN58			2	4	3	4	3	3	3	3	3	1	0	4	1	5	1	0	0	0	0	0	0	0	0	0	0	0	0	0	0	0
B4DN67;Q96J84;Q96J84-2	Kin of IRRE-like protein 1	KIRREL	0	0	0	0	0	0	0	0	0	0	0	3	0	1	0	0	0	0	0	0	0	0	0	0	0	0	416330	0	0	0
B4DN86;Q92667;I3L0W0;Q92667-2	A-kinase anchor protein 1, mitochondrial	AKAP1	1	0	0	1	1	1	1	1	1	0	1	8	0	3	0	0	0	0	0	0	0	0	0	0	0	0	2513900	0	259150	0
B4DNS2;B4E1L5;Q5D1D5;P32455	Interferon-induced guanylate-binding protein 1	GBP1	0	0	1	0	0	0	1	0	1	1	0	1	0	0	0	0	0	0	0	0	0	0	0	1189400	0	0	0	0	0	0
B4DP52;Q69YT6;H0Y400;A0A0G2JJZ9;A0A024RCM3;B4DX78;O00148;Q13838;Q13838-2	ATP-dependent RNA helicase DDX39A;Spliceosome RNA helicase DDX39B	hCG_2005638;DKFZp547B159;DDX39B;DDX39A	1	1	1	2	1	2	0	0	1	0	0	0	0	0	0	0	0	0	0	0	112680	0	0	0	0	0	0	0	0	0
B4DPX0;K7EJE8;K7EKE6;B3KU28;Q2VPA0;B3KXS5;E5KMI6;P36776-3;P36776-2;P36776	Lon protease homolog, mitochondrial;Lon protease homolog	LONP1	0	0	0	0	0	0	0	1	0	0	0	0	0	1	0	0	0	0	0	0	0	0	117320	0	0	0	0	0	0	0
B4DQ50			3	4	5	7	2	4	3	3	4	1	0	0	2	0	1	0	0	0	1050800	0	0	0	0	0	0	0	0	0	0	0
C9J6C5;B4DSM4;Q9BYG3	MKI67 FHA domain-interacting nucleolar phosphoprotein	NIFK	0	0	0	0	0	0	0	0	0	0	0	2	0	1	0	0	0	0	0	0	0	0	0	0	0	0	272930	0	0	0
B4DSR0;E5KNY5;P42704;C9JCA9;B8ZZ38;A0A0C4DG06	Leucine-rich PPR motif-containing protein, mitochondrial	LRPPRC	0	0	0	0	0	2	0	0	0	0	0	0	0	0	0	0	0	0	0	0	589400	0	0	0	0	0	0	0	0	0
B4DUI5;V9HWK1;Q53HE2;Q2QD09;P60174-4;P60174-1;P60174;U3KQF3;U3KPZ0	Triosephosphate isomerase	HEL-S-49;TPI1	0	0	1	0	0	1	0	0	1	0	0	0	0	0	0	0	0	0	0	0	0	0	0	0	0	0	0	0	0	0
B4DV94;B4E1J0;B4E0K4;Q96AQ6-2;Q96AQ6;Q96AQ6-3	Pre-B-cell leukemia transcription factor-interacting protein 1	PBXIP1	0	0	0	0	0	0	0	1	0	0	0	0	0	4	0	0	0	0	0	0	0	0	0	0	0	0	0	0	678390	0
F5H4R4;B4DVJ6;Q8IZD4	mRNA-decapping enzyme 1B	DCP1B	0	0	0	0	0	0	1	0	0	0	0	0	0	0	0	0	0	0	0	0	0	0	0	0	0	0	0	0	0	0
E9PCA1;B4DX08;B4DE30;E7ENZ3;B4DYC8;B7ZAR1;B4DDU6;B4DZT5;B4DXI1;Q9BU08;V9HW37;P48643-2;P48643	T-complex protein 1 subunit epsilon	CCT5;HEL-S-69	0	0	0	0	0	0	0	0	0	0	0	0	0	0	0	0	0	0	0	0	0	0	0	0	0	0	0	0	0	0
B4DX61;P30307;P30307-3;P30307-2;P30307-4;D6RJC2	M-phase inducer phosphatase 3	CDC25C	0	0	0	0	0	0	0	0	0	0	0	0	0	0	0	0	0	0	0	0	0	0	0	0	0	0	0	0	0	0
B4DXB6;Q9H490-2;Q9H490	Phosphatidylinositol glycan anchor biosynthesis class U protein	PIGU	0	0	0	0	0	0	0	0	0	0	0	1	0	1	0	0	0	0	0	0	0	0	0	0	0	0	0	0	450800	0
F5H6I7;B4DXC4;Q6DD88	Atlastin-3	ATL3	0	0	0	0	0	0	0	0	0	0	0	0	0	1	0	0	0	0	0	0	0	0	0	0	0	0	0	0	116680	0
Q32Q67;G8JLD5;D3DUW7;D3DUW6;B4DYR6;D3DUW5;O00429-7;O00429-4;O00429-5;O00429-3;O00429-2;O00429;O00429-8;O00429-6	Dynamin-1-like protein	DNM1L	0	0	0	0	0	0	0	0	0	0	0	2	0	0	0	0	0	0	0	0	0	0	0	0	0	0	274330	0	0	0
B4DZC9;Q9H2G2-2;Q9H2G2	STE20-like serine/threonine-protein kinase	SLK	0	0	0	0	0	0	0	0	0	0	0	0	0	0	0	0	0	0	0	0	0	0	0	0	0	0	0	0	0	0
B4E0S6;O43143	Pre-mRNA-splicing factor ATP-dependent RNA helicase DHX15	DHX15	0	1	0	0	0	0	0	1	0	0	0	0	0	0	0	0	0	0	0	0	0	0	0	0	0	0	0	0	0	0
B4E106;B4DKS0;A0A024R0H1;P53985	Monocarboxylate transporter 1	SLC16A1	1	1	0	1	0	0	1	0	0	0	0	0	0	0	0	0	0	0	0	0	0	0	0	0	0	0	0	0	0	0
B4E112;E9PP50;V9HWI5;P23528;E9PLJ3;E9PS23;E9PQB7;G3V1A4;Q549N0;E9PK25;Q9Y281-3;Q9Y281	Cofilin-1;Cofilin-2	CFL1;HEL-S-15;CFL2	0	0	0	1	0	0	0	0	2	0	0	0	0	0	0	0	0	0	0	0	0	0	0	513650	0	0	0	0	0	0
B4E205;O95486	Protein transport protein Sec24A	SEC24A	0	0	0	0	0	0	0	0	0	0	0	0	0	2	0	0	0	0	0	0	0	0	0	0	0	0	0	0	347010	0
B4E240;Q92575;B3KTD5	UBX domain-containing protein 4	UBXN4	0	0	0	0	0	0	0	0	0	0	0	3	2	5	0	0	0	0	0	0	0	0	0	0	0	0	293780	670880	5299100	0
Q8N8M9;B7ZA10;B4E273;P53367-2;P53367;P53367-3	Arfaptin-1	ARFIP1	0	0	0	0	0	0	0	0	0	0	0	5	0	0	0	0	0	0	0	0	0	0	0	0	0	0	1803800	0	0	0
G3XAM7;B4E2G8;P35221;P35221-2;E5RJ41;E5RIB1;B4DKT9;B4DU00	Catenin alpha-1	CTNNA1	0	0	0	0	0	0	0	0	0	0	0	0	0	0	0	0	0	0	0	0	0	0	0	0	0	0	0	0	0	0
B4E2S4;Q9HC62;Q9HC62-2;B4DKY9;B4DKW6	Sentrin-specific protease 2	SENP2	1	0	0	0	0	0	0	0	0	0	0	1	0	15	0	0	0	0	0	0	0	0	0	0	0	0	0	0	8477900	0
F5H5C8;B7Z1F3;F8VV01;B7Z5Y7;Q15434	RNA-binding motif, single-stranded-interacting protein 2	RBMS2	0	0	0	0	0	0	0	0	0	0	0	0	0	0	0	0	0	0	0	0	0	0	0	0	0	0	0	0	0	0
B7Z1V7;B7Z4T3;B7Z4V2;V9HW84;Q8N1C8;P38646;A1XP52	Stress-70 protein, mitochondrial	HEL-S-124m;HSPA9	0	0	1	0	0	1	0	0	1	0	0	0	0	0	0	0	0	0	0	0	0	0	0	0	0	0	0	0	0	0
B7Z2A7;Q5T8D3-4;B7Z9D0;Q8NCM9;Q5T8D3-2;B7Z2R7;Q5T8D3-3	Acyl-CoA-binding domain-containing protein 5	KIAA1996;ACBD5	0	0	0	0	0	0	0	0	0	0	0	0	0	1	0	0	0	0	0	0	0	0	0	0	0	0	0	0	266610	0
D6REP5;B7Z527;B7Z4W8;B7Z2F0;E9PD09;Q96HH9-5;Q96HH9-4;Q96HH9;Q96HH9-2;Q96HH9-3	GRAM domain-containing protein 3	GRAMD3	0	0	0	0	0	0	0	0	0	0	0	0	0	1	0	0	0	0	0	0	0	0	0	0	0	0	0	0	376380	0
B7Z656;B7Z3F1;B7Z5Q8;E7EPK0;E9PDJ9;B7Z2J4;H0Y8P3;D6RD46;G5EA03;Q9UPQ0-9;Q9UPQ0-8;Q9UPQ0-6;Q9UPQ0-5;Q9UPQ0-10;Q9UPQ0-2;Q9UPQ0-4;Q9UPQ0;Q9UPQ0-3;B7Z7Z0;B7Z5G6;B7Z3G0	LIM and calponin homology domains-containing protein 1	LIMCH1	0	0	0	0	0	0	0	0	0	0	0	1	0	0	0	0	0	0	0	0	0	0	0	0	0	0	0	0	0	0
B7Z2V3;Q9BYT9-2;B7Z9Q3	Anoctamin		0	1	0	0	0	0	0	1	1	0	0	0	0	0	0	0	0	0	0	0	0	0	0	0	0	0	0	0	0	0
B7Z3V1;P05023-3;P05023-4;P05023;P05023-2	Sodium/potassium-transporting ATPase subunit alpha-1	ATP1A1	0	0	0	0	0	0	0	0	0	0	0	0	0	9	0	0	0	0	0	0	0	0	0	0	0	0	0	0	2334100	0
B7Z478;Q59FJ0;P49721	Proteasome subunit beta type;Proteasome subunit beta type-2	PSMB2	0	0	0	1	0	0	0	0	0	0	0	0	0	0	0	0	0	0	61495	0	0	0	0	0	0	0	0	0	0	0
B7Z5R7;B7Z4E5;B7Z7Q8;H0Y5T1;F8WA11;Q7Z460-2;Q7Z460-4;Q7Z460-5;Q7Z460-3;Q7Z460;B7Z7C4;Q68D09;B7Z2P0;B7Z4J0;Q6N029;Q96F87;E3W994;J3KR49;A0A0U1RQI6;E7ERI8;E7EW49;O75122;O75122-3	CLIP-associating protein 1;CLIP-associating protein 2	CLASP1;DKFZp686D1968;DKFZp686D11262;CLASP2	0	0	0	0	0	0	0	0	0	0	0	0	0	0	0	0	0	0	0	0	0	0	0	0	0	0	0	0	0	0
B7Z4S4;O75787-2;O75787;H0Y750;H7C3E1;B7Z1I9;H7C240;B7Z413	Renin receptor	ATP6AP2	1	0	0	0	0	0	0	0	0	0	0	0	0	7	0	0	0	0	0	0	0	0	0	0	0	0	0	0	1860700	0
J3QQY2;J3KS45;B7Z591;J9JIE6;Q9UM00-2;Q9UM00	Transmembrane and coiled-coil domain-containing protein 1	TMCO1	0	0	0	0	0	0	0	0	0	0	0	0	0	1	0	0	0	0	0	0	0	0	0	0	0	0	0	0	329260	0
B7Z592;Q8WU90;H7C466;Q8WU90-2	Zinc finger CCCH domain-containing protein 15	ZC3H15	0	0	0	0	0	0	0	0	0	0	0	2	0	2	0	0	0	0	0	0	0	0	0	0	0	0	80492	0	486650	0
B7Z7S2;Q6T4R5-2;Q6T4R5;A0A087WU78;A0A087WWC4;Q6T4R5-4;Q6T4R5-3	Nance-Horan syndrome protein	NHS	0	0	0	0	0	0	0	0	0	0	0	0	0	0	0	0	0	0	0	0	0	0	0	0	0	0	0	0	0	0
Q9HBR7;Q86TD7;E7ENC1;B7Z7U9;F8WBI9;E9PEC3;B7Z8A8;E7ETT4;E7EUY3;E7ETT1;E9PDR0;Q59GV0;C9JQS9;E7EX59;P05166;P05166-2	Propionyl-CoA carboxylase beta chain, mitochondrial	PCCB;DKFZp451E113	0	1	0	0	0	0	0	0	1	0	0	0	0	0	0	0	0	0	0	0	0	0	0	0	0	0	0	0	0	0
B7Z7Z8;B7Z8G2;Q53GX4;Q2TA84;Q13451-2;Q13451	Peptidyl-prolyl cis-trans isomerase FKBP5;Peptidyl-prolyl cis-trans isomerase FKBP5, N-terminally processed	FKBP5	0	0	0	0	0	0	0	0	0	0	0	0	0	0	0	0	0	0	0	0	0	0	0	0	0	0	0	0	0	0
E9PLD0;B7Z8M7;Q5U0I6;Q9H0U4;P62820;Q96RD8;A0A087WTI1;Q9H1C9;E7END7;Q6FIG4;P62820-3;P62820-2;Q92928	Ras-related protein Rab-1B;Ras-related protein Rab-1A;Putative Ras-related protein Rab-1C	RAB1B;RAB1A;RAB1C	0	0	0	0	0	0	0	0	0	0	0	2	0	2	0	0	0	0	0	0	0	0	0	0	0	0	225030	0	302570	0
B7Z8W8;O95197-2;O95197;B7Z3E3;O95197-7	Reticulon;Reticulon-3	RTN3	0	0	0	0	0	0	0	0	0	0	0	2	10	10	0	0	0	0	0	0	0	0	0	0	0	0	760640	3102000	4099300	0
B7ZAT6;P35610-3;P35610-2;P35610;B1APM4	O-acyltransferase;Sterol O-acyltransferase 1	SOAT1	0	0	0	0	0	0	0	0	0	0	0	0	0	2	0	0	0	0	0	0	0	0	0	0	0	0	0	0	394230	0
Q96N83;B7ZKQ8;O00592-2;O00592	Podocalyxin	PODXL	0	0	0	0	0	0	0	0	0	0	0	4	0	0	0	0	0	0	0	0	0	0	0	0	0	0	1970700	0	0	0
E7EPI0;B7ZLE0;Q9P2D0-2;Q9P2D0;E9PDR5;B7ZLD4	Inhibitor of Bruton tyrosine kinase	IBTK	0	0	1	0	0	0	0	0	0	0	0	0	0	0	0	0	0	0	0	0	0	0	0	0	0	0	0	0	0	0
F8VZV1;B7ZM73;Q7Z3U7-2;Q7Z3U7-6;Q7Z3U7-5;Q7Z3U7	Protein MON2 homolog	MON2	0	0	0	0	0	0	0	0	0	0	0	1	0	0	0	0	0	0	0	0	0	0	0	0	0	0	148550	0	0	0
B7ZMB3;B9EGU6;Q5TC82-2;Q5TC82	Roquin-1	RC3H1	0	0	0	0	0	0	1	2	1	0	0	0	0	0	0	0	0	0	0	0	0	0	0	0	0	0	0	0	0	0
B9A6L3;O60347	TBC1 domain family member 12	TBC1D12	0	0	0	0	0	0	0	0	0	0	0	2	0	0	0	0	0	0	0	0	0	0	0	0	0	0	338040	0	0	0
F8U8C0;C1K3N4;O00220	Tumor necrosis factor receptor superfamily member 10A	TNFRSF10A	0	0	0	0	0	0	0	0	0	0	0	0	0	0	0	0	0	0	0	0	0	0	0	0	0	0	0	0	0	0
C9JA05;D6RHJ6;D6RD17;P01591	Immunoglobulin J chain	JCHAIN;IGJ	1	0	0	1	0	0	1	1	0	0	0	0	0	0	0	0	0	0	0	0	0	0	126550	0	0	0	0	0	0	0
C9JJN9;Q8N3P4-3;Q8N3P4;Q8N3P4-2;B3KPR6	Vacuolar protein sorting-associated protein 8 homolog	VPS8	0	0	0	0	0	0	0	0	0	0	0	18	0	1	0	0	0	0	0	0	0	0	0	0	0	0	5127900	0	0	0
F8WEG8;G5E9Q4;C9JMM3;O75569-3;O75569-2;O75569	Interferon-inducible double-stranded RNA-dependent protein kinase activator A	PRKRA	1	0	0	0	0	0	0	0	0	0	0	0	0	0	0	166630	0	0	0	0	0	0	0	0	0	0	0	0	0	0
C9JXB8;C9JNW5;V9HW01;P83731	60S ribosomal protein L24	RPL24;HEL-S-310	0	1	0	0	0	0	0	0	0	1	1	6	3	6	1	0	0	0	0	0	0	0	0	0	0	0	14598000	4145400	8034100	0
Q96FS1;C9JZR2;O60716-24;O60716-23;O60716-21;O60716-19;O60716-22;O60716-20;O60716-16;O60716-18;O60716-15;O60716-17;O60716-13;O60716-11;O60716-14;O60716-12;O60716-10;O60716-8;O60716-9;O60716-7;O60716-5;O60716-3;O60716-6;O60716-4;O60716-2;O60716;Q7KZJ3;A0A024R4Z0;A0A024R4Y7;Q68DU0;O60716-32;O60716-31;O60716-29;O60716-27;O60716-30;O60716-28;O60716-26;O60716-25	Catenin delta-1	CTNND1;DKFZp781O2021	0	1	0	0	0	0	1	0	0	0	0	3	0	2	0	0	0	0	0	0	0	0	0	0	0	0	558120	0	0	0
C9K0J5;Q70E73;C9J164;Q70E73-5;Q70E73-2;Q70E73-8;Q70E73-7;Q70E73-4;Q70E73-3;Q70E73-9;Q70E73-6	Ras-associated and pleckstrin homology domains-containing protein 1	RAPH1	0	0	0	0	0	0	0	0	0	0	0	0	0	0	0	0	0	0	0	0	0	0	0	0	0	0	0	0	0	0
D0PNI1;E7EX29;P63104;E7ESK7	14-3-3 protein zeta/delta	YWHAZ	1	2	0	1	1	0	0	1	0	0	0	0	0	0	1	0	0	0	0	0	0	0	0	0	0	0	0	0	0	0
Q8N4P8;Q53GS0;D2CFK9;Q9BZE4;Q9BZE4-2;B4DHR2;O60747;Q9BZE4-3	Nucleolar GTP-binding protein 1	GTPBP4	1	0	0	1	0	0	1	0	0	0	0	5	0	5	3	0	0	0	0	0	0	0	0	0	0	0	607300	0	541820	503240
D2SNZ4;Q96HE9;J3QKY4;J3QR53	Proline-rich protein 11	PRR11	0	0	0	0	0	0	0	0	0	0	0	0	0	2	0	0	0	0	0	0	0	0	0	0	0	0	0	0	744980	0
D3DNA1;L7RT22;P18084;V9GYZ1;H7C4W1;V9GZ57;H7C5U2	Integrin beta;Integrin beta-5	ITGB5	0	0	0	0	0	0	0	0	0	0	0	1	0	2	0	0	0	0	0	0	0	0	0	0	0	0	0	0	277710	0
V9HW29;D3DRX6;P33176;B4DS27	Kinesin-like protein;Kinesin-1 heavy chain	HEL-S-61;KIF5B	0	0	0	0	0	0	0	0	0	0	0	2	1	1	0	0	0	0	0	0	0	0	0	0	0	0	321780	0	0	0
D3DSW1;Q9H5V9-2;Q9H5V9-3;Q9H5V9	UPF0428 protein CXorf56	hCG_1640171;CXorf56	0	0	0	0	0	0	0	0	0	0	0	1	0	2	0	0	0	0	0	0	0	0	0	0	0	0	0	0	614070	0
D3DTX7;B7Z4S2		COL1A1	0	0	0	0	0	0	0	0	0	0	0	0	0	0	1	0	0	0	0	0	0	0	0	0	0	0	0	0	0	0
H3BPG5;H3BV80;H3BMS0;H3BMM9;H3BTC0;D3DU92;Q15287-3;Q15287-2;Q15287	RNA-binding protein with serine-rich domain 1	RNPS1	1	1	0	1	1	0	1	1	0	0	0	0	0	0	0	0	0	0	0	0	0	0	104530	0	0	0	0	0	0	0
X5D7P6;D3DWV2;X5D2U0;X5D9C4;Q59EV7;P48029;H7C222;A0A023JDV9;X5DR98;P48029-3;P48029-4;P48029-2	Transporter;Sodium- and chloride-dependent creatine transporter 1	SLC6A8;hCG_2007960	0	0	0	0	0	0	0	0	0	0	0	2	0	2	1	0	0	0	0	0	0	0	0	0	0	0	923260	0	835470	0
D6RC71;D6RF48;Q9P2W9	Syntaxin-18	STX18	0	0	0	0	0	0	0	0	0	0	0	0	0	2	0	0	0	0	0	0	0	0	0	0	0	0	0	0	247670	0
D6RCC7;Q9P2D6-3;Q9P2D6-2;Q9P2D6	Protein FAM135A	FAM135A	0	0	0	0	0	0	0	0	0	0	0	1	0	0	0	0	0	0	0	0	0	0	0	0	0	0	188280	0	0	0
E5RJU9		MTDH	2	2	2	2	1	2	1	3	1	0	0	12	7	38	5	0	0	0	0	0	0	0	0	0	0	0	0	0	625990	0
E7DVW5;Q01469;I6L8B7	Fatty acid-binding protein, epidermal	FABP5	1	3	1	3	0	2	1	1	1	1	1	2	1	2	1	0	490500	0	533090	0	993900	0	0	0	0	0	208840	0	454980	0
E7ENV7;Q86YQ8-2;Q86YQ8	Copine-8	CPNE8	0	0	0	0	0	0	0	0	0	0	0	2	0	0	0	0	0	0	0	0	0	0	0	0	0	0	403280	0	0	0
I3L1K7;I3L4Z6;E7EQ34;O14653-3;O14653;O14653-2;I3L3V4;I3L0K1;B4E141	Golgi SNAP receptor complex member 2	GOSR2	0	0	0	0	0	0	0	0	0	0	0	0	0	2	0	0	0	0	0	0	0	0	0	0	0	0	0	0	518920	0
H0YB39;E9PCY7;G8JLB6;P31943;E5RGH4;E5RGV0;B4DP51;E7EN40;D6RIU0;H0YBG7;Q68DG4;H0YBD7;D6RBM0;B4DFK9;P55795	Heterogeneous nuclear ribonucleoprotein H;Heterogeneous nuclear ribonucleoprotein H, N-terminally processed;Heterogeneous nuclear ribonucleoprotein H2	HNRNPH1;DKFZp686A15170;HNRNPH2	0	1	1	1	0	0	2	2	0	0	0	0	0	0	0	0	0	0	0	0	0	0	58247	0	0	0	0	0	0	0
E9PG32;Q6ZR08	Dynein heavy chain 12, axonemal	DNAH12	0	0	0	1	0	0	0	0	0	0	0	1	0	1	1	0	0	0	0	0	0	0	0	0	0	0	0	0	0	303880
E9PJD9;Q9BQQ5;E9PLL6;Q6NZ52;P46776	60S ribosomal protein L27a	RPL27A;L27a	0	0	0	0	0	0	0	0	0	1	0	3	0	3	1	0	0	0	0	0	0	0	0	0	0	0	4312200	0	1856500	0
E9PP36;E9PKZ0;E9PKU4;P62917	60S ribosomal protein L8	RPL8	1	1	0	0	1	0	0	0	0	1	1	1	1	1	1	0	0	0	0	0	0	0	0	0	0	0	0	0	0	1025200
E9PMS6;Q8WWI1-3;B7Z8W3;E9PMT2;F8WD26;F8J2B5;J3KP06;Q8WWI1;A0A0A0MTE2;Q8WWI1-5;Q8WWI1-4;Q8WWI1-2;E9PMP7;H0Y424	LIM domain only protein 7	LMO7	0	2	1	1	0	0	0	0	0	0	0	0	0	1	0	0	304030	0	0	0	0	0	0	0	0	0	0	0	0	0
E9PNJ4;V5J3L2;Q13586;H0YDB2;G0XQ39;Q13586-2	Stromal interaction molecule 1	STIM1	0	0	0	0	0	0	0	0	0	0	0	0	1	4	0	0	0	0	0	0	0	0	0	0	0	0	0	0	2309300	0
F2Z2S8;H0YF32;H0YCJ7;Q53G83;P23396;P23396-2;E9PQ96;E9PJH4;E9PK82;A7E2S3;Q9NQS8;E9PPU1;H0YEU2;E9PL09	40S ribosomal protein S3	RPS3	1	0	0	1	0	0	1	0	0	0	0	1	1	1	0	0	0	0	0	0	0	0	0	0	0	0	0	0	0	0
F5GZS6;J3KPF3;P08195-3;P08195;P08195-4;P08195-2;B4E2Z3;A0A024R599	4F2 cell-surface antigen heavy chain	SLC3A2	0	0	0	0	0	0	0	0	0	0	12	25	1	23	22	0	0	0	0	0	0	0	0	0	0	10888000	41106000	0	12026000	37375000
T1WFC1;F5H1Y4;Q9HD26-2;Q9HD26;Q9HD26-3	Golgi-associated PDZ and coiled-coil motif-containing protein	GOPC	0	1	1	0	0	1	0	0	1	0	0	3	1	1	6	0	0	0	0	0	0	0	0	0	0	0	420890	0	0	2656900
F8VRG3;Q12792;Q12792-3	Twinfilin-1	TWF1	0	0	0	0	0	0	0	0	0	0	0	1	0	1	0	0	0	0	0	0	0	0	0	0	0	0	0	0	350550	0
J3QK86;J3KPG5;F8VU39;Q9UIF9-2;Q9UIF9-3;Q9UIF9;A0A0C4DGI9	Bromodomain adjacent to zinc finger domain protein 2A	BAZ2A	2	3	0	3	2	0	1	2	0	0	0	1	3	0	1	323310	301180	0	352620	445540	0	0	195010	0	0	0	0	392970	0	0
F8VVB8;Q9Y4F3-3;Q9Y4F3-4;Q9Y4F3;G8JLP4;Q9Y4F3-5	Meiosis arrest female protein 1	KIAA0430	0	0	0	0	0	0	0	0	0	0	1	1	0	0	1	0	0	0	0	0	0	0	0	0	0	0	0	0	0	0
H3BU82;F8VZ44;Q53HS1;Q9NRG9	Aladin	AAAS	0	0	0	0	0	0	0	0	0	0	0	0	0	1	0	0	0	0	0	0	0	0	0	0	0	0	0	0	147940	0
F8W1U7;Q8N6T3;E5RHT6;F8VWH9;Q8N6T3-4;Q8N6T3-5;Q8N6T3-3;Q8N6T3-2;E5RHH7;E5RHC5;Q53F62	ADP-ribosylation factor GTPase-activating protein 1	ARFGAP1	0	0	0	0	0	0	0	0	0	0	0	1	0	0	0	0	0	0	0	0	0	0	0	0	0	0	0	0	0	0
F8W8C2;Q9HBM0;F2Z3A6;Q9HBM0-2	Vezatin	VEZT	0	0	0	0	0	0	0	0	0	0	0	1	2	12	0	0	0	0	0	0	0	0	0	0	0	0	0	267460	3527500	0
F8WE68;F8WAL5;Q8NC44	Protein FAM134A	FAM134A	0	0	0	0	0	0	0	0	0	0	0	0	0	1	0	0	0	0	0	0	0	0	0	0	0	0	0	0	0	0
K7ENK9;K7EKX0;Q6FGG2;J3QRU4;F8WCA0;L7N2F9;Q15836;P63027;F5GZV7;A8K0D3;B4DZX9;B4DJY5;P23763-2;P23763-3;P23763	Vesicle-associated membrane protein 3;Vesicle-associated membrane protein 2;Vesicle-associated membrane protein 1	VAMP2;VAMP3;VAMP1	0	0	0	0	0	0	0	0	0	0	0	4	0	2	0	0	0	0	0	0	0	0	0	0	0	0	1787900	0	178920	0
F8WD09;Q53RZ9;Q9HCN4	GPN-loop GTPase 1	GPN1;MBDin	1	1	0	1	1	1	1	1	0	0	0	0	0	0	0	0	0	0	0	0	0	0	191920	0	0	0	0	0	0	0
F8WDI0;Q9NT62-2;Q9NT62	Ubiquitin-like-conjugating enzyme ATG3	ATG3	0	0	0	0	0	0	0	0	0	0	0	0	0	1	0	0	0	0	0	0	0	0	0	0	0	0	0	0	294720	0
G3V1B3;M0R181;Q6IAX2;Q59GK9;P46778	60S ribosomal protein L21	RPL21	0	0	0	0	0	0	0	0	0	0	0	1	0	1	0	0	0	0	0	0	0	0	0	0	0	0	0	0	517110	0
G3V1S3;Q6ZUT9;Q6ZUT9-2;D3DUW2	DENN domain-containing protein 5B	DENND5B;MGC24039	0	0	0	0	0	0	1	0	0	0	0	7	0	0	0	0	0	0	0	0	0	0	0	0	0	0	2201800	0	0	0
G3V3U4;G3V3I1;G3V295;G3V5Z7;P60900;Q9BZ93;P60900-2	Proteasome subunit alpha type;Proteasome subunit alpha type-6	PSMA6	0	0	0	0	0	0	0	0	0	0	0	0	0	0	0	0	0	0	0	0	0	0	0	0	0	0	0	0	0	0
G5E972		TMPO	2	0	1	0	0	1	0	0	0	0	0	27	21	39	24	0	0	0	0	0	0	0	0	0	0	0	0	0	2151600	0
G5E9Z2;Q96KA5-2;Q96KA5	Cleft lip and palate transmembrane protein 1-like protein	CLPTM1L	0	0	0	0	0	0	0	0	0	0	0	0	0	1	0	0	0	0	0	0	0	0	0	0	0	0	0	0	102310	0
X6RM00;G8JLD3;X6RLX0;Q8IUD2-4;Q8IUD2-2;Q8IUD2-3;Q8IUD2;H7C4G9;B4DG07;Q8IUD2-5;O15083	ELKS/Rab6-interacting/CAST family member 1;ERC protein 2	ERC1;ERC2	0	1	0	0	0	0	0	0	1	0	0	1	0	1	0	0	0	0	0	0	0	0	0	0	0	0	0	0	443560	0
V9HW98;G9K389;G9K388;P62258-2;P62258;B7ZA86	14-3-3 protein epsilon	HEL2;YWHAE/FAM22B fusion;YWHAE/FAM22A fusion;YWHAE	3	1	0	1	0	0	0	0	0	0	0	0	0	0	1	354360	0	0	0	0	0	0	0	0	0	0	0	0	0	0
H0Y412		PRRC2B	0	0	0	0	0	0	0	0	1	0	0	0	0	0	0	0	0	0	0	0	0	0	0	113460	0	0	0	0	0	0
H3BR27;H0Y6E7;H3BT71;Q2VIN3;P38159-3;Q96E39;P38159;H3BNC1;B4E352;A8K8A6;P38159-2;O75526;Q8N7X1	RNA-binding motif protein, X chromosome;RNA-binding motif protein, X chromosome, N-terminally processed;RNA binding motif protein, X-linked-like-1;RNA-binding motif protein, X-linked-like-2;RNA-binding motif protein, X-linked-like-3	RBMX;RBMXL1;RBMXL2;RBMXL3	0	2	2	0	0	2	0	0	0	0	0	0	0	0	0	0	101880	335680	0	0	451080	0	0	0	0	0	0	0	0	0
Q59HC1;H0YAC6;P50851;E9PEM5;P50851-2;Q68D03;B3KVI6	Lipopolysaccharide-responsive and beige-like anchor protein	LRBA;DKFZp686K03100	0	0	0	0	0	0	1	0	0	0	0	10	0	1	4	0	0	0	0	0	0	0	0	0	0	0	1642900	0	0	1104600
H0YBJ8		MTDH	0	0	0	0	0	0	0	0	0	0	0	3	1	6	1	0	0	0	0	0	0	0	0	0	0	0	0	0	431500	0
H0YBR0;Q96Q05-3;Q96Q05;Q96Q05-2	Trafficking protein particle complex subunit 9	TRAPPC9	0	0	0	0	0	0	0	0	0	0	0	1	0	0	0	0	0	0	0	0	0	0	0	0	0	0	150820	0	0	0
H0YMW2;Q12802-4;Q12802;Q12802-2	A-kinase anchor protein 13	AKAP13	0	0	0	0	0	0	0	0	0	0	0	0	0	0	0	0	0	0	0	0	0	0	0	0	0	0	0	0	0	0
H3BLZ3;Q8IX03;Q8IX03-2;H0YBE8;H0YAU4;B3KX05	Protein KIBRA	WWC1	0	3	0	1	0	0	0	0	1	0	0	0	1	1	0	0	386650	0	0	0	0	0	0	0	0	0	0	0	0	0
H3BNV2		NQO1	1	0	1	1	0	1	0	0	1	2	1	1	2	0	2	0	0	0	0	0	0	0	0	0	0	0	0	0	0	11764000
Q5HYD9;H3BUX2;J3KNF8;O43169;D6RFH4	Cytochrome b5 type B	DKFZp686M0619;CYB5B	0	0	0	0	0	0	0	0	0	0	0	2	0	2	0	0	0	0	0	0	0	0	0	0	0	0	350220	0	2168300	0
H6VRG2		KRT1	52	51	45	61	52	45	55	53	41	44	44	53	52	55	51	0	0	0	0	0	0	0	0	0	0	21238000	0	7629100	9163100	6626200
H7BZ55	Putative ciliary rootlet coiled-coil protein-like 3 protein		0	0	1	0	0	1	0	0	1	1	1	1	1	0	1	0	0	0	0	0	0	0	0	203640	0	0	0	0	0	0
H7C269		TNRC6A	1	1	1	1	0	1	25	22	15	0	1	1	0	0	0	0	0	0	0	0	0	0	0	0	0	0	0	0	0	0
Q6IB29;H7C2Q8;Q99848	Probable rRNA-processing protein EBP2	EBNA1BP2	1	0	0	1	1	0	0	0	0	1	1	4	1	3	2	0	0	0	0	0	0	0	0	0	0	0	1528200	0	456290	0
H9ZYJ2;P10599-2;P10599	Thioredoxin	TXN	2	2	1	2	0	2	0	2	2	0	0	0	2	0	0	199130	441000	0	336810	0	340310	0	164380	330670	0	0	0	244340	0	0
J3KP58;P30622-2;F5H367;Q6Q318;F5H270;F5H1T5;F6VGP8;Q86WU4;Q6P5Z9;F5H6A0;A0A024RBR1;P30622-1;P30622	CAP-Gly domain-containing linker protein 1	CLIP1;RSN	0	1	0	1	0	2	1	1	1	0	0	1	0	1	0	0	0	0	0	0	396120	0	0	0	0	0	0	0	0	0
J3KQ40;O95759;O95759-2;B7Z6L4	TBC1 domain family member 8	TBC1D8	0	0	0	0	0	0	0	0	0	0	0	7	0	4	1	0	0	0	0	0	0	0	0	0	0	0	1576000	0	228690	0
J3KRG2;Q96QA5	Gasdermin-A	GSDMA	1	2	2	3	0	0	0	0	1	0	0	1	1	1	0	0	347730	600290	517270	0	0	0	0	0	0	0	0	0	0	0
Q8IWR8;J3QR09;J3KTE4;Q53G49;P84098;J3QL15	Ribosomal protein L19;60S ribosomal protein L19	RPL19	0	0	0	0	0	0	1	0	0	1	0	3	1	4	1	0	0	0	0	0	0	0	0	0	0	0	1473800	0	2024100	0
J3QRD1;P51648;P51648-2;Q59H65;Q68D64;I3L1M4	Fatty aldehyde dehydrogenase	ALDH3A2;DKFZp686E23276	0	0	0	0	0	0	0	0	0	0	0	10	9	15	4	0	0	0	0	0	0	0	0	0	0	0	2029400	4844900	26445000	1274800
J3QTJ6;Q5CZC0;A0A087WUX3	Fibrous sheath-interacting protein 2	FSIP2	1	0	1	2	1	1	1	1	1	0	0	0	0	0	0	0	0	0	0	0	0	0	0	14252000	0	0	0	0	0	0
J9JID7;Q03252;A0A0A7M1X5	Lamin-B2	LMNB2	0	0	1	1	0	1	0	0	0	0	0	1	0	9	0	0	0	0	0	0	0	0	0	0	0	0	0	0	3914300	0
Q05BS0;Q6P1R0;Q3B770;Q7Z5T5;Q24JU4;J9R021;Q14152-2;Q14152	Eukaryotic translation initiation factor 3 subunit A	EIF3A;eIF3a	0	1	0	1	0	0	0	0	0	0	0	0	0	0	0	0	0	0	0	0	0	0	0	0	0	0	0	0	0	0
K7EIU4;Q63ZY3-3;Q63ZY3;Q63ZY3-2	KN motif and ankyrin repeat domain-containing protein 2	KANK2	0	0	0	0	0	0	0	0	0	0	0	1	0	1	0	0	0	0	0	0	0	0	0	0	0	0	0	0	0	0
K7EL96;O60664-4;O60664-3;O60664;K7ER39;K7ERZ3	Perilipin-3	PLIN3	1	1	0	0	0	0	0	0	0	0	0	1	1	1	0	0	0	0	0	0	0	0	0	0	0	0	0	0	0	0
M0QX46;Q6UUV9-3;Q6UUV9;Q6UUV9-2;M0QXN6	CREB-regulated transcription coactivator 1	CRTC1	0	0	0	0	0	0	0	0	0	0	0	0	0	0	0	0	0	0	0	0	0	0	0	0	0	0	0	0	0	0
M0QYT5;Q9NZ43;G8JLK1	Vesicle transport protein USE1	USE1	0	0	0	0	0	0	0	0	0	0	0	0	0	3	0	0	0	0	0	0	0	0	0	0	0	0	0	0	1118700	0
V9HW92;O00151	PDZ and LIM domain protein 1	HEL-S-112;PDLIM1	0	0	0	0	0	0	0	0	0	0	0	1	1	2	0	0	0	0	0	0	0	0	0	0	0	0	0	0	0	0
Q6IB11;O00264	Membrane-associated progesterone receptor component 1	PGRMC1	0	0	0	0	0	0	0	0	0	0	0	2	2	7	1	0	0	0	0	0	0	0	0	0	0	0	0	0	2850200	0
O00399;E5RK00	Dynactin subunit 6	DCTN6	0	0	0	0	0	0	0	0	0	0	0	2	0	0	0	0	0	0	0	0	0	0	0	0	0	0	259450	0	0	0
O00400;H7C577;H7C562	Acetyl-coenzyme A transporter 1	SLC33A1	0	0	0	0	0	0	0	0	0	0	0	0	2	4	0	0	0	0	0	0	0	0	0	0	0	0	0	0	1273300	0
O00425;O00425-2	Insulin-like growth factor 2 mRNA-binding protein 3	IGF2BP3	0	0	0	0	0	0	0	0	0	0	0	0	0	0	0	0	0	0	0	0	0	0	0	0	0	0	0	0	0	0
O00763-3;O00763-2;O00763;Q59GJ9;B4DYM0;F8W8T8	Acetyl-CoA carboxylase 2;Biotin carboxylase	ACACB	15	16	11	20	16	13	16	14	9	7	9	9	9	4	8	0	0	0	0	0	0	0	0	0	0	0	0	0	0	0
O00767;Q59GX7	Acyl-CoA desaturase	SCD	0	0	0	0	0	0	0	0	0	0	0	1	0	2	0	0	0	0	0	0	0	0	0	0	0	0	0	0	665880	0
O15173;O15173-2;U3KQM0	Membrane-associated progesterone receptor component 2	PGRMC2	0	0	0	0	0	0	0	0	0	0	1	12	13	17	8	0	0	0	0	0	0	0	0	0	0	0	14224000	73993000	238040000	9181500
Q53Y03;O43402;M0R1B0;O43402-2	ER membrane protein complex subunit 8	COX4NB;EMC8	0	0	0	0	0	0	0	0	0	0	0	0	0	6	0	0	0	0	0	0	0	0	0	0	0	0	0	0	3469900	0
O43491;E9PHY5;O43491-3;O43491-4;Q59FD8;E9PII3;E9PK52;O43491-2;I6L9B1	Band 4.1-like protein 2	EPB41L2	0	0	0	0	0	0	0	0	0	0	0	7	0	0	1	0	0	0	0	0	0	0	0	0	0	0	2150200	0	0	0
Q5U8S2;O60499-2;O60499;K7EQ84;K7EPP9;K7ELY2;X6R2W0;K7EIY4	Syntaxin-10	STX10	0	0	0	0	0	0	0	0	0	0	0	2	0	3	1	0	0	0	0	0	0	0	0	0	0	0	403770	0	1626900	0
O60566;O60566-3;O60566-2	Mitotic checkpoint serine/threonine-protein kinase BUB1 beta	BUB1B	0	1	0	0	0	0	2	0	0	0	0	0	0	0	0	0	0	0	0	0	0	0	0	0	0	0	0	0	0	0
O75151;E7ET14;A0A087WW48;Q6P2C5;Q8N359;B4DH04;H0Y589;H0Y3N9;Q9UPP1-5;Q9UPP1-4;Q9UPP1-3;Q9UPP1-2;Q9UPP1	Lysine-specific demethylase PHF2;Histone lysine demethylase PHF8	PHF2;PHF8	2	2	0	2	2	1	1	0	0	0	0	0	0	1	0	311110	305130	0	503520	445490	0	0	0	0	0	0	0	0	0	0
O75342	Arachidonate 12-lipoxygenase, 12R-type	ALOX12B	1	0	1	0	0	0	0	0	0	0	0	0	0	0	0	0	0	0	0	0	0	0	0	0	0	0	0	0	0	0
O75396	Vesicle-trafficking protein SEC22b	SEC22B	0	0	0	0	0	0	0	0	0	0	0	1	1	5	0	0	0	0	0	0	0	0	0	0	0	0	0	0	1735200	0
O75410;O75410-2;O75410-7;B4E302;Q5HYH0;E7ET87;O75410-3;E7EVI4;B4DH49;B4DHF7;H0YAY0;R4GMT7;E5RFM9	Transforming acidic coiled-coil-containing protein 1	TACC1;DKFZp686K18126	0	0	0	0	1	0	0	0	0	1	0	14	22	35	1	0	0	0	0	0	0	0	0	0	0	0	3685400	15456000	40612000	0
O75629	Protein CREG1	CREG1	0	0	0	0	0	0	0	0	0	0	0	1	0	1	0	0	0	0	0	0	0	0	0	0	0	0	0	0	224210	0
O75864;F5H3P7	Protein phosphatase 1 regulatory subunit 37	PPP1R37	0	0	0	0	0	0	0	0	0	0	0	2	0	0	0	0	0	0	0	0	0	0	0	0	0	0	388820	0	0	0
O75976;O75976-2;B7Z843	Carboxypeptidase D	CPD	1	1	0	1	1	1	1	1	1	0	0	1	0	2	13	0	0	0	0	0	0	0	0	0	0	0	0	0	83519	10720000
V9HWK0;O76094;Q86X80;A0PJJ5;Q0D2M6;Q71V07;O76094-2	Signal recognition particle subunit SRP72	HEL103;SRP72	1	0	0	0	0	1	0	0	0	0	0	1	0	13	0	0	0	0	0	0	0	0	0	0	0	0	0	0	5348400	0
O94874-2;O94874;O94874-3;B7ZAY8	E3 UFM1-protein ligase 1	UFL1	0	0	0	0	0	0	0	0	0	0	0	0	2	7	0	0	0	0	0	0	0	0	0	0	0	0	0	353510	1568000	0
Q4QQH1;O94991-2;O94991	SLIT and NTRK-like protein 5	SLITRK5	0	0	0	0	0	0	0	0	0	0	0	2	0	0	0	0	0	0	0	0	0	0	0	0	0	0	353820	0	0	0
O95210;B3KMK8;B4DK68	Starch-binding domain-containing protein 1	STBD1	0	0	0	0	0	0	0	0	0	0	0	10	10	13	0	0	0	0	0	0	0	0	0	0	0	0	1820400	12353000	16658000	0
Q53XM7;O95292;B3KVU7;Q6ZSP7	Vesicle-associated membrane protein-associated protein B/C	VAPB	1	0	1	1	1	1	0	0	1	0	0	7	7	14	1	0	0	0	0	0	0	0	0	0	0	0	1241000	8327100	29986000	0
O95372;Q5QPQ0	Acyl-protein thioesterase 2	LYPLA2	0	0	0	0	0	0	0	0	0	0	0	2	1	3	0	0	0	0	0	0	0	0	0	0	0	0	586280	0	1443700	0
O95373;B3KQG6	Importin-7	IPO7	0	1	0	0	0	0	1	0	0	0	0	4	0	10	0	0	0	0	0	0	0	0	0	0	0	0	101920	0	3978000	0
O95487-2;O95487;O95487-3;B4E2E1	Protein transport protein Sec24B	SEC24B	0	0	0	0	0	0	0	0	0	0	0	2	0	2	0	0	0	0	0	0	0	0	0	0	0	0	108870	0	716400	0
O95721;C9JAF7	Synaptosomal-associated protein 29;Synaptosomal-associated protein	SNAP29	0	0	0	0	0	0	0	0	0	0	0	7	1	7	0	0	0	0	0	0	0	0	0	0	0	0	1166000	0	2347400	0
Q53GY1;O95817	BAG family molecular chaperone regulator 3	BAG3	0	0	0	0	0	0	0	0	0	0	0	1	0	1	0	0	0	0	0	0	0	0	0	0	0	0	0	0	204010	0
Q6I9U8;O95905;O95905-3;B3KMT5;O95905-2	Protein SGT1	HSGT1;ECD	0	0	0	0	0	0	0	0	0	0	0	0	0	1	0	0	0	0	0	0	0	0	0	0	0	0	0	0	0	0
O95969	Secretoglobin family 1D member 2	SCGB1D2	1	2	0	2	0	0	0	1	0	0	0	0	0	0	0	0	0	0	389160	0	0	0	0	0	0	0	0	0	0	0
V9HWF4;P00558-2;P00558;B4DHM5;B4E1H9;B4DWQ3;B4DHB3	Phosphoglycerate kinase;Phosphoglycerate kinase 1	HEL-S-68p;PGK1	2	3	2	2	1	0	3	1	1	0	0	0	0	0	0	0	0	0	0	0	0	0	0	0	0	0	0	0	0	0
P01040;C9J0E4	Cystatin-A;Cystatin-A, N-terminally processed	CSTA	4	3	3	4	1	2	1	1	2	0	0	2	2	2	0	737000	524140	947510	1341400	0	1085100	0	0	476970	0	0	246000	1718100	692380	0
P01833	Polymeric immunoglobulin receptor;Secretory component	PIGR	0	0	1	2	0	1	0	2	0	0	0	0	0	0	0	0	0	0	171820	0	0	0	294220	0	0	0	0	0	0	0
P02545;P02545-2;P02545-6;P02545-3;W8QEH3;P02545-5;P02545-4;Q5TCI8;Q5I6Y5;Q3BDU5;Q8N519	Prelamin-A/C;Lamin-A/C	LMNA	2	3	2	1	0	0	0	1	0	0	0	5	0	24	1	197880	58597	54424	0	0	0	0	0	0	0	0	66018	0	20472000	0
P02786;G3V0E5;A8K6Q8;B7Z2I6	Transferrin receptor protein 1;Transferrin receptor protein 1, serum form	TFRC	0	0	0	0	0	0	0	0	0	0	0	29	0	19	18	0	0	0	0	0	0	0	0	0	0	0	57901000	0	1201000	2895700
P02814;Q504X8	Submaxillary gland androgen-regulated protein 3B;Peptide P-A;Peptide D1A	SMR3B	0	0	1	0	0	2	0	0	2	0	0	0	0	0	0	0	0	0	0	0	267750	0	0	334250	0	0	0	0	0	0
P04040;B4DWK8	Catalase	CAT	2	2	4	4	1	4	0	1	3	0	0	0	1	1	0	457650	334230	1008800	1206200	0	547830	0	0	600550	0	0	0	0	0	0
Q76LA1;P04080	Cystatin-B	CSTB	0	0	0	0	0	0	0	0	0	0	0	0	0	0	0	0	0	0	0	0	0	0	0	0	0	0	0	0	0	0
V9HW43;P04792;B4DL87	Heat shock protein beta-1	HEL-S-102;HSPB1	3	3	2	3	0	2	1	2	3	0	0	2	1	3	1	791500	628560	1503000	1328900	0	1845700	0	510180	1251400	0	0	423130	0	1156600	0
P05089;P05089-2;P05089-3	Arginase-1	ARG1	4	3	3	5	2	4	0	2	1	0	0	2	2	2	0	691730	516870	717870	1024200	387450	905770	0	362010	0	0	0	261630	356930	445140	0
P05109	Protein S100-A8;Protein S100-A8, N-terminally processed	S100A8	1	3	4	2	1	4	1	2	3	0	1	1	3	3	3	591880	3081000	4007200	1486800	0	1360300	0	1023600	2399800	0	0	0	1182800	943240	1246700
P05556;P05556-2;P05556-5;P05556-4;P05556-3	Integrin beta-1	ITGB1	0	0	0	0	0	0	0	0	0	0	0	16	7	23	7	0	0	0	0	0	0	0	0	0	0	0	12047000	3932800	47879000	1639900
V9HWI3;P07339;H7C469;H7C1V0;F8WD96;C9JH19	Cathepsin D;Cathepsin D light chain;Cathepsin D heavy chain	HEL-S-130P;CTSD	2	3	2	3	1	4	0	2	1	1	1	2	0	2	1	324440	325410	707990	394470	0	352760	0	273660	0	0	0	410440	0	388140	0
P08240;Q6IAX9;P08240-2;A0A024R3M0	Signal recognition particle receptor subunit alpha	SRPR	0	0	0	0	0	0	0	0	0	0	0	3	2	14	1	0	0	0	0	0	0	0	0	0	0	0	67664	98896	6863800	0
V9HWE9;P09211;A8MX94	Glutathione S-transferase P	HEL-S-22;GSTP1	0	0	0	0	0	0	0	0	0	0	0	0	0	2	0	0	0	0	0	0	0	0	0	0	0	0	0	0	310280	0
V9HWB4;P11021	78 kDa glucose-regulated protein	HEL-S-89n;HSPA5	3	2	3	4	1	2	1	1	1	0	0	4	1	3	1	184830	0	274120	168730	0	236130	0	0	0	0	0	182250	0	0	0
Q4VB86;Q1WWM3;Q59F12;P11171-4;P11171-3;P11171-2;P11171;Q4VB87;Q29RX4;P11171-6;P11171-7;P11171-5	Protein 4.1	EPB41	0	0	0	0	0	0	0	0	0	0	0	3	0	2	1	0	0	0	0	0	0	0	0	0	0	0	613010	0	229530	0
P11388;P11388-2;P11388-3;P11388-4;E9PCY5;B4DKD0;Q71UH4;Q02880-2;Q02880	DNA topoisomerase 2-alpha;DNA topoisomerase 2;DNA topoisomerase 2-beta	TOP2A;TOP2B	1	0	2	0	0	1	1	0	2	0	0	0	0	0	0	0	0	259000	0	0	0	0	0	0	0	0	0	0	0	0
Q59EZ3;P11717	Cation-independent mannose-6-phosphate receptor	IGF2R	0	0	0	0	0	0	0	0	0	0	0	3	1	5	2	0	0	0	0	0	0	0	0	0	0	0	440200	0	820860	523300
Q6I9V5;Q59EI9;P12236	ADP/ATP translocase 3;ADP/ATP translocase 3, N-terminally processed	SLC25A6	0	0	0	0	0	0	0	0	0	0	0	1	0	1	0	0	0	0	0	0	0	0	0	0	0	0	0	0	126180	0
P12270;P12270-2;Q58F23;Q504U6	Nucleoprotein TPR	TPR	0	1	0	1	0	0	1	1	0	0	0	5	3	0	0	0	0	0	0	0	0	0	0	0	0	0	623030	278310	0	0
P12273	Prolactin-inducible protein	PIP	1	4	4	3	1	5	1	1	4	0	0	2	0	3	1	0	620710	1166300	1078100	0	875240	0	0	448670	0	0	409880	0	412880	0
P13533;Q9UQV1;Q14905;Q5GJ54;Q59EV3;A5YM51;P12883	Myosin-6;Myosin-7	MYH6;alpha-MHC;MYH7	0	0	0	0	0	0	0	0	0	0	0	1	0	0	0	0	0	0	0	0	0	0	0	0	0	0	382080	0	0	0
Q59FC6;Q5CAQ5;V9HWP2;P14625;B4DQX3;Q96GW1	Endoplasmin	TRA1;HEL-S-125m;HSP90B1	2	3	2	1	0	1	0	0	2	0	0	0	0	1	0	0	0	0	0	0	0	0	0	0	0	0	0	0	0	0
P17706;K7EQG9;A8K3N4;Q59F91;P17706-2;P17706-3;P17706-4;D3DUJ3	Tyrosine-protein phosphatase non-receptor type 2;Tyrosine-protein phosphatase non-receptor type;Protein-tyrosine-phosphatase	PTPN2	1	1	1	0	0	0	0	1	0	0	0	2	3	12	0	0	0	0	0	0	0	0	0	0	0	0	76820	333210	7586200	0
P17812;B4E1E0;B4DMB5;B7Z9C4;P17812-2	CTP synthase 1;CTP synthase	CTPS1	1	1	0	0	0	0	1	1	0	0	0	1	0	1	0	0	0	0	0	0	0	0	0	0	0	0	0	0	0	0
P20700;E9PBF6;Q6DC98;A0A0D9SFE5;B4DZT3	Lamin-B1	LMNB1	0	0	0	0	0	0	0	0	0	0	0	1	0	16	0	0	0	0	0	0	0	0	0	0	0	0	0	0	9894300	0
Q96BS4;P22087;M0R299;M0QXL5;M0R2Q4;B4DLD4	rRNA 2-O-methyltransferase fibrillarin	FBL	0	0	0	1	0	0	1	0	0	0	0	0	0	0	0	0	0	0	0	0	0	0	0	0	0	0	0	0	0	0
P35326;P35325;P22532;P22531;Q9BYE4;Q15515;Q96RM1	Small proline-rich protein 2A;Small proline-rich protein 2B;Small proline-rich protein 2D;Small proline-rich protein 2E;Small proline-rich protein 2G;Small proline-rich protein 2F	SPRR2A;SPRR2B;SPRR2D;SPRR2E;SPRR2G;SPRR2F	2	2	1	1	0	1	0	2	0	0	0	2	0	2	0	190450	389710	0	0	0	0	0	189790	0	0	0	122800	0	649020	0
Q6PIX2;Q9BSV4;Q86VG2;P23246-2;P23246	Splicing factor, proline- and glutamine-rich	SFPQ	0	0	0	0	0	0	0	0	0	0	0	1	0	1	0	0	0	0	0	0	0	0	0	0	0	0	0	0	0	0
P23526;Q1RMG2;P23526-2	Adenosylhomocysteinase	AHCY	1	3	2	2	0	2	0	1	2	0	0	0	0	1	1	0	180720	0	122000	0	0	0	0	0	0	0	0	0	0	0
P25311;C9JEV0	Zinc-alpha-2-glycoprotein	AZGP1	4	3	3	5	0	5	0	1	3	0	1	0	1	0	0	533980	667710	1291400	674280	0	837440	0	0	695850	0	0	0	0	0	0
Q6FI51;Q6FHS4;P25685;P25685-2;B4DKK9;M0R080	DnaJ homolog subfamily B member 1	DNAJB1	1	0	0	1	0	0	1	0	0	0	0	3	2	4	0	0	0	0	0	0	0	0	0	0	0	0	259610	440100	492780	0
Q6IB71;P25788-2;P25788;G3V3W4;G3V5N4	Proteasome subunit alpha type;Proteasome subunit alpha type-3	PSMA3	0	0	1	0	0	1	0	0	0	0	0	0	0	0	0	0	0	0	0	0	0	0	0	0	0	0	0	0	0	0
P25815	Protein S100-P	S100P	0	0	0	0	0	0	0	0	0	0	0	0	0	1	0	0	0	0	0	0	0	0	0	0	0	0	0	0	0	0
P26374	Rab proteins geranylgeranyltransferase component A 2	CHML	1	1	0	1	1	0	1	1	0	0	0	5	0	4	0	0	0	0	0	0	0	0	0	0	0	0	1412500	0	828030	0
P27824;P27824-2;P27824-3	Calnexin	CANX	0	0	0	0	0	0	0	0	0	0	0	1	0	8	0	0	0	0	0	0	0	0	0	0	0	0	0	0	4943800	0
P29508;P29508-2;Q5K684	Serpin B3	SERPINB3	4	5	3	4	0	3	1	4	1	0	0	4	2	4	0	511410	1268800	550690	660140	0	670250	0	381410	0	0	0	264760	756090	507390	0
P31151	Protein S100-A7	S100A7	2	3	2	3	1	2	1	2	3	0	1	1	2	2	1	0	826150	2869200	828390	0	893040	0	0	741550	0	0	0	902730	708130	0
P35606-2;P35606	Coatomer subunit beta	COPB2	1	1	0	1	0	1	1	0	1	0	0	0	0	1	0	0	0	0	0	0	0	0	0	0	0	0	0	0	0	0
Q75L23;P35998;P35998-2	26S protease regulatory subunit 7	PSMC2	2	1	0	0	0	0	1	0	0	0	0	4	2	5	0	246040	0	0	0	0	0	0	0	0	0	0	266100	657370	990680	0
P37802;X6RJP6;P37802-2	Transgelin-2	TAGLN2	0	0	0	0	0	0	0	0	0	2	0	9	5	11	0	0	0	0	0	0	0	0	0	0	0	0	3199000	3447800	8151600	0
P42357;P42357-2;F8W0V1;P42357-3	Histidine ammonia-lyase	HAL	1	0	2	0	0	0	0	0	1	0	0	0	1	1	0	0	0	0	0	0	0	0	0	0	0	0	0	0	0	0
P46109	Crk-like protein	CRKL	0	0	0	0	0	0	0	0	0	0	0	1	1	1	0	0	0	0	0	0	0	0	0	0	0	0	0	0	155360	0
P47929	Galectin-7	LGALS7	1	2	2	3	0	2	0	1	3	0	0	0	1	1	0	0	853700	717690	776620	0	628660	0	0	504830	0	0	0	0	0	0
P49069	Calcium signal-modulating cyclophilin ligand	CAMLG	0	0	0	0	0	0	0	0	0	0	0	0	0	4	0	0	0	0	0	0	0	0	0	0	0	0	0	0	1493500	0
P49411	Elongation factor Tu, mitochondrial	TUFM	1	2	1	1	0	1	0	0	1	0	0	0	0	0	0	0	152450	0	0	0	0	0	0	0	0	0	0	0	0	0
P50402;Q5HY57	Emerin	EMD	0	0	0	0	0	0	0	0	0	1	0	15	12	16	8	0	0	0	0	0	0	0	0	0	0	0	11738000	31089000	268330000	6397800
P50747	Biotin--protein ligase;Biotin--[methylmalonyl-CoA-carboxytransferase] ligase;Biotin--[propionyl-CoA-carboxylase [ATP-hydrolyzing]] ligase;Biotin--[methylcrotonoyl-CoA-carboxylase] ligase;Biotin--[acetyl-CoA-carboxylase] ligase	HLCS	0	0	0	0	0	0	0	0	0	0	0	1	0	1	0	0	0	0	0	0	0	0	0	0	0	0	0	0	0	0
P50990;Q53HU0;P50990-2;Q7Z759;P50990-3	T-complex protein 1 subunit theta	CCT8	5	6	2	5	1	1	1	5	1	1	1	19	14	19	1	373980	939600	111270	225240	0	0	0	289080	0	0	0	4599300	7430800	11843000	0
P51149;C9J592	Ras-related protein Rab-7a	RAB7A	0	0	0	0	0	0	0	0	0	0	0	2	1	3	0	0	0	0	0	0	0	0	0	0	0	0	268560	0	1274500	0
Q53HT6;Q53G72;P51572;P51572-2;C9JSP1;C9JQ75;C9J0M4	B-cell receptor-associated protein 31	BCAP31	1	0	0	0	0	0	0	0	0	0	0	0	3	4	0	0	0	0	0	0	0	0	0	0	0	0	0	563720	1044200	0
Q7Z726;Q6NVW7;P52292;J3QL07;J3QLL0;J3KS65;A8K7D9	Importin subunit alpha;Importin subunit alpha-1	KPNA2	1	1	0	2	1	0	2	2	0	0	0	0	0	0	0	0	0	0	0	0	0	0	254840	0	0	0	0	0	0	0
P52948-6;P52948-5;P52948;P52948-2;H7C3P6	Nuclear pore complex protein Nup98-Nup96;Nuclear pore complex protein Nup98;Nuclear pore complex protein Nup96	NUP98	0	0	0	0	0	0	0	0	0	0	0	2	2	19	0	0	0	0	0	0	0	0	0	0	0	0	49857	64821	7695600	0
P53618;E9PP73	Coatomer subunit beta	COPB1	0	1	1	0	0	1	0	0	1	0	0	1	0	1	0	0	0	0	0	0	0	0	0	0	0	0	0	0	4077300	0
P54136-2;P54136;B4DXW6	Arginine--tRNA ligase, cytoplasmic	RARS	1	1	1	1	1	1	1	2	0	0	0	1	0	0	0	0	0	0	0	0	0	0	273670	0	0	0	0	0	0	0
V9HW80;P55072	Transitional endoplasmic reticulum ATPase	HEL-S-70;VCP	0	0	0	0	0	0	0	0	0	0	0	0	0	0	0	0	0	0	0	0	0	0	0	0	0	0	0	0	0	0
P56537;B7ZBH1;A0A0U1RQV5;P56537-2	Eukaryotic translation initiation factor 6	EIF6	0	0	0	2	1	0	1	0	0	0	0	0	0	0	0	0	0	0	155550	0	0	0	0	0	0	0	0	0	0	0
P60468;Q53FA5	Protein transport protein Sec61 subunit beta	SEC61B	0	0	0	0	0	0	0	0	0	0	0	3	0	6	0	0	0	0	0	0	0	0	0	0	0	0	478290	0	248510000	0
P61011;G3V4F7;B4DDS7;P61011-2	Signal recognition particle 54 kDa protein	SRP54	0	1	0	2	0	0	0	0	0	0	0	0	0	8	0	0	0	0	112890	0	0	0	0	0	0	0	0	0	2865600	0
P61927;D6R9X9;D6RG19;A0A024R0A2	60S ribosomal protein L37;Ribosomal protein L37	RPL37	1	0	0	1	1	0	1	0	0	0	0	1	0	0	0	0	0	0	0	0	0	0	0	0	0	0	2894400	0	0	0
Q5JR94;P62241;Q5JR95	40S ribosomal protein S8	RPS8	2	1	0	1	2	1	0	2	0	2	1	11	6	9	7	214080	0	0	0	345190	0	0	0	0	0	0	31540000	2177900	6216800	2608200
P62424;Q5T8U3	60S ribosomal protein L7a	RPL7A	1	0	0	0	0	0	0	0	0	1	0	7	2	9	2	0	0	0	0	0	0	0	0	0	0	0	2924000	0	6081300	789890
P62750;H7BY10;K7ERT8;A8MUS3;K7EJV9;K7EMA7	60S ribosomal protein L23a	RPL23A	2	5	0	3	3	0	1	5	1	4	3	14	10	13	2	140040	1006300	0	744730	541200	0	0	892800	0	1346600	764340	92159000	27570000	38067000	893910
Q59GN2;P62891	Putative 60S ribosomal protein L39-like 5;60S ribosomal protein L39	RPL39P5;RPL39	0	0	0	1	0	0	0	0	0	1	1	2	1	2	1	0	0	0	0	0	0	0	0	0	0	0	14004000	0	3771200	0
P63261;B4E3A4;B4DVQ0;I3L3I0;I3L1U9;I3L4N8	Actin, cytoplasmic 2;Actin, cytoplasmic 2, N-terminally processed	ACTG1	10	13	10	15	9	8	12	14	10	3	2	11	8	10	9	0	0	0	0	0	0	0	0	595910	0	0	0	0	0	0
Q8IZ29;Q8IWP6;P68371;Q8N6N5;P04350;B4DE77;B4DJ43;B3KML9	Tubulin beta-4B chain;Tubulin beta-4A chain	TUBB2C;TUBB4B;TUBB4A	1	4	5	2	2	3	2	2	2	0	0	2	1	2	0	0	0	247800	0	0	0	0	0	0	0	0	0	0	0	0
P68431;K7EMV3;B4E380;B4DEB1;K7EK07;B2R6Y1;B2R4P9;K7ES00;Q71DI3;Q16695;P84243;Q6TXQ4;K7EP01;Q5TEC6;A8K4Y7;Q6NXT2	Histone H3.1;Histone H3;Histone H3.2;Histone H3.1t;Histone H3.3;Histone H3.3C	HIST1H3A;H3F3B;H3F3A;HIST2H3A;HIST3H3;HIST2H3PS2;H3F3C	0	1	0	0	0	0	0	0	0	1	2	3	2	4	2	0	0	0	0	0	0	0	0	0	0	1626500	2753100	1445400	1231500	1425700
P78310-2;P78310-6;P78310;P78310-3;P78310-4;P78310-5;P78310-7	Coxsackievirus and adenovirus receptor	CXADR	0	0	0	0	0	0	0	0	0	0	0	2	0	1	0	0	0	0	0	0	0	0	0	0	0	0	315000	0	0	0
P78344-2;P78344;H0Y3P2;D3DQV9;Q59G42;B4DZF2;Q2TU89	Eukaryotic translation initiation factor 4 gamma 2	EIF4G2;AAG1	1	3	0	0	0	0	0	0	0	1	1	2	2	6	1	0	298620	0	0	0	0	0	0	0	0	0	273480	0	580710	0
P78527-2;P78527	DNA-dependent protein kinase catalytic subunit	PRKDC	1	1	0	0	0	0	1	1	0	0	0	0	0	0	0	0	0	0	0	0	0	0	0	0	0	0	0	0	0	0
P80723;P80723-2	Brain acid soluble protein 1	BASP1	0	0	0	0	0	0	0	0	0	0	1	7	5	7	6	0	0	0	0	0	0	0	0	0	0	0	4430500	2315300	3869500	1969900
P84157-2;K7EQX8;Q6ZR64;P84157-3;P84157	Matrix-remodeling-associated protein 7	MXRA7	0	0	0	0	0	0	0	0	0	0	0	0	1	4	0	0	0	0	0	0	0	0	0	0	0	0	0	0	2269400	0
Q01546	Keratin, type II cytoskeletal 2 oral	KRT76	17	13	8	16	12	9	14	13	7	10	10	11	11	11	11	855590	0	0	0	0	0	0	0	0	0	0	0	0	0	0
Q01650	Large neutral amino acids transporter small subunit 1	SLC7A5	0	0	0	0	0	0	0	0	0	0	0	1	0	1	0	0	0	0	0	0	0	0	0	0	0	0	0	0	140690	0
Q02790;B2R9U2	Peptidyl-prolyl cis-trans isomerase FKBP4;Peptidyl-prolyl cis-trans isomerase FKBP4, N-terminally processed	FKBP4	1	0	0	0	0	0	0	0	0	0	0	0	0	0	0	0	0	0	0	0	0	0	0	0	0	0	0	0	0	0
Q04656-5;Q04656;Q04656-2;Q04656-3;B4DRW0;Q04656-4	Copper-transporting ATPase 1	ATP7A	0	0	0	0	0	0	0	0	0	0	0	1	0	0	7	0	0	0	0	0	0	0	0	0	0	0	0	0	0	2824200
Q05BU6;Q6PJY9;Q6PKC9;Q5T760;Q6PJB9;Q05519-2;Q05519	Serine/arginine-rich splicing factor 11	SFRS11;SRSF11	1	1	1	1	1	1	1	1	1	0	0	0	0	0	0	0	0	0	0	0	0	0	0	94268	0	0	0	0	0	0
Q05639;Q59GP5	Elongation factor 1-alpha 2	EEF1A2	5	5	5	6	4	4	6	5	5	2	4	7	4	7	4	0	0	0	0	0	0	0	0	0	0	0	0	0	248740	0
Q9NYG1;Q05682-4;Q05682-6;Q05682-2;Q05682;C9J813;E9PGZ1;B7Z6G4;E7EX44;Q05682-5;Q05682-3;B4DPW5;B4E3I0	Caldesmon	CALD1	1	3	0	1	1	0	0	0	0	0	0	7	6	8	0	0	505540	0	0	0	0	0	0	0	0	0	966750	704100	2653100	0
Q58F16;Q05BS6;Q9H1C4	Protein unc-93 homolog B1	UNC93B1	0	0	0	0	0	0	0	0	0	0	0	0	0	1	0	0	0	0	0	0	0	0	0	0	0	0	0	0	168610	0
Q05BW5;Q05CR1;Q58EY4;Q92922;B4DYQ1	SWI/SNF complex subunit SMARCC1	SMARCC1	0	0	3	0	0	2	0	0	2	0	0	0	0	0	0	0	0	498070	0	0	996860	0	0	441820	0	0	0	0	0	0
Q05CR6;Q86Y07;Q86Y07-5;Q86Y07-2;A8K9L2;Q86Y07-3;B7Z2X1;Q86Y07-4	Serine/threonine-protein kinase VRK2	VRK2	0	0	0	0	0	0	0	1	0	0	0	19	12	27	9	0	0	0	0	0	0	0	0	0	0	0	3670100	7779800	71849000	4111400
Q07960;B4DPZ4;H0YE29	Rho GTPase-activating protein 1	ARHGAP1	0	0	0	0	0	0	1	0	0	0	0	14	2	19	3	0	0	0	0	0	0	0	0	0	0	0	8955600	337780	18837000	747720
Q08188	Protein-glutamine gamma-glutamyltransferase E;Protein-glutamine gamma-glutamyltransferase E 50 kDa catalytic chain;Protein-glutamine gamma-glutamyltransferase E 27 kDa non-catalytic chain	TGM3	2	7	7	6	1	5	3	3	4	0	0	1	2	2	0	294210	398110	1458800	1081200	0	1181000	0	427070	779620	0	0	0	0	203270	0
Q12873-2;Q12873;Q12873-3	Chromodomain-helicase-DNA-binding protein 3	CHD3	1	2	1	2	1	1	2	1	1	0	0	1	1	0	1	0	0	0	0	0	0	0	0	100040	0	0	0	0	0	0
Q13151	Heterogeneous nuclear ribonucleoprotein A0	HNRNPA0	0	0	0	0	0	0	0	0	0	0	0	0	0	0	0	0	0	0	0	0	0	0	0	0	0	0	0	0	0	0
Q13190-2;Q13190;B4DKR0;Q13190-3;Q13190-4;E9PNU4	Syntaxin-5	STX5;STX5A	0	0	0	0	0	0	0	0	0	1	0	7	3	12	0	0	0	0	0	0	0	0	0	0	0	0	610180	428270	12902000	0
Q6FI03;Q5U0Q1;Q13283;Q53HH4;Q32P45;Q6ZP53;B7Z8K4	Ras GTPase-activating protein-binding protein 1	G3BP;DKFZp686L1159;G3BP1	0	3	0	1	0	0	2	0	1	0	0	0	0	2	0	0	174080	0	209100	0	0	0	0	0	0	0	0	0	243030	0
Q13325-2;Q13325	Interferon-induced protein with tetratricopeptide repeats 5	IFIT5	0	0	0	0	0	0	0	0	0	0	0	1	0	1	0	0	0	0	0	0	0	0	0	0	0	0	0	0	137760	0
Q13371;Q13371-2	Phosducin-like protein	PDCL	0	0	0	0	0	0	0	0	0	0	0	0	1	7	0	0	0	0	0	0	0	0	0	0	0	0	0	0	2379200	0
Q13442	28 kDa heat- and acid-stable phosphoprotein	PDAP1	0	0	0	0	0	0	0	0	0	0	0	1	1	3	0	0	0	0	0	0	0	0	0	0	0	0	0	0	1976000	0
Q59GU6;Q53HL9;Q13596-2;Q13596;Q13596-3;Q53GY8;H0YK42	Sorting nexin-1	SNX1	0	0	0	0	0	0	0	0	0	0	0	6	0	3	6	0	0	0	0	0	0	0	0	0	0	0	4408200	0	311620	3493500
Q1ZYQ1;Q13748;Q13748-2;Q6PEY2	Tubulin alpha-3C/D chain;Tubulin alpha-3E chain	TUBA2;TUBA3C;TUBA3E	3	5	4	5	4	4	7	6	4	2	1	9	3	11	3	0	0	0	0	0	0	0	0	0	0	0	0	0	0	0
Q5T0F3;Q13823;B4DPI9;H0YG10	Nucleolar GTP-binding protein 2	GNL2	5	8	3	4	0	0	0	2	0	0	0	1	0	1	0	927080	2194800	390830	155960	0	0	0	199470	0	0	0	0	0	0	0
Q13867;K7ES02;J3KSD8;B4DXF3;K7ESE8	Bleomycin hydrolase	BLMH	1	3	2	2	0	2	1	1	2	0	0	1	0	1	1	0	449280	814760	584810	0	660920	0	0	818850	0	0	0	0	0	0
Q14114-4;Q14114;A0A087WW84;D3DQ39;Q14114-2;Q14114-3;E9PP15;B3KU40	Low-density lipoprotein receptor-related protein 8	LRP8	0	0	0	0	0	0	0	0	0	0	0	5	0	1	0	0	0	0	0	0	0	0	0	0	0	0	1762400	0	0	0
Q14126	Desmoglein-2	DSG2	0	0	0	0	0	0	0	0	0	0	0	17	1	16	12	0	0	0	0	0	0	0	0	0	0	0	9911400	0	1805400	3134600
Q14204	Cytoplasmic dynein 1 heavy chain 1	DYNC1H1	4	5	5	2	0	3	2	1	5	0	0	0	0	0	0	608240	627080	720710	0	0	462900	0	0	550140	0	0	0	0	0	0
Q14315-2;Q14315	Filamin-C	FLNC	2	3	0	2	0	0	5	1	0	9	6	7	12	9	6	0	0	0	0	0	0	0	0	0	0	0	0	0	478770	0
Q14432	cGMP-inhibited 3,5-cyclic phosphodiesterase A	PDE3A	0	0	0	0	0	0	0	0	0	0	0	0	1	2	1	0	0	0	0	0	0	0	0	0	0	0	0	0	0	0
Q14694;Q14694-3;Q14694-2;Q6P2I0;J3KT19	Ubiquitin carboxyl-terminal hydrolase 10	USP10	0	1	0	0	0	0	0	0	0	0	0	0	0	1	0	0	0	0	0	0	0	0	0	0	0	0	0	0	0	0
Q14739;A0A024R3R5;C9JXK0	Lamin-B receptor	LBR	0	0	0	0	0	0	0	0	0	0	0	11	7	12	5	0	0	0	0	0	0	0	0	0	0	0	1273200	4936300	24970000	1077200
Q15276-2;Q15276;Q05BX6;B4DMM4	Rab GTPase-binding effector protein 1	RABEP1	0	0	0	0	0	0	0	0	0	0	0	7	0	0	0	0	0	0	0	0	0	0	0	0	0	0	2521300	0	0	0
Q15643;Q6MZL5;H0YJ97	Thyroid receptor-interacting protein 11	TRIP11;DKFZp686C06243	1	1	0	1	1	0	3	2	1	10	1	0	1	1	2	0	0	0	0	0	0	0	0	0	8821600	0	0	0	0	0
Q15738;C9JDR0	Sterol-4-alpha-carboxylate 3-dehydrogenase, decarboxylating	NSDHL	0	0	0	0	0	0	0	0	0	0	0	3	1	5	0	0	0	0	0	0	0	0	0	0	0	0	197500	0	3588900	0
Q71UA6;Q15758;Q59ES3;M0QXM4;Q15758-3;Q15758-2	Amino acid transporter;Neutral amino acid transporter B(0)	SLC1A5	0	1	0	0	0	0	0	0	0	0	0	5	0	4	6	0	0	0	0	0	0	0	0	0	0	0	1293600	0	612200	1542200
Q16380		metastasis-associated gene	1	2	2	2	2	2	3	2	2	1	3	2	1	3	3	0	884880	0	0	0	0	0	0	0	0	0	0	0	1544500	701220
Q16610-2;Q16610;Q16610-4;B7ZAS5;C8CHS3;Q16610-3	Extracellular matrix protein 1	ECM1	1	1	0	1	0	0	0	0	0	0	0	1	0	2	0	0	0	0	0	0	0	0	0	0	0	0	0	0	237500	0
Q16643;Q16643-2;Q16643-3;D6R9W4;B3KSQ7	Drebrin	DBN1	0	0	0	0	0	0	0	0	0	0	0	0	1	1	0	0	0	0	0	0	0	0	0	0	0	0	0	0	0	0
Q27J81-2;Q27J81;A0A0A0MQU1	Inverted formin-2	INF2	0	0	0	0	0	0	0	0	0	0	0	7	5	31	0	0	0	0	0	0	0	0	0	0	0	0	407650	1217900	27142000	0
Q2TU73;Q86UL3;E5RIA1;E5RHA6;Q8NDD3	Glycerol-3-phosphate acyltransferase 4	AGPAT6;DKFZp586M1819	0	0	0	0	0	0	0	0	0	0	0	1	0	4	0	0	0	0	0	0	0	0	0	0	0	0	0	0	847010	0
Q3LI55;Q8IUC1	Keratin-associated protein 11-1	KRTAP11-1	0	0	0	0	0	0	0	0	0	0	0	0	0	0	0	0	0	0	0	0	0	0	0	0	0	0	0	0	0	0
Q4G0J3;Q4G0J3-3;D6RFF0	La-related protein 7	LARP7	1	1	0	2	1	1	1	0	0	0	0	1	1	0	0	0	0	0	0	0	0	0	0	0	0	0	0	0	0	0
Q7Z682;Q4KMX3;Q9HDC5;Q86VR1	Junctophilin-1	DKFZp779I2251;JPH1	0	0	0	0	0	0	0	0	0	0	0	4	6	8	0	0	0	0	0	0	0	0	0	0	0	0	642260	2803900	5279200	0
Q502X7;Q9BW60;Q9BW60-2	Elongation of very long chain fatty acids protein;Elongation of very long chain fatty acids protein 1	ELOVL1	0	0	0	0	0	0	0	0	0	0	0	0	0	3	0	0	0	0	0	0	0	0	0	0	0	0	0	0	458730	0
Q53GI2;Q9Y6I9;C9JXQ7;C9JHH5;A0A087WTU3	Testis-expressed sequence 264 protein	TEX264	0	0	0	0	0	0	0	0	0	0	0	1	2	9	0	0	0	0	0	0	0	0	0	0	0	0	0	942030	14215000	0
Q53GW0;Q6ULP2-5;Q6ULP2-2;Q6ULP2-4;Q6ULP2;Q6ULP2-3;B8ZZI9	Aftiphilin	AFTPH	0	0	0	0	0	0	0	0	0	0	0	12	0	0	0	0	0	0	0	0	0	0	0	0	0	0	3645100	0	0	0
Q53GW1;Q8WVM8;B7Z738;Q8WVM8-2;Q8WVM8-3;B7Z5N7	Sec1 family domain-containing protein 1	SCFD1	0	0	1	0	0	1	0	0	1	1	0	2	1	7	0	0	0	0	0	0	0	0	0	0	0	0	0	0	1257700	0
Q53RT3	Retroviral-like aspartic protease 1	ASPRV1	0	0	0	0	0	0	0	0	0	0	0	0	0	1	0	0	0	0	0	0	0	0	0	0	0	0	0	0	44680	0
Q549N5;Q9Y5M8;H7C4H2	Signal recognition particle receptor subunit beta	SRPRB	0	0	0	1	0	0	0	0	0	0	0	0	0	8	0	0	0	0	0	0	0	0	0	0	0	0	0	0	4527300	0
Q562R1	Beta-actin-like protein 2	ACTBL2	2	4	3	4	1	1	2	3	2	0	0	1	0	2	0	0	0	0	0	0	0	0	0	0	0	0	0	0	0	0
Q58FF8	Putative heat shock protein HSP 90-beta 2	HSP90AB2P	3	4	2	2	3	2	4	3	2	0	0	2	2	3	2	0	0	0	0	0	0	0	0	0	0	0	0	0	0	0
Q5HYI8;C9JXM3;F8WF50;F8WDC7	Rab-like protein 3	RABL3	0	0	0	0	0	0	0	0	0	1	0	5	4	10	1	0	0	0	0	0	0	0	0	0	0	0	739670	939130	10370000	0
Q5JSH3-2;Q5JSH3;Q8N397;H7BY83;Q5JSH3-4;B7Z947;Q5JSH3-3	WD repeat-containing protein 44	WDR44;DKFZp761M142	0	0	0	0	0	0	0	0	0	0	0	4	1	4	0	0	0	0	0	0	0	0	0	0	0	0	750020	0	1187300	0
Q5JSZ5-5;Q5JSZ5	Protein PRRC2B	PRRC2B	0	0	0	0	0	0	1	0	0	0	0	0	0	0	0	0	0	0	0	0	0	0	0	0	0	0	0	0	0	0
Q5JTV8;A0A0A0MSK5;H0Y4R4	Torsin-1A-interacting protein 1	TOR1AIP1	0	0	0	0	0	0	0	1	0	0	0	13	8	29	6	0	0	0	0	0	0	0	0	0	0	0	1871700	3181000	68027000	2386600
Q5JTV8-3;J3KN66	Torsin-1A-interacting protein 1	TOR1AIP1	0	0	0	0	0	0	0	1	0	0	0	13	8	29	6	0	0	0	0	0	0	0	0	0	0	0	0	0	7938700	0
Q5SNT2;H0Y4R5;Q5SNT2-2	Transmembrane protein 201	TMEM201	0	0	0	0	0	0	0	0	0	0	0	1	0	7	1	0	0	0	0	0	0	0	0	0	0	0	0	0	5411300	0
Q5SY68	Protein S100-A7-like 2	S100A7L2	0	0	0	0	0	0	0	0	0	0	0	0	0	0	0	0	0	0	0	0	0	0	0	0	0	0	0	0	0	0
Q5T5Y3;Q5T5Y3-3;B7ZLW1;Q5T5Y3-2	Calmodulin-regulated spectrin-associated protein 1	CAMSAP1	2	3	1	0	0	0	0	0	0	0	0	1	0	0	0	0	302240	0	0	0	0	0	0	0	0	0	0	0	0	0
Q5T749	Keratinocyte proline-rich protein	KPRP	5	8	6	6	1	6	1	4	5	2	2	5	4	6	3	1578400	4179600	5895500	2141000	0	3807000	0	1032600	1406200	1977300	2090500	1247800	1237100	2511100	1085700
Q5T750	Skin-specific protein 32	XP32	1	2	1	0	0	0	0	1	0	0	0	0	0	0	0	0	366730	0	0	0	0	0	0	0	0	0	0	0	0	0
Q5VIR6-4;B3KS06;F6VX93;B1AA15;B1AA17;Q5VIR6-2;Q5VIR6-3;Q5VIR6	Vacuolar protein sorting-associated protein 53 homolog	VPS53;HCCS1	0	0	0	0	0	0	0	0	0	0	0	3	0	0	0	0	0	0	0	0	0	0	0	0	0	0	297070	0	0	0
Q5VTI5;Q9Y2H5	Pleckstrin homology domain-containing family A member 6	PLEKHA6	0	0	0	0	0	0	0	0	0	0	0	0	0	0	0	0	0	0	0	0	0	0	0	0	0	0	0	0	0	0
Q5VV42;Q5VV42-2	Threonylcarbamoyladenosine tRNA methylthiotransferase	CDKAL1	0	0	0	0	0	0	0	0	0	0	0	7	9	24	4	0	0	0	0	0	0	0	0	0	0	0	1173400	3991800	21084000	514420
Q5VWG9	Transcription initiation factor TFIID subunit 3	TAF3	0	0	0	0	0	0	0	0	0	0	0	3	1	1	1	0	0	0	0	0	0	0	0	0	0	0	1171700	0	0	0
Q60FE6;Q60FE5;A6NDY9;A0A087WWY3		FLNA	50	55	38	41	17	19	51	38	26	87	33	116	120	94	35	0	0	0	0	0	0	0	0	0	0	0	809300	0	443080	0
Q658Y4;E7ER68;B4DUD8	Protein FAM91A1	FAM91A1	0	0	0	0	0	0	1	0	0	0	0	18	2	6	15	0	0	0	0	0	0	0	0	0	0	0	9779500	121750	209870	13215000
Q68CX0;Q9H2J7;Q9H2J7-3	Transporter;Sodium-dependent neutral amino acid transporter B(0)AT2	DKFZp761I0921;SLC6A15	0	0	0	0	0	0	0	1	0	0	0	6	0	5	8	0	0	0	0	0	0	0	0	0	0	0	1875200	0	1458200	4308500
Q9UDT1;Q6NTF9;Q6NTF9-2	Rhomboid domain-containing protein 2	WUGSC:H_RG122E10.2a;RHBDD2	0	0	0	0	0	0	0	0	0	0	0	1	0	1	0	0	0	0	0	0	0	0	0	0	0	0	0	0	255250	0
Q6NX51;Q96A65;B7Z321;Q8TAR2;Q96A65-2	Exocyst complex component 4	EXOC4	0	0	0	0	0	0	0	0	0	0	0	6	0	0	0	0	0	0	0	0	0	0	0	0	0	0	2715100	0	0	0
Q6P6D1;Q9Y426-2;Q9Y426-3;Q9Y426	C2 domain-containing protein 2	C2CD2	0	0	0	0	0	0	0	0	0	0	0	0	0	2	0	0	0	0	0	0	0	0	0	0	0	0	0	0	426030	0
Q6PCB5;A0A087X239;Q6PCB5-2	Round spermatid basic protein 1-like protein	RSBN1L	3	6	1	5	2	1	1	3	1	1	0	4	1	5	0	352020	410810	0	717970	678020	0	0	321330	0	0	0	1081300	0	508450	0
Q6PL24;Q86T10	Protein TMED8	TMED8	0	0	0	0	0	0	0	0	0	0	0	0	0	6	0	0	0	0	0	0	0	0	0	0	0	0	0	0	3473700	0
Q7Z3F8;Q6TFL3-3;Q6TFL3;Q6TFL3-4	Coiled-coil domain-containing protein 171	DKFZp686I0230;CCDC171	1	1	1	1	1	1	1	1	1	1	1	1	1	1	1	945280	0	0	0	0	0	0	0	0	0	0	0	0	0	0
Q6U8A4;B7Z7T5;H3BND8;B7Z855;B7ZAX6;Q93009-3;Q93009	Ubiquitin carboxyl-terminal hydrolase;Ubiquitin carboxyl-terminal hydrolase 7	USP7	0	0	0	0	0	0	0	0	0	0	0	0	0	0	0	0	0	0	0	0	0	0	0	0	0	0	0	0	0	0
Q6UUV7-3;Q6UUV7;H0YK33;Q8TEF4	CREB-regulated transcription coactivator 3	CRTC3;FLJ00243	0	0	0	0	0	0	1	1	1	0	0	0	0	0	0	0	0	0	0	0	0	0	0	0	0	0	0	0	0	0
Q6WKZ4;Q6WKZ4-3;Q4JIW2;E7EX40	Rab11 family-interacting protein 1	RAB11FIP1	0	0	0	0	0	1	1	0	1	0	0	35	0	0	0	0	0	0	0	0	0	0	0	0	0	0	49755000	0	0	0
Q6ZP92			1	1	1	1	1	1	1	1	1	0	0	1	0	1	0	0	0	0	0	0	0	0	0	654440	0	0	0	0	0	0
Q6ZU82	Putative inactive fatty acyl-CoA reductase 2-like protein	FAR2P1	0	0	0	0	0	0	0	0	0	0	0	0	0	0	0	0	0	0	0	0	0	0	0	0	0	0	0	0	0	0
Q6ZVX7	F-box only protein 50	NCCRP1	1	2	2	1	0	1	0	1	1	0	0	1	0	1	0	0	280290	333270	0	0	0	0	0	0	0	0	0	0	0	0
Q70UQ0;Q70UQ0-4	Inhibitor of nuclear factor kappa-B kinase-interacting protein	IKBIP	0	0	0	0	0	0	0	0	0	0	0	0	0	1	0	0	0	0	0	0	0	0	0	0	0	0	0	0	237980	0
Q71U36-2;Q71U36;B4DQK4;Q9UQM3;Q8N532	Tubulin alpha-1A chain	TUBA1A;TUBA1C	4	7	7	7	5	6	9	8	7	3	1	12	5	14	5	0	0	0	0	0	0	0	0	0	0	0	0	0	0	0
Q7L5L3-1;Q7L5L3	Glycerophosphodiester phosphodiesterase domain-containing protein 3	GDPD3	0	0	0	0	0	1	0	0	0	0	0	0	0	0	0	0	0	0	0	0	0	0	0	0	0	0	0	0	0	0
Q7L804;Q7L804-2	Rab11 family-interacting protein 2	RAB11FIP2	0	0	0	0	0	0	0	0	0	0	0	3	0	0	0	0	0	0	0	0	0	0	0	0	0	0	891090	0	0	0
Q7Z2K8;Q7Z2K8-2	G protein-regulated inducer of neurite outgrowth 1	GPRIN1	0	0	0	0	0	0	0	0	0	0	0	2	0	0	0	0	0	0	0	0	0	0	0	0	0	0	319100	0	0	0
Q7Z406-4;Q7Z406;Q7Z406-6;Q7Z406-2;B3KWH4;B4E177;A1L2Z2;M0QY43;Q7Z406-5	Myosin-14	MYH14	0	1	1	1	0	1	0	0	1	0	0	0	1	0	0	0	0	0	0	0	0	0	0	0	0	0	0	0	0	0
Q7Z434-4;Q7Z434	Mitochondrial antiviral-signaling protein	MAVS	0	0	0	0	0	0	0	0	0	0	0	1	0	0	0	0	0	0	0	0	0	0	0	0	0	0	287650	0	0	0
Q7Z4H7-3;Q7Z4H7;Q5VY60;Q7Z4H7-2	HAUS augmin-like complex subunit 6	HAUS6	1	0	0	0	0	0	0	0	0	0	0	0	0	0	0	0	0	0	0	0	0	0	0	0	0	0	0	0	0	0
Q86T24	Transcriptional regulator Kaiso	ZBTB33	0	0	0	0	0	0	0	0	0	0	0	0	0	0	0	0	0	0	0	0	0	0	0	0	0	0	0	0	0	0
Q86WV6	Stimulator of interferon genes protein	TMEM173	0	0	0	0	0	0	0	0	0	0	0	0	0	1	0	0	0	0	0	0	0	0	0	0	0	0	0	0	211740	0
Q86WV7;Q96MW1-2;Q96MW1;K7ER24	Coiled-coil domain-containing protein 43	CCDC43	0	0	0	0	0	0	0	0	0	0	0	1	0	2	0	0	0	0	0	0	0	0	0	0	0	0	0	0	208470	0
Q86X10;B3KWL5;A2A2F0;Q86X10-4;Q86X10-2;Q86X10-3	Ral GTPase-activating protein subunit beta	RALGAPB	0	0	0	0	0	0	0	0	0	0	0	3	0	0	0	0	0	0	0	0	0	0	0	0	0	0	603690	0	0	0
Q86XL3;Q86XL3-2	Ankyrin repeat and LEM domain-containing protein 2	ANKLE2	0	0	1	1	0	0	1	1	0	1	0	4	20	28	0	0	0	0	0	0	0	0	0	0	0	0	303990	10084000	15324000	0
Q8IVF2-3;Q8IVF2	Protein AHNAK2	AHNAK2	5	10	2	2	0	1	1	4	1	0	0	2	0	2	0	148850	310230	102050	68926	0	0	0	130240	0	0	0	188980	0	1336600	0
Q8IW75	Serpin A12	SERPINA12	0	0	0	1	1	0	0	0	0	0	0	0	0	0	0	0	0	0	0	16394000	0	0	0	0	0	0	0	0	0	0
Q8IXI1	Mitochondrial Rho GTPase 2	RHOT2	0	0	0	0	0	0	0	0	0	0	0	1	0	0	0	0	0	0	0	0	0	0	0	0	0	0	0	0	0	0
Q8IY81;B4DKU3	pre-rRNA processing protein FTSJ3	FTSJ3	0	0	0	0	0	0	0	0	0	4	0	15	0	8	12	0	0	0	0	0	0	0	0	0	1224000	0	3864200	0	838680	4641800
Q8IZ21-3;Q8IZ21;Q8IZ21-2	Phosphatase and actin regulator 4	PHACTR4	0	0	0	0	0	0	0	0	0	0	0	3	0	3	0	0	0	0	0	0	0	0	0	0	0	0	661060	0	189250	0
Q8N3D4	EH domain-binding protein 1-like protein 1	EHBP1L1	0	0	0	0	0	0	0	0	0	0	0	3	0	0	0	0	0	0	0	0	0	0	0	0	0	0	414270	0	0	0
Q8N3F8;H0Y6J8	MICAL-like protein 1	MICALL1	0	0	0	0	0	0	0	0	0	0	0	2	0	0	0	0	0	0	0	0	0	0	0	0	0	0	379270	0	0	0
Q8N5G2;Q8N5G2-2;Q8N5G2-3	Macoilin	TMEM57	0	0	0	0	0	0	0	0	0	0	0	0	1	5	0	0	0	0	0	0	0	0	0	0	0	0	0	0	1592100	0
Q8NEN9	PDZ domain-containing protein 8	PDZD8	0	0	0	0	0	0	0	0	0	0	0	1	7	8	0	0	0	0	0	0	0	0	0	0	0	0	0	1930100	2153100	0
Q8NF37;D3DTC2;A0A0G2JQ62	Lysophosphatidylcholine acyltransferase 1	LPCAT1;AYTL2	0	0	0	0	0	0	0	0	0	0	0	0	1	5	0	0	0	0	0	0	0	0	0	0	0	0	0	0	1086000	0
R4GMN1;Q8NHP6;Q8NHP6-2	Motile sperm domain-containing protein 2	MOSPD2	0	0	0	0	0	0	0	0	0	0	0	0	0	4	0	0	0	0	0	0	0	0	0	0	0	0	0	0	867670	0
Q8TC04		KRT23	0	1	1	2	1	0	1	1	1	0	1	2	0	1	1	0	9405900	0	31544000	0	0	0	0	0	0	0	0	0	0	0
Q8TCJ2	Dolichyl-diphosphooligosaccharide--protein glycosyltransferase subunit STT3B	STT3B	0	1	1	0	1	1	1	1	1	0	0	2	0	6	0	0	0	0	0	0	0	0	0	0	0	0	223970	0	3297900	0
Q8TEY7-3;Q8TEY7-2;Q8TEY7;H0YCV3	Ubiquitin carboxyl-terminal hydrolase 33	USP33	0	0	0	0	0	0	0	0	0	0	0	4	0	10	0	0	0	0	0	0	0	0	0	0	0	0	493560	0	4684400	0
Q8WUM0;B4E206;A0A024R3R6;B4E3T7	Nuclear pore complex protein Nup133	NUP133	0	1	0	0	0	0	0	0	0	0	0	1	0	16	0	0	0	0	0	0	0	0	0	0	0	0	0	0	6114000	0
Q8WUU4	Zinc finger protein 296	ZNF296	0	0	0	0	0	0	0	0	0	0	0	1	0	0	0	0	0	0	0	0	0	0	0	0	0	0	0	0	0	0
Q8WVV4;Q8WVV4-1;Q8WVV4-3	Protein POF1B	POF1B	1	1	2	1	1	1	1	1	1	0	0	0	0	0	0	0	0	310150	0	0	0	0	0	0	0	0	0	0	0	0
Q92522	Histone H1x	H1FX	1	0	1	0	0	1	0	0	1	0	0	3	2	3	0	0	0	0	0	0	0	0	0	0	0	0	1215000	310780	450480	0
Q969S3	Zinc finger protein 622	ZNF622	0	0	0	0	0	0	0	0	0	0	0	0	0	3	0	0	0	0	0	0	0	0	0	0	0	0	0	0	375110	0
Q96A33;Q96A33-2;A0A087WYW6	Coiled-coil domain-containing protein 47	CCDC47	0	0	0	0	0	0	0	0	0	0	0	9	10	26	0	0	0	0	0	0	0	0	0	0	0	0	1633900	3742800	121330000	0
Q96AG4	Leucine-rich repeat-containing protein 59	LRRC59	0	0	0	0	0	0	0	0	0	0	0	5	6	16	1	0	0	0	0	0	0	0	0	0	0	0	717910	3363000	46154000	0
Q96CS3;B4E2M8	FAS-associated factor 2	FAF2	0	0	0	0	0	0	0	0	0	0	0	0	0	5	0	0	0	0	0	0	0	0	0	0	0	0	0	0	1152400	0
Q96F86	Enhancer of mRNA-decapping protein 3	EDC3	0	0	0	0	0	0	0	0	0	0	0	0	0	0	0	0	0	0	0	0	0	0	0	0	0	0	0	0	0	0
Q96GA3;B4DTT8	Protein LTV1 homolog	LTV1	0	0	0	0	0	0	0	1	0	0	0	2	0	3	0	0	0	0	0	0	0	0	0	0	0	0	0	0	477390	0
Q96HA1;Q96HA1-2;Q96HA1-3	Nuclear envelope pore membrane protein POM 121	POM121	0	0	0	0	0	0	1	1	0	0	0	1	0	11	0	0	0	0	0	0	0	0	0	0	0	0	0	0	4687000	0
Q96HY6;A0A0A0MRX2;Q96HY6-2	DDRGK domain-containing protein 1	DDRGK1	0	0	0	0	0	0	0	0	0	0	0	2	1	8	0	0	0	0	0	0	0	0	0	0	0	0	115690	0	10742000	0
Q96IB4;Q9P265	Disco-interacting protein 2 homolog B	DIP2B	0	0	0	1	0	0	1	1	0	0	0	0	0	0	0	0	0	0	0	0	0	0	62198	0	0	0	0	0	0	0
Q96JB5;Q96JB5-4;Q96JB5-2;J3QRM1;J3QQY1;Q96JB5-3	CDK5 regulatory subunit-associated protein 3	CDK5RAP3	0	0	0	0	0	0	0	0	0	0	0	1	4	10	0	0	0	0	0	0	0	0	0	0	0	0	0	1439300	2009600	0
Q96JH7;B4DM84	Deubiquitinating protein VCIP135	VCPIP1	0	0	0	0	0	0	0	0	0	0	0	3	1	8	0	0	0	0	0	0	0	0	0	0	0	0	532770	0	817510	0
Q96KC8;A4VCI1;Q96NY3	DnaJ homolog subfamily C member 1	DNAJC1	0	0	0	0	0	0	0	0	0	0	0	0	0	3	0	0	0	0	0	0	0	0	0	0	0	0	0	0	406560	0
Q96P63;Q96P63-2;Q3SYB5	Serpin B12	SERPINB12	2	2	4	4	1	4	1	2	2	0	0	2	2	3	0	792520	973240	1442300	1380300	0	1311600	0	813470	865170	0	0	341990	630250	480190	0
Q96PE2	Rho guanine nucleotide exchange factor 17	ARHGEF17	0	0	0	0	0	0	0	0	0	0	0	0	0	0	0	0	0	0	0	0	0	0	0	0	0	0	0	0	0	0
Q96SK2-2;Q96SK2;Q96SK2-3	Transmembrane protein 209	TMEM209	0	1	1	0	0	0	1	1	0	0	0	2	2	7	0	0	0	0	0	0	0	0	0	0	0	0	225510	369530	3553500	0
Q99549;Q99549-2	M-phase phosphoprotein 8	MPHOSPH8	1	3	0	3	1	0	1	2	0	0	0	2	0	1	0	0	226130	0	322220	0	0	0	295590	0	0	0	449530	0	0	0
Q9BRP8-2;Q9BRP8	Partner of Y14 and mago	WIBG	0	0	0	0	0	0	0	0	0	0	0	0	0	1	0	0	0	0	0	0	0	0	0	0	0	0	0	0	205690	0
Q9BTX1-5;Q9BTX1-2;Q9BTX1;Q9BTX1-3;Q9BTX1-6;Q9BTX1-4;B4DZG6	Nucleoporin NDC1	NDC1	0	0	0	0	0	0	0	0	0	0	0	1	4	5	1	0	0	0	0	0	0	0	0	0	0	0	447780	1123500	1218200	0
Q9BX40;Q5TBQ0	Protein LSM14 homolog B	LSM14B	0	1	0	0	0	0	4	3	3	0	0	0	0	0	0	0	0	0	0	0	0	0	0	264950	0	0	0	0	0	0
Q9BXB4	Oxysterol-binding protein-related protein 11	OSBPL11	0	0	0	0	0	0	0	0	0	0	0	10	0	4	3	0	0	0	0	0	0	0	0	0	0	0	5670600	0	580650	706200
Q9BXF6;Q2Z1P3	Rab11 family-interacting protein 5	RAB11FIP5;GAF1	1	0	1	1	0	0	0	0	1	0	0	25	0	0	0	0	0	0	0	0	0	0	0	0	0	0	32826000	0	0	0
Q9BY44;Q9BY44-3;F8WAE5;Q9BY44-4;C9IZE1	Eukaryotic translation initiation factor 2A;Eukaryotic translation initiation factor 2A, N-terminally processed	EIF2A	0	0	0	0	0	0	0	0	0	0	0	6	2	12	0	0	0	0	0	0	0	0	0	0	0	0	923940	0	4490700	0
Q9BYJ9;B4DT65;B3KTL8	YTH domain-containing family protein 1	YTHDF1	0	1	0	0	0	0	3	2	0	0	0	0	0	2	0	0	0	0	0	0	0	0	0	0	0	0	0	0	0	0
Q9C0C4;Q9NX92;Q53RE7;Q6P5A5	Semaphorin-4C	SEMA4C	0	0	0	0	0	0	0	0	0	0	0	3	0	1	0	0	0	0	0	0	0	0	0	0	0	0	1119700	0	0	0
Q9C0E8-2;Q9C0E8;Q9C0E8-4;B7Z7F5;B7Z829;B7ZLA9;Q9C0E8-3	Protein lunapark	LNP;KIAA1715	1	0	0	1	0	0	1	1	0	0	0	0	2	1	0	0	0	0	0	0	0	0	0	0	0	0	0	0	248410	0
Q9H015	Solute carrier family 22 member 4	SLC22A4	0	0	0	0	0	0	0	0	0	0	0	2	0	1	1	0	0	0	0	0	0	0	0	0	0	0	191220	0	0	0
Q9H089	Large subunit GTPase 1 homolog	LSG1	0	0	0	0	0	0	0	0	0	0	0	6	11	24	2	0	0	0	0	0	0	0	0	0	0	0	382230	1265500	42958000	0
Q9H0B6-2;Q9H0B6;A8MZ87	Kinesin light chain 2	KLC2	0	0	0	0	1	0	0	0	0	1	0	1	0	1	0	0	0	0	0	0	0	0	0	0	0	0	0	0	0	0
Q9H1E5	Thioredoxin-related transmembrane protein 4	TMX4	0	0	0	0	0	0	0	0	0	0	0	0	0	3	0	0	0	0	0	0	0	0	0	0	0	0	0	0	469750	0
Q9H3N1;G3V448	Thioredoxin-related transmembrane protein 1	TMX1	0	0	0	0	0	0	0	0	0	0	0	3	2	4	0	0	0	0	0	0	0	0	0	0	0	0	406470	630750	14109000	0
Q9H3R2	Mucin-13	MUC13	0	0	0	0	0	0	0	0	0	0	3	18	4	13	8	0	0	0	0	0	0	0	0	0	0	527960	322450000	371070	27978000	8794500
Q9H6J7;B4DUV7;Q9H6J7-2;B4DEG1;Q9H6J7-3;Q9H6J7-4	UPF0705 protein C11orf49	C11orf49	0	0	0	0	0	0	0	0	0	0	0	2	1	3	0	0	0	0	0	0	0	0	0	0	0	0	450100	0	597860	0
Q9H6L5;Q9H6L5-2	Protein FAM134B	FAM134B	0	0	0	0	0	0	0	0	0	0	0	0	2	1	0	0	0	0	0	0	0	0	0	0	0	0	0	310440	0	0
Q9H6T3-2;Q9H6T3;Q9H6T3-3	RNA polymerase II-associated protein 3	RPAP3	5	5	1	1	0	0	1	0	0	0	0	2	0	2	0	944790	816310	0	0	0	0	0	0	0	0	0	327800	0	0	0
Q9H7E2-3;A0A024QZE0;Q9H7E2	Tudor domain-containing protein 3	TDRD3	0	0	0	0	0	0	0	0	0	0	0	0	0	0	0	0	0	0	0	0	0	0	0	0	0	0	0	0	0	0
Q9HCM3-3;Q9HCM3-4;Q9HCM3-2;Q9HCM3	UPF0606 protein KIAA1549	KIAA1549	0	0	0	0	0	0	0	0	0	0	0	8	1	2	0	0	0	0	0	0	0	0	0	0	0	0	2564200	0	173990	0
Q9HCU5;Q05DB2;A8K813;B5MC98	Prolactin regulatory element-binding protein	PREB	0	0	0	0	0	0	0	0	0	0	0	4	1	7	0	0	0	0	0	0	0	0	0	0	0	0	390490	0	5932100	0
Q9HCY8	Protein S100-A14	S100A14	0	1	1	1	0	0	0	0	0	0	0	0	0	0	0	0	0	0	110090	0	0	0	0	0	0	0	0	0	0	0
Q9NQC3;Q9NQC3-4;Q9NQC3-6;Q3LIF4	Reticulon-4;Reticulon	RTN4;Nbla00271	0	1	0	0	1	0	0	0	0	0	0	13	32	18	4	0	0	0	0	0	0	0	0	0	0	0	7481100	630260000	84992000	537530
Q9NQC3-2;Q6IPN0;F8W914	Reticulon-4;Reticulon	RTN4	0	1	0	0	1	0	0	1	0	0	0	11	16	12	5	0	0	0	0	0	0	0	0	0	0	0	0	2762800	4964400	0
Q9NQC3-5	Reticulon-4	RTN4	0	1	0	0	1	0	0	0	0	0	0	10	16	11	4	0	0	0	0	0	0	0	0	0	0	0	0	0	163180	0
Q9NQS3	Nectin-3	PVRL3	0	0	0	0	0	0	0	0	0	0	0	2	0	2	0	0	0	0	0	0	0	0	0	0	0	0	749920	0	404810	0
Q9NV66;A0A087WUV9;A0A087WZB2;Q6NUM6;B4DW16;Q9NV66-2	S-adenosyl-L-methionine-dependent tRNA 4-demethylwyosine synthase	TYW1;TYW1B	0	0	0	0	0	0	0	0	0	0	0	0	1	12	0	0	0	0	0	0	0	0	0	0	0	0	0	0	7051900	0
Q9NVV0;H7C4C1;H7C3B3;A0A0A0MRS4	Trimeric intracellular cation channel type B	TMEM38B	0	1	0	0	0	0	0	0	0	0	0	0	0	2	0	0	0	0	0	0	0	0	0	0	0	0	0	0	494720	0
Q9NXE4-2;Q9NXE4;Q9NXE4-4;B4E0T5;H7C1Q6;H7BXF4;B1PBA3;Q9NXE4-9;Q9NXE4-10;Q9NXE4-7;Q9NXE4-8;Q9NXE4-3;Q9NXE4-6;H7C0W5;Q9NXE4-5	Sphingomyelin phosphodiesterase 4	SMPD4	0	0	0	0	0	0	1	0	0	0	0	3	0	6	0	0	0	0	0	0	0	0	0	0	0	0	359980	0	1624700	0
Q9NZB2-4;Q9NZB2;Q9NZB2-6;A0A0C4DG79;A0A0C4DH52;Q9NZB2-2;Q9NZB2-5	Constitutive coactivator of PPAR-gamma-like protein 1	FAM120A	0	0	0	0	0	0	1	0	0	0	0	0	0	0	0	0	0	0	0	0	0	0	0	0	0	0	0	0	0	0
Q9NZJ5;C9J185;Q68DI6;E7ER02;B3KY45	Eukaryotic translation initiation factor 2-alpha kinase 3	EIF2AK3;DKFZp781H1925	0	0	0	0	0	0	0	0	0	0	0	1	2	9	0	0	0	0	0	0	0	0	0	0	0	0	0	0	4458200	0
Q9P0K7-3;Q9P0K7;Q9P0K7-2;Q9P0K7-4;B4DNL3	Ankycorbin	RAI14	1	0	0	0	0	0	0	0	1	0	1	23	11	17	1	0	0	0	0	0	0	0	0	0	0	0	5066400	4581100	2050400	0
Q9P0L0;A8KA83;Q9P0L0-2	Vesicle-associated membrane protein-associated protein A	VAPA	1	0	1	1	1	1	0	0	1	0	0	6	7	13	1	0	0	0	0	0	0	0	0	0	0	0	914840	2439300	17289000	0
Q9P0U3-2;Q9P0U3	Sentrin-specific protease 1	SENP1	0	0	1	0	0	0	1	0	1	0	0	0	0	5	0	0	0	0	0	0	0	0	0	0	0	0	0	0	2033000	0
Q9P260-2;Q9P260;B2RD46;A0A024R2B0;A0A075B785	LisH domain and HEAT repeat-containing protein KIAA1468	KIAA1468	0	0	0	0	0	0	0	0	0	0	0	4	0	0	0	0	0	0	0	0	0	0	0	0	0	0	840000	0	0	0
Q9P2M4;C9JP26;B4DHF4;F5GXK4;B9A071;Q9P2M4-2	TBC1 domain family member 14	TBC1D14	0	0	0	0	0	0	0	0	0	0	0	2	0	0	0	0	0	0	0	0	0	0	0	0	0	0	525890	0	0	0
Q9UBF2;Q9H9B7;Q9UBF2-2;B3KND4;Q9NUP3	Coatomer subunit gamma-2;Coatomer subunit gamma	COPG2	2	1	0	2	0	0	1	4	0	9	0	30	14	36	20	75451	0	0	95631	0	0	0	138580	0	2558300	0	5602800	1962600	65726000	15753000
Q9UBG0	C-type mannose receptor 2	MRC2	0	0	0	0	0	0	0	0	0	0	0	1	0	0	0	0	0	0	0	0	0	0	0	0	0	0	219840	0	0	0
Q9UHB9-4;Q9UHB9;Q9UHB9-2;B4DVI7;Q96K98;Q96K97;Q9UHB9-3	Signal recognition particle subunit SRP68	SRP68	1	1	0	0	0	0	1	1	0	0	0	5	1	13	0	0	0	0	0	0	0	0	0	0	0	0	398240	0	4884600	0
Q9UID3-2;Q9UID3	Vacuolar protein sorting-associated protein 51 homolog	VPS51	0	0	0	0	0	0	0	0	0	0	0	5	0	0	0	0	0	0	0	0	0	0	0	0	0	0	1027900	0	0	0
Q9Y266;Q9H2R7	Nuclear migration protein nudC	NUDC;NPD011	3	2	1	1	1	0	1	1	0	0	0	1	2	2	0	384050	0	0	0	0	0	0	0	0	0	0	0	248920	432030	0
Q9Y385;B4DUF8	Ubiquitin-conjugating enzyme E2 J1	UBE2J1	0	0	0	0	0	0	0	0	0	0	0	1	2	6	0	0	0	0	0	0	0	0	0	0	0	0	0	0	2719200	0
Q9Y3P9;Q9Y3P9-2	Rab GTPase-activating protein 1	RABGAP1	0	0	1	0	0	0	0	0	0	0	0	11	0	0	0	0	0	0	0	0	0	0	0	0	0	0	4819200	0	0	0
Q9Y3R4	Sialidase-2	NEU2	0	0	0	0	0	0	0	0	0	0	0	0	0	0	0	0	0	0	0	0	0	0	0	0	0	0	0	0	0	0
Q9Y3T6	R3H and coiled-coil domain-containing protein 1	R3HCC1	0	0	0	0	0	0	0	0	0	0	0	0	0	0	0	0	0	0	0	0	0	0	0	0	0	0	0	0	0	0
Q9Y490	Talin-1	TLN1	1	1	0	0	0	0	0	0	0	0	0	0	0	0	0	0	0	0	0	0	0	0	0	0	0	0	0	0	0	0
Q9Y4E8;Q9Y4E8-2;Q9Y4E8-3	Ubiquitin carboxyl-terminal hydrolase 15	USP15	1	0	0	0	0	0	0	0	0	0	0	4	1	5	0	0	0	0	0	0	0	0	0	0	0	0	547730	0	605430	0
Q9Y5K6	CD2-associated protein	CD2AP	2	1	0	2	0	0	0	0	0	0	0	11	3	11	0	195650	0	0	128200	0	0	0	0	0	0	0	3437500	351980	3998200	0
Q9Y5Z9-2;Q9Y5Z9	UbiA prenyltransferase domain-containing protein 1	UBIAD1	0	0	0	0	0	0	0	0	0	0	0	2	1	2	3	0	0	0	0	0	0	0	0	0	0	0	1187500	0	1066000	1508600
Q9Y6D5;B4DYN7;B3KMT7;Q59FR3	Brefeldin A-inhibited guanine nucleotide-exchange protein 2	ARFGEF2	0	0	0	0	0	0	0	0	0	0	0	10	1	0	0	0	0	0	0	0	0	0	0	0	0	0	891220	0	0	0
R4GNB2;R4GN35;B3KXP9;Q5VZ89-5;Q5VZ89-6;Q5VZ89	DENN domain-containing protein 4C	DENND4C	0	0	0	0	0	0	0	0	0	0	0	2	0	0	0	0	0	0	0	0	0	0	0	0	0	0	205820	0	0	0
