# Supplementary material for: Split-BioID a conditional proteomics approach to monitor the composition of spatiotemporally defined protein complexes
Source: Nat Commun. 2017 Jun 6;8:15690. doi: 10.1038/ncomms15690 (PMC5467174; doi:10.1038/ncomms15690)
Supplement: Supplementary Data 3 — Proteomics dataset for Ago2 BioID [file ncomms15690-s4.xlsx]

## Sheet: Ago2-BioID hits
Uniprot ID	Protein names	Gene names	-Log Student's T-test p-value Ago2 BioID_Ctrl	Student's T-test Difference Ago2 BioID_Ctrl	LFQ intensity Ago2 BioID Repeat 1	LFQ intensity Ago2 BioID Repeat 2	LFQ intensity Ago2 BioID Repeat 3	LFQ intensity GFP Repeat 1	LFQ intensity GFP Repeat 2	LFQ intensity GFP Repeat 3	Ago2/GFP 1	Ago2/GFP 2	Ago2/GFP 3	Median	Found in Ago2, TNRC6C or Dicer IP-MS? (Frohn et al., Mol Cell Proteomics. 2012 + Li et al., PNAS 2014 and Landthaler., RNA 2008)	proposed miRISC-related function	Reference for miRISC related function	Proposed RLC-related function	Reference for RLC-related function
Q8NDV7	Trinucleotide repeat-containing gene 6A protein	TNRC6A	8.13566	11.0592	26.8765	26.0493	26.9767	15.4043	15.5366	16.0953	11.4722	10.5127	10.8814	10.8814	Yes	Yes	Eulalio A et al, Nat Struct Mol Biol. 200; 15(4):346-53
Q9UPQ9	Trinucleotide repeat-containing gene 6B protein	TNRC6B	7.86028	10.5915	26.191	26.079	26.2882	16.2126	15.928	17.6174	9.97839	10.151	8.67076	9.97839	Yes	Yes	Eulalio A et al, Nat Struct Mol Biol. 200; 15(4):346-53
Q14157	Ubiquitin-associated protein 2-like	UBAP2L	5.36985	9.51107	25.3457	24.1476	25.3372	15.7099	16.1538	15.2741	9.63588	7.99378	10.063	9.63588
Q8IZH2	5-3 exoribonuclease 1	XRN1	5.02245	8.30541	25.2002	23.6449	25.1583	16.2695	15.5456	15.0328	8.93066	8.09936	10.1255	8.93066		Yes	Orban T and Izaurralde E, RNA. 2005; 11(4):459-69.
A5YKK6	CCR4-NOT transcription complex subunit 1	CNOT1	5.68249	8.09006	23.8779	23.2928	23.5987	16.0236	14.76	16.2689	7.85429	8.53274	7.32975	7.85429		Yes	Chen CY et al, Nat Struct Mol Biol. 2009; 16(11):1160-6
Q6PKG0	La-related protein 1	LARP1	1.9314	4.69173	23.2223	21.3696	22.6897	13.2913	13.7151	15.2548	9.93099	7.65446	7.43494	7.65446	Yes
O75179	Ankyrin repeat domain-containing protein 17	ANKRD17	4.52234	6.39637	22.722	21.9337	23.1834	18.0678	14.2807	15.3281	4.65429	7.65305	7.85532	7.65305
Q7Z417	Nuclear fragile X mental retardation-interacting protein 2	NUFIP2	4.13478	6.89677	22.4196	22.3636	23.0109	17.2842	15.161	15.8131	5.13543	7.20257	7.19783	7.19783
P12270	Nucleoprotein TPR	TPR	2.73227	6.32137	22.46	22.6781	22.3981	15.1269	15.6635	16.5543	7.33314	7.01464	5.84386	7.01464
Q9UKV8	Protein argonaute-2;Protein argonaute	AGO2	5.74973	13.4333	30.6499	29.9867	28.9529	23.3178	23.1734	23.2149	7.33202	6.81336	5.73797	6.81336	Yes	Yes	Eulalio A et al, Nat Struct Mol Biol. 200; 15(4):346-53		Maniataki E and Mourelatos Z, Genes Dev. 2005; 19(24): 2979–2990
Q8TEQ6	Gem-associated protein 5	GEMIN5	3.18747	5.03694	21.56	21.1872	20.684	14.7486	14.7771	16.3047	6.81141	6.41019	4.37927	6.41019
Q8WWM7	Ataxin-2-like protein	ATXN2L	3.84411	6.1261	22.1237	22.1025	21.5786	14.7383	15.7653	15.7785	7.38545	6.33721	5.80012	6.33721		Yes	McCann C et al, Proc Natl Acad Sci U S A. 2011 Sep 6;108(36):E655-62
Q5T6F2	Ubiquitin-associated protein 2	UBAP2	3.10335	6.21406	22.7452	21.66	23.2434	17.2077	15.3651	16.0256	5.53752	6.29486	7.21777	6.29486
Q96I24	Far upstream element-binding protein 3	FUBP3	4.90185	5.1694	22.0477	20.5827	20.6875	14.5888	15.2494	14.4979	7.45888	5.33327	6.18953	6.18953	Yes
Q6P2E9	Enhancer of mRNA-decapping protein 4	EDC4	4.68522	6.56431	23.0001	21.0507	22.089	15.9493	14.8821	17.7668	7.05072	6.16863	4.32216	6.16863	Yes	Yes
Q7Z739	YTH domain-containing family protein 3	YTHDF3	5.93482	6.1214	21.751	21.7965	21.0154	14.8012	15.986	16.2938	6.94982	5.81055	4.72154	5.81055	Yes
Q6Y7W6	PERQ amino acid-rich with GYF domain-containing protein 2	GIGYF2	4.6268	6.04407	23.5259	23.2067	22.3577	21.3481	14.4329	16.8323	2.1778	8.77377	5.52539	5.52539
Q9Y5A9	YTH domain-containing family protein 2	YTHDF2	4.34258	5.12819	19.8998	20.2086	20.1909	14.4316	14.385	15.5058	5.46814	5.8236	4.68512	5.46814	Yes
Q8IWZ3	Ankyrin repeat and KH domain-containing protein 1	ANKHD1	5.6128	5.21762	20.8869	21.0006	21.0526	16.3867	15.5707	14.5447	4.50018	5.42986	6.50796	5.42986
Q9NRA8	Eukaryotic translation initiation factor 4E transporter	EIF4ENIF1	6.16136	6.21434	21.6612	21.5998	21.8034	16.7213	16.3469	15.8686	4.93992	5.2529	5.93473	5.2529		Yes	Kamenska A et al, Nucleic Acids Res. 2014 Mar;42(5):3298-313
O00571	ATP-dependent RNA helicase DDX3X;ATP-dependent RNA helicase DDX3Y	DDX3X;DDX3Y	1.4952	4.12848	22.8081	21.0118	22.2086	17.7556	15.2438	18.5554	5.05248	5.76798	3.65323	5.05248
Q8NC51	Plasminogen activator inhibitor 1 RNA-binding protein	SERBP1	1.27679	4.26753	22.3202	20.6761	22.3989	17.2854	15.8243	15.643	5.0348	4.85173	6.75584	5.0348
Q9Y520	Protein PRRC2C	PRRC2C	1.39368	3.69832	15.2158	20.8646	22.3168	14.6602	15.8711	14.6014	0.55559	4.99355	7.71539	4.99355
Q00341	Vigilin	HDLBP	1.4847	3.47513	20.459	20.2865	20.0219	19.0127	14.7982	15.0284	1.4463	5.48824	4.99343	4.99343
Q9UPY3	Endoribonuclease Dicer	DICER1	4.02208	6.18944	21.1396	20.1012	21.9007	16.3019	15.7193	15.7544	4.8378	4.38194	6.14638	4.8378	Yes			Yes	Maniataki E and Mourelatos Z, Genes Dev. 2005; 19(24): 2979–2990
P49792	E3 SUMO-protein ligase RanBP2	RANBP2	3.67413	5.76266	21.3771	21.7815	23.006	17.1585	17.0674	17.4675	4.21861	4.71407	5.53856	4.71407		Yes	Sahin U et al, PLoS One. 2014; 9(7): e102957.
P61978	Heterogeneous nuclear ribonucleoprotein K	HNRNPK	1.81505	3.57912	20.7738	20.4285	20.9311	16.2586	15.749	15.9889	4.51515	4.67945	4.9422	4.67945	Yes
Q04637	Eukaryotic translation initiation factor 4 gamma 1	EIF4G1	4.43546	5.1221	22.496	21.891	22.2246	18.386	15.7057	17.5612	4.11002	6.18533	4.66341	4.66341
P26196	Probable ATP-dependent RNA helicase DDX6	DDX6	3.75161	4.50507	21.564	19.131	20.7678	15.4163	15.4045	16.2057	6.14767	3.72645	4.56211	4.56211	Yes	Yes	Chu C and Rana T, PLoS Biol. 2006 Jul;4(7):e210
Q92540	Protein SMG7	SMG7	2.85455	3.94011	19.3776	19.5932	20.1059	15.4568	15.0415	15.0966	3.92078	4.55165	5.00923	4.55165
O75534	Cold shock domain-containing protein E1	CSDE1	2.77285	5.34451	23.3108	23.1119	23.6096	19.5322	18.6517	18.4044	3.77857	4.4602	5.20523	4.4602
Q02790	Peptidyl-prolyl cis-trans isomerase FKBP4;Peptidyl-prolyl cis-trans isomerase FKBP4, N-terminally processed	FKBP4	3.81821	3.58975	19.9413	20.1132	19.4955	15.5832	15.6266	17.2276	4.35812	4.48661	2.26782	4.35812				Yes	Pare J. et al, Mol Biol Cell. 2013; 24(15): 2303-2310
Q92997	Segment polarity protein dishevelled homolog DVL-3	DVL3	1.96686	3.31789	21.3084	21.0133	20.6614	15.325	16.6587	17.5514	5.98339	4.35458	3.10994	4.35458
Q86TB9	Protein PAT1 homolog 1	PATL1	4.2579	4.23643	20.4757	19.393	20.2396	15.1598	15.4442	15.889	5.31588	3.94884	4.35054	4.35054
P11940	Polyadenylate-binding protein;Polyadenylate-binding protein 1	PABPC1	3.84385	5.70826	21.9741	20.7743	21.6274	17.0822	16.6111	18.075	4.89184	4.16312	3.55239	4.16312	Yes	Yes	Fabian MR et al, Mol Cell. 2009; 35(6): 868–880
P48634	Protein PRRC2A	PRRC2A	4.85072	4.84866	19.4511	20.6401	21.0393	15.7831	16.4772	15.6815	3.66806	4.16291	5.35776	4.16291
O75420	PERQ amino acid-rich with GYF domain-containing protein 1	GIGYF1	2.15627	2.71167	20.367	17.2113	19.3846	16.06	16.3668	15.2402	4.30702	0.84455	4.14439	4.14439
Q13283	Ras GTPase-activating protein-binding protein 1	G3BP1	2.60236	3.62983	19.7795	18.5603	19.8148	17.6738	14.4416	13.6931	2.10562	4.11872	6.12162	4.11872
Q9NPI6	mRNA-decapping enzyme 1A	DCP1A	3.83457	5.40321	21.8765	19.3306	20.6021	16.4826	15.381	16.4852	5.39393	3.9496	4.11694	4.11694		Yes	Rehwinkel J et al, RNA. 2005 Nov; 11(11): 1640–1647
P49327	Fatty acid synthase;[Acyl-carrier-protein] S-acetyltransferase;[Acyl-carrier-protein] S-malonyltransferase;3-oxoacyl-[acyl-carrier-protein] synthase;3-oxoacyl-[acyl-carrier-protein] reductase;3-hydroxyacyl-[acyl-carrier-protein] dehydratase;Enoyl-[acyl-carrier-protein] reductase;Oleoyl-[acyl-carrier-protein] hydrolase	FASN	1.4593	5.87824	24.7714	24.2002	24.8325	20.6871	18.037	21.5457	4.08424	6.1632	3.28682	4.08424
Q86T24	Transcriptional regulator Kaiso	ZBTB33	4.16458	3.91475	19.7097	19.385	19.6523	15.3463	16.2596	15.5903	4.36342	3.12541	4.06195	4.06195
Q07157	Tight junction protein ZO-1	TJP1	2.66938	3.26638	18.8772	18.6407	18.9214	15.5227	14.1249	14.8703	3.35456	4.51576	4.05115	4.05115
Q96JH7	Deubiquitinating protein VCIP135	VCPIP1	1.49212	2.61532	20.7206	19.9099	19.5227	15.2863	15.9322	16.3436	5.4343	3.97766	3.17911	3.97766
P78344	Eukaryotic translation initiation factor 4 gamma 2	EIF4G2	1.99172	3.22091	20.1563	19.7704	20.1751	15.6415	16.3473	16.2424	4.51481	3.42309	3.93274	3.93274
Q9H6T3	RNA polymerase II-associated protein 3	RPAP3	3.10681	3.83948	20.2728	20.3044	19.469	16.9393	14.3286	15.6114	3.33342	5.97582	3.85757	3.85757
Q92616	Translational activator GCN1	GCN1L1	3.10829	3.80997	19.6752	18.0623	20.0021	16.0055	15.9777	15.4637	3.66977	2.0846	4.53841	3.66977
P54136	Arginine--tRNA ligase, cytoplasmic	RARS	2.14672	3.11518	16.2347	19.6919	19.4352	17.3264	16.1251	15.3268	-1.09167	3.5668	4.10846	3.5668
Q9HBD1	Roquin-2	RC3H2	3.60138	4.26304	20.6367	18.7517	20.0501	15.9724	16.185	16.5858	4.66435	2.56672	3.46427	3.46427		Yes	Srivastava M et al, Nat Commun. 2015 Feb 20;6:6253
P42694	Probable helicase with zinc finger domain	HELZ	5.18777	3.92799	19.7944	18.8204	19.6442	16.0615	15.5708	16.2019	3.73291	3.2496	3.44224	3.44224
Q9HCJ0	Trinucleotide repeat-containing gene 6C protein	TNRC6C	4.00363	6.58674	22.2959	20.6984	23.8181	18.9108	20.0171	16.2301	3.38513	0.68125	7.58804	3.38513	Yes	Yes	Liu J et al, Nat Cell Biol. 2005; 7(12):1261-6
O14641	Segment polarity protein dishevelled homolog DVL-2	DVL2	2.25735	3.81102	19.7939	19.8018	20.7026	16.4605	17.5651	15.9728	3.33341	2.23663	4.72977	3.33341
P40763	Signal transducer and activator of transcription;Signal transducer and activator of transcription 3	STAT3	1.5166	2.51462	19.0563	19.0705	18.9532	15.8493	15.9993	14.9219	3.20706	3.0712	4.0313	3.20706
P51114	Fragile X mental retardation syndrome-related protein 1	FXR1	5.00317	3.53598	19.1737	19.3595	19.1861	16.6242	15.8177	16.0422	2.54958	3.54176	3.14393	3.14393	Yes
P35579	Myosin-9	MYH9	2.3544	4.30784	22.2008	20.4606	19.7786	19.2448	15.8147	17.7389	2.95602	4.64598	2.03979	2.95602
Q14152	Eukaryotic translation initiation factor 3 subunit A	EIF3A	1.47272	1.39663	15.4197	17.3347	17.6386	15.8434	13.3273	14.6875	-0.42364	4.00738	2.95104	2.95104
Q5JSZ5	Protein PRRC2B	PRRC2B	2.68851	2.54455	17.894	18.9551	18.9475	16.6114	16.1561	16.2192	1.28262	2.79898	2.7283	2.7283
Q5SW79	Centrosomal protein of 170 kDa	CEP170	2.93802	2.42725	17.8837	18.903	18.0548	16.7466	15.0378	15.3273	1.13712	3.86523	2.72755	2.72755	Yes
Q9H3U1	Protein unc-45 homolog A	UNC45A	4.41332	4.28145	19.9716	19.7469	19.0231	17.2441	17.4915	16.1306	2.7275	2.25547	2.89256	2.7275
P55072	Transitional endoplasmic reticulum ATPase	VCP	1.54571	2.17572	16.0707	18.6265	17.9391	14.5615	15.6525	15.2122	1.50919	2.97401	2.72689	2.72689
P10809	60 kDa heat shock protein, mitochondrial	HSPD1	2.47045	5.21865	19.4862	22.5739	22.02	19.9562	19.2515	19.3244	-0.46998	3.32235	2.69558	2.69558
Q92598	Heat shock protein 105 kDa	HSPH1	1.61262	2.93729	19.0136	18.412	18.8575	18.448	15.4295	16.1712	0.5656	2.98252	2.6863	2.6863
Q14694	Ubiquitin carboxyl-terminal hydrolase 10	USP10	1.98042	2.30591	18.4441	16.3731	18.6158	15.7781	14.578	15.1308	2.66599	1.7951	3.48502	2.66599
P14866	Heterogeneous nuclear ribonucleoprotein L	HNRNPL	2.00674	2.54	16.5621	19.5652	18.8129	15.5473	15.8898	16.255	1.01486	3.67532	2.55783	2.55783	Yes
Q9NZI8	Insulin-like growth factor 2 mRNA-binding protein 1	IGF2BP1	4.05188	4.07755	20.3254	19.2465	19.1996	15.2556	16.7343	16.9022	5.06979	2.51211	2.29737	2.51211	Yes	Yes	Elcheva I et al, Mol Cell. 2009 Jul; 35(2):240-6
P40227	T-complex protein 1 subunit zeta	CCT6A	1.72053	2.50063	17.935	18.6021	19.0405	18.1296	16.2213	15.5504	-0.19462	2.38083	3.4901	2.38083
Q8TCU4	Alstrom syndrome protein 1	ALMS1	2.28325	2.49829	17.3295	19.3653	18.8572	16.2253	16.9969	14.2189	1.10423	2.36833	4.63822	2.36833
P11388	DNA topoisomerase 2-alpha;DNA topoisomerase 2;DNA topoisomerase 2-beta	TOP2A;TOP2B	2.37041	2.22214	15.855	17.9015	17.7913	15.8134	15.5759	14.0652	0.04158	2.32555	3.72608	2.32555
P26599	Polypyrimidine tract-binding protein 1	PTBP1	3.33601	2.4517	18.0099	17.3039	18.3958	15.751	18.1002	16.0098	2.25888	-0.79636	2.386	2.25888
Q9NZB2	Constitutive coactivator of PPAR-gamma-like protein 1	FAM120A	3.17831	1.94558	18.3987	17.8287	18.1431	15.1748	15.6186	16.4255	3.22387	2.21015	1.71763	2.21015	Yes
Q15233	Non-POU domain-containing octamer-binding protein	NONO	1.59228	1.74	16.0887	18.2111	17.6592	16.1179	15.2105	15.5609	-0.02928	3.00059	2.09834	2.09834
Q16643	Drebrin	DBN1	1.379	1.71361	18.8912	15.4656	17.7632	15.3686	16.0634	15.669	3.52261	-0.59777	2.0942	2.0942
Q9Y490	Talin-1	TLN1	1.57836	2.03879	18.241	17.9789	17.9422	16.19	15.5457	16.1481	2.05103	2.43318	1.79406	2.05103
Q71RC2	La-related protein 4	LARP4	2.4859	3.17539	19.0927	17.465	19.3773	14.2772	16.1352	17.3669	4.81553	1.32979	2.01037	2.01037
Q96EB1	Elongator complex protein 4	ELP4	2.48003	1.90005	16.4521	17.7547	17.8546	16.0379	15.7891	14.8765	0.41416	1.96561	2.97819	1.96561
Q13148	TAR DNA-binding protein 43	TARDBP	2.79165	2.5319	18.2725	17.0023	17.8349	15.2283	15.9368	15.8989	3.04414	1.06545	1.93604	1.93604
P38646	Stress-70 protein, mitochondrial	HSPA9	1.71332	1.48851	17.0285	17.7876	17.6777	16.2233	14.8252	15.8451	0.80529	2.96236	1.8326	1.8326	Yes
P19338	Nucleolin	NCL	2.42948	3.35334	17.2806	20.1065	19.5628	15.4987	15.9638	18.9202	1.78187	4.14267	0.64259	1.78187
O43143	Pre-mRNA-splicing factor ATP-dependent RNA helicase DHX15	DHX15	2.55685	1.77611	16.8208	16.5132	17.693	15.0265	14.8708	16.9253	1.79427	1.64248	0.76762	1.64248
P08238	Heat shock protein HSP 90-beta	HSP90AB1	1.75146	4.69353	23.2952	24.4837	23.5201	21.6965	21.6005	21.8928	1.59865	2.88315	1.62735	1.62735	Yes			Yes	Pare J. et al, Mol Biol Cell. 2013; 24(15): 2303-2310
Q8IVT2	Mitotic interactor and substrate of PLK1	MISP	2.63661	2.20095	16.7645	18.452	17.646	18.2563	16.9979	15.9742	-1.49179	1.45412	1.67183	1.45412
O15067	Phosphoribosylformylglycinamidine synthase	PFAS	1.91383	1.52154	17.346	17.6217	17.5487	15.9755	14.0985	16.1279	1.37053	3.52325	1.42077	1.42077
Q7Z4H7	HAUS augmin-like complex subunit 6	HAUS6	2.24541	1.8884	16.1831	18.1353	17.4297	14.6672	16.7221	16.3803	1.5159	1.41316	1.04944	1.41316
P41091	Eukaryotic translation initiation factor 2 subunit 3	EIF2S3	1.50411	2.70012	15.8401	19.5886	19.0546	17.2009	17.9035	17.8744	-1.36075	1.68501	1.18018	1.18018
O43390	Heterogeneous nuclear ribonucleoprotein R	HNRNPR	2.77859	3.26696	17.8623	18.8254	19.3304	16.728	17.116	18.8345	1.13429	1.70947	0.49592	1.13429
P17844	Probable ATP-dependent RNA helicase DDX5	DDX5	2.98793	3.94615	18.6735	20.9478	19.8264	17.8058	15.8734	18.7691	0.86771	5.07443	1.05734	1.05734
				Total	11 (22%)					16 (32%)		0 (0%)	Total found in Ago2 or TNRC6C IP, or with a miRISC related function:	20 (40%)	19 (22%)			3 (3.5%)		Total found in Ago2 or TNRC6C or Dicer IP, or with a miRISC or RLC related function:	28 (33%)

## Sheet: Complete dataset with controls
Majority protein IDs	Protein names	Gene names	Peptides Ago2 BioID1	Peptides Ago2 BioID2	Peptides Ago2 BioID3	Peptides GFP 1	Peptides GFP 2	Peptides GFP 3	Peptides GRASP65 BioID	Peptides Lamp1 BioID	Peptides Rab11 BioID	Peptides RHD4 BioID	Peptides Sec61 BioID	Peptides TGN38 BioID	LFQ intensity Ago2 BioID1	LFQ intensity Ago2 BioID2	LFQ intensity Ago2 BioID3	LFQ intensity GFP 1	LFQ intensity GFP 2	LFQ intensity GFP 3	LFQ intensity GRASP65 BioID	LFQ intensity Lamp1 BioID	LFQ intensity Rab11 BioID	LFQ intensity RHD4 BioID	LFQ intensity Sec61 BioID	LFQ intensity TGN38 BioID
Q9UKV8;Q9UKV8-2;A4FVC0	Protein argonaute-2;Protein argonaute	AGO2;EIF2C2	70	59	78	54	29	26	0	0	2	1	2	1	1684700000	1063900000	519630000	10456000	9459700	9736300	0	0	365780	0	203360	0
A0A024R5C5;P11498	Pyruvate carboxylase;Pyruvate carboxylase, mitochondrial	PC	84	67	79	99	91	60	77	77	91	75	86	87	1040000000	620160000	1077500000	1635000000	1516900000	783250000	1520900000	1079900000	1784200000	765610000	1165300000	2293600000
P21333-2;P21333;Q5HY54;Q8TES4	Filamin-A	FLNA;FLJ00119	148	122	139	41	17	19	88	34	115	121	95	35	997780000	734120000	699000000	4123300	2995600	3471700	93338000	12257000	62802000	325920000	23250000	9846400
P05165;P05165-2;B2RDE0;P05165-3	Propionyl-CoA carboxylase alpha chain, mitochondrial	PCCA	54	48	56	60	57	40	49	49	59	45	54	54	269780000	179420000	216510000	225840000	202870000	159750000	242550000	245510000	378040000	94899000	237950000	348040000
B2ZZ90;Q13085;Q13085-4;Q13085-2;A0A024R0Y2;Q13085-3	Acetyl-CoA carboxylase 1;Biotin carboxylase	ACACA;hCG_30204	114	73	105	140	119	86	39	62	79	75	15	61	131290000	81360000	90827000	485260000	253780000	314160000	35357000	64179000	41814000	83123000	783200	52996000
Q8NDV7-6;Q8NDV7;Q8NDV7-5;Q8NDV7-2	Trinucleotide repeat-containing gene 6A protein	TNRC6A	72	60	68	1	0	1	0	1	1	0	0	0	123210000	69440000	132070000	0	0	0	0	0	0	0	0	0
A0A0S2Z693;Q96RQ3;E9PHF7;E9PG35;Q68D27;F5GYT8;B4DH16;G5E9X5;B4DHW5	Methylcrotonoyl-CoA carboxylase subunit alpha, mitochondrial	MCCC1;DKFZp686B20267	36	25	40	48	41	27	31	24	45	24	39	33	111890000	55080000	67414000	130250000	108310000	114140000	77540000	50499000	204340000	37112000	82639000	166790000
Q09666	Neuroblast differentiation-associated protein AHNAK	AHNAK	216	288	334	176	105	160	41	42	180	98	62	129	104420000	880060000	754340000	58868000	39787000	80645000	32638000	32978000	117470000	58999000	10121000	117130000
P35908	Keratin, type II cytoskeletal 2 epidermal	KRT2	54	37	51	66	50	39	41	40	53	47	50	44	84827000	132570000	75070000	330910000	141400000	145230000	113210000	123810000	50460000	127040000	100790000	64263000
Q9UPQ9-1;Q9UPQ9;A0A024R1T4;H0Y720	Trinucleotide repeat-containing gene 6B protein	TNRC6B	72	67	74	1	0	1	0	0	0	0	0	0	76608000	70884000	81947000	0	0	0	0	0	0	0	0	0
Q14157-1;Q14157-4;Q14157-3;Q14157;Q14157-5;B4DYY5;F8W726;B4DZJ6;Q5VU77	Ubiquitin-associated protein 2-like	UBAP2L	27	20	24	3	1	1	0	0	0	0	5	0	42641000	18584000	42388000	53597	0	0	0	0	0	0	222670	0
Q8IZH2-2;Q8IZH2;H7C5E4;B3KW17	5-3 exoribonuclease 1	XRN1	43	27	36	4	0	0	1	0	6	4	4	1	38548000	13117000	37447000	78996	0	0	0	0	189470	173880	91013	0
P49327;A0A0U1RQF0	Fatty acid synthase;[Acyl-carrier-protein] S-acetyltransferase;[Acyl-carrier-protein] S-malonyltransferase;3-oxoacyl-[acyl-carrier-protein] synthase;3-oxoacyl-[acyl-carrier-protein] reductase;3-hydroxyacyl-[acyl-carrier-protein] dehydratase;Enoyl-[acyl-carrier-protein] reductase;Oleoyl-[acyl-carrier-protein] hydrolase	FASN	65	40	59	27	7	16	1	0	31	40	4	2	28637000	19275000	29877000	1688300	268960	3061300	0	0	3996300	23172000	68274	449150
Q9ULH7-4;Q9ULH7;Q9ULH7-5	MKL/myocardin-like protein 2	MKL2	27	24	28	0	0	0	3	0	26	17	26	4	19979000	20771000	26255000	0	0	0	2483300	0	12082000	7931500	29734000	1231100
H6VRG2		KRT1	56	43	51	61	52	45	44	44	53	52	55	51	15968000	0	0	0	0	0	0	21238000	0	7629100	9163100	6626200
A5YKK6;A5YKK6-2;A5YKK6-3;B4DYL7;A5YKK6-4	CCR4-NOT transcription complex subunit 1	CNOT1	40	37	44	1	0	0	0	0	0	0	0	0	15416000	10276000	12703000	0	0	0	0	0	0	0	0	0
B2RA03;A0A024RAY2;P05783;F8VZY9;I6L965	Keratin, type I cytoskeletal 18	KRT18	30	11	17	12	9	7	9	2	28	27	27	9	12404000	11783000	8052600	2447600	2946100	3548700	3443000	0	16079000	42156000	26859000	745690
A0A024R4A5;Q6Y7W6-4;Q6Y7W6-5;Q6Y7W6;I1E4Y6;Q6Y7W6-3;E7ESB6;B4DRT8;B4DZM1	PERQ amino acid-rich with GYF domain-containing protein 2	TNRC15;GIGYF2	18	17	20	5	1	1	0	0	1	0	2	0	12078000	9680600	5374600	2669400	0	0	0	0	0	0	430940	0
Q53HG7;Q14247;A0A024R5M3;Q14247-3;Q14247-2;Q76MU0	Src substrate cortactin	CTTN;EMS1	25	20	24	9	3	3	5	1	27	21	31	5	11707000	18693000	12403000	520970	386300	422070	542380	0	10032000	12963000	46534000	385250
Q9GZV0;A0A024R0K2;A0A024R0E2;O75534-2;O75534;O75534-3;O75534-4;Q96L66;E9PLT0;Q9UG93	Cold shock domain-containing protein E1	CSDE1;UNR;DKFZp586J0620	22	20	24	12	3	2	1	0	9	2	15	0	10405000	9065100	12800000	758190	411830	346960	0	0	544410	402120	1847100	0
A0A024RD80;P08238;B4DMA2;B4DGL0;Q6PK50	Heat shock protein HSP 90-beta	HSP90AB1	17	16	22	13	6	6	0	0	8	4	14	4	10293000	23460000	12030000	3398600	3179900	3893900	0	0	1564700	975280	3392200	1354800
Q6PKG0;Q6PKG0-3;A0A0B4J210;E5RH50	La-related protein 1	LARP1	19	13	21	0	0	0	0	0	9	4	11	0	9785900	2709500	6765400	0	0	0	0	0	697930	435520	1734600	0
Q6IPT9;Q6IPS9;Q6IPN6;Q53HR5;Q53HQ7;Q53HM9;Q5VTE0;P68104;A0A087WVQ9;Q53GA1;Q53GE9;Q53G85;A8K9C4;P68104-2;B4DNE0;Q96RE1;B4DV42;Q8IUB0;Q53HR1;A0A087WV01;Q9H2I7;Q53G89;Q504Z0;Q9NZS6;Q96C29;Q8TBL1;Q6P082;Q96CD8;Q6P4C9	Elongation factor 1-alpha;Putative elongation factor 1-alpha-like 3;Elongation factor 1-alpha 1	EEF1A1;EEF1A1P5;EEF1A1L14	11	8	11	8	6	7	2	7	10	6	11	5	8559600	9277600	12931000	3562300	4679400	5986400	3638800	4882000	4937400	6309400	26619000	3299200
Q6P2E9;Q6P2E9-2	Enhancer of mRNA-decapping protein 4	EDC4	24	9	19	1	0	2	0	0	0	0	1	0	8388900	2172200	4461100	0	0	223020	0	0	0	0	0	0
V9HW65;A0A024R5Z7;P07355;P07355-2;H0YN42;H0YMD0;H0YMU9;A6NMY6;H0YM50;H0YKS4;B4DNH8;B3KRQ1;H0YNP5	Annexin;Annexin A2;Putative annexin A2-like protein	HEL-S-270;ANXA2;ANXA2P2	19	11	9	11	2	10	1	2	19	13	23	7	8188400	4001800	1026200	3024800	442870	2484600	0	322230	9084100	6216300	24940000	1890700
A0A0D9SFB3;A0A0D9SG12;B5BTY4;A0A0D9SF53;O00571;Q59GX6;O00571-2;Q5S4N1;B4DLU5;A0A024R9A4;O15523-2;O15523	ATP-dependent RNA helicase DDX3X;ATP-dependent RNA helicase DDX3Y	DDX3X;DDX3Y	16	10	14	4	1	3	0	0	9	2	14	1	7343600	2114400	4846900	221290	0	385240	0	0	925590	0	4082900	0
Q5T6F2;B4DZ54;B7Z7P2;B4DH66;B4DRB6;F5H2U4	Ubiquitin-associated protein 2	UBAP2	13	10	13	2	0	0	0	0	1	0	7	0	7030700	3313600	9930100	151370	0	0	0	0	0	0	737740	0
H0YM23;O75179-6;O75179-7;O75179-2;O75179;B4DTP3;B4DR08	Ankyrin repeat domain-containing protein 17	ANKRD17	24	18	24	6	1	0	1	1	0	2	2	1	6918600	4006000	9525800	274750	0	0	0	0	0	0	234500	0
B3KT06;B3KPS3;P68363;A8JZY9;P68363-2;B4DDU2;F8VVB9	Tubulin alpha-1B chain	TUBA1B	14	8	12	8	6	7	3	1	13	6	15	6	6839000	3793000	6851600	2413500	2258600	3943400	1210400	0	6222400	3447100	13436000	1856800
P50990;Q53HU0;P50990-2;Q7Z759;P50990-3	T-complex protein 1 subunit theta	CCT8	20	16	18	5	1	1	1	1	19	14	19	1	6767600	11822000	6964400	225240	0	0	0	0	4599300	7430800	11843000	0
Q7Z2W4;C9J6P4;A8K9U6;Q7Z2W4-2;Q05DV5;Q7Z2W4-3	Zinc finger CCCH-type antiviral protein 1	ZC3HAV1	24	15	18	7	5	3	0	1	28	18	29	9	6762800	4233600	6874800	487880	700700	194170	0	0	13029000	5277000	27680000	1695900
B4DGF1;B2RU10;B2RU06;Q4LE58;Q04637-6;Q04637-5;Q04637-4;Q04637-3;Q04637;Q04637-9;E7EX73;B4DSI9;E9PGM1;E7EUU4;Q04637-7;Q04637-8;A0A0A0MR52;Q96I65	Eukaryotic translation initiation factor 4 gamma 1	EIF4G1;EIF4G1 variant protein	16	15	16	4	1	2	0	0	2	5	4	0	5915300	3889200	4900700	342560	0	193390	0	0	189150	263490	272320	0
Q5RKT7;B2RDW1;P62979;J3QS39;J3QTR3;F5H6Q2;Q3MIH3;F5GYU3;F5H2Z3;F5H265;Q5UGI3;B4DV12;F5H388;F5H747;F5GXK7;J3QKN0;Q5U5U6;Q5PY61;Q9UFQ0;Q96C32;Q96MH4;L8B4I8;L8B196;Q96H31;L8B4R0;A8K674;L8B4Z6;L8B4M0;L8B4J3;Q66K58;Q59EM9;P62987;P0CG47;P0CG48;Q8WYN9;M0R1V7;Q49A90	Ubiquitin-40S ribosomal protein S27a;Ubiquitin;40S ribosomal protein S27a;Ubiquitin-60S ribosomal protein L40;Ubiquitin;60S ribosomal protein L40;Polyubiquitin-B;Ubiquitin;Polyubiquitin-C;Ubiquitin	RPS27A;HEL112;UBB;UBC;UBA52;DKFZp434K0435;UbC	4	4	4	8	6	4	3	3	7	5	4	4	5868900	7500000	6514800	10631000	7094900	8411300	1923800	2767900	9780100	6160700	17276000	6812200
P12270;P12270-2;Q58F23;Q504U6	Nucleoprotein TPR	TPR	21	16	20	1	0	0	0	0	5	3	0	0	5769500	6711100	5527300	0	0	0	0	0	623030	278310	0	0
A1L3A7;Q7Z417	Nuclear fragile X mental retardation-interacting protein 2	NUFIP2	17	14	15	2	0	0	1	0	1	0	4	1	5610200	5396400	8452200	159610	0	0	0	0	0	0	242810	0
V9HW22;P11142;E9PKE3;Q53GZ6;B3KTV0;Q53HF2;Q96IS6;P11142-2;E9PNE6;B4E1Q1;E9PN89;A8K7Q2	Heat shock cognate 71 kDa protein	HEL-S-72p;HSPA8	19	18	23	28	17	14	0	0	14	5	18	4	5409300	14352000	8138100	9117100	9828500	8312200	0	0	2627900	1535600	4789600	1256000
Q53SS8;Q15365	Poly(rC)-binding protein 1	PCBP1	9	8	9	6	4	4	0	0	4	3	7	2	5366400	5958400	1316500	1508600	1482500	834750	0	0	796640	1423800	3207400	461700
Q53GK6;Q53G99;Q53G76;Q1KLZ0;P60709;B4E335;Q8WVW5;B4DW52;B3KWQ3;Q6PJ43;B7ZAP6	Actin, cytoplasmic 1;Actin, cytoplasmic 1, N-terminally processed	PS1TP5BP1;ACTB;ACTG1	14	15	16	15	8	8	3	2	11	7	10	8	5329500	16493000	6488800	3787900	5363200	5385800	3117700	3198900	4797400	7120300	6060800	9601900
Q8NC51-2;Q8NC51;Q63HR1;Q5VU21;Q8NC51-4;Q8NC51-3;D3DQ70;D3DQ69	Plasminogen activator inhibitor 1 RNA-binding protein	SERBP1;DKFZp686P17171	7	10	13	3	0	0	0	0	4	3	13	0	5236500	1675400	5530100	159740	0	0	0	0	254090	151080	8519000	0
Q9HCJ0;Q9HCJ0-2	Trinucleotide repeat-containing gene 6C protein	TNRC6C	40	22	45	18	8	2	0	0	1	0	3	0	5149100	1701500	14790000	492840	1061100	76867	0	0	0	0	85063	0
A0A024R395;P49959;P49959-3;F8W7U8;P49959-2;Q05D78	Double-strand break repair protein MRE11A	MRE11A	18	9	11	5	0	2	0	0	20	5	22	2	5002700	4002000	4255600	177090	0	0	0	0	4293400	1894500	11905000	259290
A0A024R6Q1;P55010;Q6IBU0;Q05DF3;H0YN40	Eukaryotic translation initiation factor 5	EIF5	10	8	9	1	0	0	1	0	10	10	16	2	4825000	2614000	3441000	0	0	0	0	0	3125200	1536200	34486000	193890
A0A024R1N1;P35579;A0A0U4BW16;P35579-2;Q86XU5;B4E3S1	Myosin-9	MYH9	20	5	10	2	1	2	0	0	3	3	2	0	4820700	1443000	899430	621240	0	218740	0	0	159770	613680	0	0
Q8WWM7;Q8WWM7-6;Q8WWM7-8;Q8WWM7-5;Q8WWM7-4;Q8WWM7-9;Q8WWM7-2;Q8WWM7-3;H3BUF6;A0A024QZB7;A0A024QZC0;A0A024QZ91;Q8WWM7-7;H3BSK9	Ataxin-2-like protein	ATXN2L	13	14	14	1	0	0	0	0	0	0	1	0	4569800	4503100	3132000	0	0	0	0	0	0	0	0	0
A0A024R8A7;Q96I24	Far upstream element-binding protein 3	hCG_31253;FUBP3	14	7	8	0	0	0	0	0	0	0	0	0	4335200	1570400	1688700	0	0	0	0	0	0	0	0	0
Q59EJ3;B4DNT8;B4DWK5			14	16	20	22	9	11	0	0	7	2	13	1	4317200	7992200	5113300	3708100	2469000	3858700	0	0	495200	0	2641200	0
A0A087WTT1;A0A024R9C1;P11940-2;P11940;E7EQV3;B4DZW4;B3KT93;A0A024R9E2;E7ERJ7;B4DQX0	Polyadenylate-binding protein;Polyadenylate-binding protein 1	PABPC1	12	6	8	4	0	4	0	0	2	0	3	0	4119600	1793400	3239600	138760	0	276130	0	0	135940	0	161860	0
A0A0S2Z5K3;A0A0S2Z5R3;Q9NPI6-2;Q9NPI6;Q3LIB4;A0A0S2Z5I2	mRNA-decapping enzyme 1A	DCP1A;Nbla00360	9	4	6	1	0	0	0	0	0	1	0	0	3850300	659320	1591700	0	0	0	0	0	0	0	0	0
E7EVA0;P27816-6;P27816;P27816-2;B4DM10;P27816-5;A0A024R2V2;A0A024R2S1	Microtubule-associated protein;Microtubule-associated protein 4	MAP4	13	10	11	8	6	8	0	0	6	8	7	0	3617900	3091400	2080000	693530	1048300	689130	0	0	2230000	4124300	2014300	0
B4DEP6;E7EX17;B4DRM3;P23588;P23588-2;F8VX11;Q7Z5Y0;B4DS01	Eukaryotic translation initiation factor 4B	EIF4B	12	2	2	0	0	0	3	0	13	8	13	2	3549700	1493000	1615300	0	0	0	334510	0	914880	1409400	11596000	245580
A0A087X0Q1;Q7Z739;Q8NA80;A0A024R7W5;B4DPX9;A0A087WY31;Q658Z6;Q8N3V9;Q96MZ5	YTH domain-containing family protein 3	YTHDF3;DKFZp451J085;DKFZp451A052	10	8	10	0	0	0	0	0	0	0	1	0	3529500	3642600	2119600	0	0	0	0	0	0	0	0	0
V9HWE1;P08670;B0YJC4;Q53HU8;B3KRK8	Vimentin	HEL113;VIM	16	7	11	2	2	1	1	2	8	16	14	3	3521400	3499000	825920	0	675260	0	0	0	712010	6377900	1894700	0
A0A024R1K0;Q9NRA8;Q9NRA8-3;B1AKL4;Q9NRA8-2;B4DR76	Eukaryotic translation initiation factor 4E transporter	EIF4ENIF1	10	11	18	0	0	0	0	0	0	0	1	0	3316500	3178300	3659900	0	0	0	0	0	0	0	0	0
A0A024R5K1;Q9BR76;Q9NSK3	Coronin;Coronin-1B	CORO1B;DKFZp762I166	9	5	5	0	0	0	1	0	8	6	9	2	3148600	3343300	3104800	0	0	0	0	0	2639600	4849700	4268700	1642300
E9PK01;P29692;A0A087X1X7;Q71RH4;Q9H7G6;D3DWK1;B2RAR6;E9PRY8;P29692-2;E9PMW7;E9PPR1;E9PL12;E9PQ49;E9PI39;E9PIZ1;H0YCK7;E9PQZ1;P29692-4	Elongation factor 1-delta	EEF1D	6	4	3	4	0	0	0	0	6	3	7	0	3121000	1093300	520900	556360	0	0	0	0	1834700	1624200	3375900	0
B2R858;P26196	Probable ATP-dependent RNA helicase DDX6	DDX6	7	5	6	0	0	0	0	0	1	0	1	0	3100300	574120	1785400	0	0	0	0	0	0	0	0	0
B7ZLC9;Q8TEQ6	Gem-associated protein 5	GEMIN5	16	9	12	2	0	0	0	0	3	1	0	1	3091800	2387800	1684600	0	0	0	0	0	215390	0	0	0
V9HWB8;P14618;A0A024R5Z9;P14618-2;B4DNK4;H3BTN5;P14618-3;B4DRT3;Q8WUW7;A0A024R609;H3BQ34;Q504U3;H3BR70	Pyruvate kinase;Pyruvate kinase PKM	HEL-S-30;PKM;PKM2	9	9	14	11	8	7	0	1	7	6	8	6	2997000	5170600	4859500	2068200	2458800	3494100	0	0	2639100	2617100	3160300	2493100
P49792	E3 SUMO-protein ligase RanBP2	RANBP2	21	19	30	7	0	3	0	0	1	1	8	0	2723600	3604800	8423700	146290	0	181230	0	0	0	0	357960	0
P15924;P15924-3;Q4LE79;P15924-2;B4E2A0	Desmoplakin	DSP;DSP variant protein	32	18	17	33	13	17	2	4	14	17	20	3	2600600	4664000	1125500	6445500	3882600	6048300	668420	944710	945420	3905100	2403200	438030
Q92997-2;Q92997;Q9UG07;Q8WVA8;Q13518	Segment polarity protein dishevelled homolog DVL-3	DVL3;DKFZp586M1622	8	5	6	0	1	0	0	0	4	2	5	0	2596900	2116600	1658400	0	0	0	0	0	535610	430210	731010	0
Q15366-6;Q15366-3;Q15366;Q15366-2;B4DLC0;B4DRD7;H3BRU6;F8VZX2;Q15366-7;Q15366-8;Q15366-4;Q15366-5;F8VXH9;F8W0G4	Poly(rC)-binding protein 2	PCBP2	7	6	5	4	2	4	0	0	2	3	5	2	2482500	2376700	931320	296460	0	416660	0	0	455790	554060	1789900	0
Q9UPY3;Q9UPY3-2	Endoribonuclease Dicer	DICER1	46	35	55	12	1	0	0	0	1	2	3	0	2310300	1124800	3915400	80788	0	0	0	0	0	11397	16635	0
P37802;X6RJP6;P37802-2	Transgelin-2	TAGLN2	9	0	0	0	0	0	2	0	9	5	11	0	2186400	0	0	0	0	0	0	0	3199000	3447800	8151600	0
Q60FE6;Q60FE5;A6NDY9;A0A087WWY3		FLNA	146	121	138	41	17	19	87	33	116	120	94	35	2137000	4904500	4916300	0	0	0	0	0	809300	0	443080	0
Q02413	Desmoglein-1	DSG1	10	9	8	16	10	11	1	3	5	5	11	2	2070800	2027400	877710	7588500	2758600	5979300	0	1471700	1130600	1508200	2061500	485040
A0A024R4F1;P06733;E2DRY6;P06733-2	Alpha-enolase;Enolase	ENO1	9	8	11	10	9	6	0	0	8	3	7	1	2066100	4432100	2842800	1210100	2636400	1480000	0	0	1220700	820680	1818700	0
Q9UBF2;Q9H9B7;Q9UBF2-2;B3KND4;Q9NUP3	Coatomer subunit gamma-2;Coatomer subunit gamma	COPG2	19	6	5	2	0	0	9	0	30	14	36	20	2062200	862620	1207500	95631	0	0	2558300	0	5602800	1962600	65726000	15753000
P81605;P81605-2	Dermcidin;Survival-promoting peptide;DCD-1	DCD	5	3	5	6	4	4	3	3	4	3	6	3	2022700	4397200	772730	13012000	1300600	7883600	3111900	2232900	1393900	4172400	5669800	1161500
Q8IWZ3;Q8IWZ3-4;Q8IWZ3-6;E9PDP5;Q8TEF1;H7C2F5;Q9NXF0;H3BLS9;Q7Z586	Ankyrin repeat and KH domain-containing protein 1	ANKHD1;FLJ00246	20	19	23	6	1	0	1	1	0	1	1	1	1939000	2098000	2175100	0	0	0	0	0	0	0	0	0
Q9P0K7-3;Q9P0K7;Q9P0K7-2;Q9P0K7-4;B4DNL3	Ankycorbin	RAI14	2	0	0	0	0	0	0	1	23	11	17	1	1891500	0	0	0	0	0	0	0	5066400	4581100	2050400	0
A0A0S2Z487;A0A024R1X8;P14923	Junction plakoglobin	JUP	13	13	9	15	10	12	3	3	14	6	12	7	1817000	3894100	1213300	5458100	4564700	6877900	1200000	1267900	4492600	3339100	2399400	1973400
B4DUQ1;A0A024R228;Q6IBN1;Q5EC54;P61978-3;P61978;P61978-2;B4DFF1;Q5T6W2	Heterogeneous nuclear ribonucleoprotein K	HNRPK;HNRNPK	7	8	8	1	1	0	0	0	2	0	6	0	1792800	1411200	1999300	0	0	0	0	0	290120	0	1465400	0
Q96JH7;B4DM84	Deubiquitinating protein VCIP135	VCPIP1	10	6	6	0	0	0	0	0	3	1	8	0	1727900	985100	753210	0	0	0	0	0	532770	0	817510	0
Q9Y5K6	CD2-associated protein	CD2AP	10	5	4	2	0	0	0	0	11	3	11	0	1704100	2379900	1778400	128200	0	0	0	0	3437500	351980	3998200	0
A0A024R899;Q9HBD1;Q9HBD1-4;Q9HBD1-6	Roquin-2	MNAB;RC3H2	8	4	7	0	0	0	0	0	0	0	0	0	1630300	441390	1085600	0	0	0	0	0	0	0	0	0
B4E3Q9;B3KXA2;A0A024QZN4;V9HWK2;P18206-2;P18206;Q5JQ13	Vinculin	VCL;HEL114	4	1	1	3	1	0	1	1	2	1	3	1	1608000	0	0	4788300	0	0	0	0	3069100	0	2510600	0
A3KPC7;A0A024RAS2;Q08AJ9;B2R5B3;A4FTV9;A0A024R017;A0A0U1RR32;A0A0U1RRH7;Q99878;Q96KK5;Q9BTM1;Q16777;Q93077;Q7L7L0;Q6FI13;P20671;P0C0S8;P04908;V9GZN0;H0YFX9;B4E0B3;C9J0D1;B2R5B6;Q71UI9-5;Q71UI9-2;Q71UI9;P0C0S5;Q8IUE6;Q96QV6;P16104;Q9BTM1-2	Histone H2A;Histone H2A type 1-J;Histone H2A type 1-H;Histone H2A.J;Histone H2A type 2-C;Histone H2A type 1-C;Histone H2A type 3;Histone H2A type 2-A;Histone H2A type 1-D;Histone H2A type 1;Histone H2A type 1-B/E;Histone H2A.V;Histone H2A.Z;Histone H2A type 2-B;Histone H2A type 1-A;Histone H2AX	HIST1H2AH;H2AFJ;HIST1H2AB;HIST1H2AK;HIST1H2AC;HIST1H2AJ;HIST2H2AC;HIST3H2A;HIST2H2AA3;HIST1H2AD;HIST1H2AG;H2AFV;H2AFZ;HIST2H2AB;HIST1H2AA;H2AFX	2	2	2	2	2	2	1	1	2	1	2	1	1559000	697380	1109500	472680	7248200	401000	0	0	617150	0	1114500	0
P68431;K7EMV3;B4E380;B4DEB1;K7EK07;B2R6Y1;B2R4P9;K7ES00;Q71DI3;Q16695;P84243;Q6TXQ4;K7EP01;Q5TEC6;A8K4Y7;Q6NXT2	Histone H3.1;Histone H3;Histone H3.2;Histone H3.1t;Histone H3.3;Histone H3.3C	HIST1H3A;H3F3B;H3F3A;HIST2H3A;HIST3H3;HIST2H3PS2;H3F3C	4	0	1	0	0	0	1	2	3	2	4	2	1469800	0	0	0	0	0	0	1626500	2753100	1445400	1231500	1425700
Q86TB9-4;Q86TB9;Q86TB9-2	Protein PAT1 homolog 1	PATL1	7	3	7	0	0	0	0	0	0	0	0	0	1458100	688450	1238000	0	0	0	0	0	0	0	0	0
B2R5V9;A0A024R4E5;Q00341;Q00341-2;H0Y394	Vigilin	HDLBP	10	6	9	2	1	0	0	0	3	1	8	0	1441400	1278900	1064600	528940	0	0	0	0	653630	0	889830	0
O75420;A2VDH9;A4D2E1	PERQ amino acid-rich with GYF domain-containing protein 1	GIGYF1;PERQ1	8	2	8	0	0	1	0	0	1	0	0	0	1352300	151750	684470	0	0	0	0	0	0	0	0	0
Q9NYG1;Q05682-4;Q05682-6;Q05682-2;Q05682;C9J813;E9PGZ1;B7Z6G4;E7EX44;Q05682-5;Q05682-3;B4DPW5;B4E3I0	Caldesmon	CALD1	9	5	5	1	1	0	0	0	7	6	8	0	1348200	1592500	1112800	0	0	0	0	0	966750	704100	2653100	0
V9HVZ4;Q2TSD0;P04406;P04406-2;Q0QET7;E7EUT5;A4UCT1	Glyceraldehyde-3-phosphate dehydrogenase	HEL-S-162eP;GAPDH	6	4	6	7	1	4	2	3	4	4	5	1	1339700	2265800	425370	2926300	0	1511000	1889000	1029900	468800	2081700	1106100	0
A8K5I5;Q9NZC7;B3KNJ9;Q9NZC7-2;B4DPG3	WW domain-containing oxidoreductase	WWOX	3	0	0	0	0	0	7	1	15	6	14	10	1318800	0	0	0	0	0	9110300	0	9031800	3446100	6525300	15472000
Q9NZI8;D3DTW3;Q9NZI8-2	Insulin-like growth factor 2 mRNA-binding protein 1	IGF2BP1	8	3	5	0	0	0	0	0	0	0	1	0	1313900	621960	602090	0	0	0	0	0	0	0	0	0
M0QYA2;A0A024QZE9;Q9NWS0;M0R3A4;M0R2P8;M0QYF4;M0QXD5	PIH1 domain-containing protein 1	PIH1D1;FLJ20643	7	2	0	0	0	0	0	0	0	0	0	0	1292600	0	0	0	0	0	0	0	0	0	0	0
B2R4S9;A8K9J7;A0A024RCL8;A0A024RCJ9;A0A024RCJ2;A0A024QZZ7;I6L9F7;U3KQK0;B4DR52;Q99880;Q99879;Q99877;Q93079;Q5QNW6;Q16778;P62807;P58876;P57053;P33778;P23527;P06899;O60814;Q5QNW6-2;Q0D2M2;Q8N257;Q96A08	Histone H2B;Histone H2B type 1-L;Histone H2B type 1-M;Histone H2B type 1-N;Histone H2B type 1-H;Histone H2B type 2-F;Histone H2B type 2-E;Histone H2B type 1-C/E/F/G/I;Histone H2B type 1-D;Histone H2B type F-S;Histone H2B type 1-B;Histone H2B type 1-O;Histone H2B type 1-J;Histone H2B type 1-K;Histone H2B type 3-B;Histone H2B type 1-A	HIST1H2BI;HIST1H2BK;HIST1H2BN;HIST1H2BJ;HIST1H2BD;HIST1H2BM;HIST1H2BL;HIST1H2BH;HIST2H2BF;HIST2H2BE;HIST1H2BC;H2BFS;HIST1H2BB;HIST1H2BO;HIST3H2BB;HIST1H2BA	4	1	0	1	0	0	2	2	5	2	4	3	1283800	0	0	0	0	0	0	0	13033000	1145800	4460900	869070
Q9H6T3-2;Q9H6T3;Q9H6T3-3	RNA polymerase II-associated protein 3	RPAP3	6	8	8	1	0	0	0	0	2	0	2	0	1266800	1294900	725700	0	0	0	0	0	327800	0	0	0
Q0VAS5;B2R4R0;P62805;Q6B823	Histone H4	HIST1H4H;HIST1H4A	2	4	4	1	0	2	0	0	0	0	0	0	1195100	2158700	1004500	0	0	504410	0	0	0	0	0	0
P78344-2;P78344;H0Y3P2;D3DQV9;Q59G42;B4DZF2;Q2TU89	Eukaryotic translation initiation factor 4 gamma 2	EIF4G2;AAG1	9	6	8	0	0	0	1	1	2	2	6	1	1168600	894280	1183900	0	0	0	0	0	273480	0	580710	0
P13639;B4DPU3;B4DRE8;Q6PK56;Q8TA90	Elongation factor 2	EEF2	9	8	11	7	6	3	0	0	7	3	9	1	1149600	3743100	2003700	1253600	2148000	1745400	0	0	838260	662150	1663800	0
V9HWB9;P00338;B4DJI1;P00338-4;P00338-3;P00338-5;P00338-2	L-lactate dehydrogenase;L-lactate dehydrogenase A chain	HEL-S-133P;LDHA	4	1	4	5	3	1	0	0	3	0	5	2	1092900	0	664030	486540	539130	0	0	0	753250	0	1383400	929010
Q9H6J7;B4DUV7;Q9H6J7-2;B4DEG1;Q9H6J7-3;Q9H6J7-4	UPF0705 protein C11orf49	C11orf49	5	0	0	0	0	0	0	0	2	1	3	0	1062400	0	0	0	0	0	0	0	450100	0	597860	0
Q9H3U1-2;Q9H3U1	Protein unc-45 homolog A	UNC45A	7	4	5	2	0	0	0	0	1	0	0	0	1028100	879870	532760	155230	0	0	0	0	0	0	0	0
Q02790;B2R9U2	Peptidyl-prolyl cis-trans isomerase FKBP4;Peptidyl-prolyl cis-trans isomerase FKBP4, N-terminally processed	FKBP4	6	4	5	0	0	0	0	0	0	0	0	0	1006800	1134200	739120	0	0	0	0	0	0	0	0	0
A0A087WXZ3;B5BU99;Q9Y5A9;Q9Y5A9-2	YTH domain-containing family protein 2	YTHDF2	7	7	7	0	0	0	0	0	0	0	0	0	978200	1211700	1196900	0	0	0	0	0	0	0	0	0
A0A024R8K8;J3QS41;B7ZLW2;P42694;P42694-2	Probable helicase with zinc finger domain	HELZ	3	6	9	0	0	0	0	0	0	0	0	0	909300	462920	819370	0	0	0	0	0	0	0	0	0
B4E2D6;O14641;I3L2W9;I3L2N2;B4DLQ0;I3L0M7	Segment polarity protein dishevelled homolog DVL-2	DVL2	8	6	6	0	0	0	0	0	4	1	2	0	908990	913950	1706500	0	0	0	0	0	492390	0	0	0
Q9BY44;Q9BY44-3;F8WAE5;Q9BY44-4;C9IZE1	Eukaryotic translation initiation factor 2A;Eukaryotic translation initiation factor 2A, N-terminally processed	EIF2A	7	1	0	0	0	0	0	0	6	2	12	0	905850	0	0	0	0	0	0	0	923940	0	4490700	0
Q6FI03;Q5U0Q1;Q13283;Q53HH4;Q32P45;Q6ZP53;B7Z8K4	Ras GTPase-activating protein-binding protein 1	G3BP;DKFZp686L1159;G3BP1	6	2	5	1	0	0	0	0	0	0	2	0	899930	386550	922230	209100	0	0	0	0	0	0	243030	0
Q96BA7;B3KX72;B4DLR3;Q00839-2;Q00839;Q7Z4Q5	Heterogeneous nuclear ribonucleoprotein U	HNRNPU;HNRPU	7	6	7	5	4	5	1	2	3	2	3	2	868790	4193300	2836500	976020	1720900	2783000	0	0	610380	0	691720	0
Q86T24	Transcriptional regulator Kaiso	ZBTB33	7	2	3	0	0	0	0	0	0	0	0	0	857450	684630	824000	0	0	0	0	0	0	0	0	0
E1NZA1;A0A024RBS1;Q92616	Translational activator GCN1	PRIC295;GCN1L1	8	3	10	1	0	0	0	0	0	0	0	0	837210	273710	1050100	0	0	0	0	0	0	0	0	0
F8VQE1;B4DN52;Q53GG0;Q9UHB6-2;Q9UHB6-5;Q9UHB6;Q9UHB6-4;F8VS07;B3KTW2;Q9UHB6-3	LIM domain and actin-binding protein 1	LIMA1	8	3	3	1	0	0	1	0	4	5	5	1	806630	643460	509640	0	0	0	0	0	803410	642920	796960	0
F8VV52;B3KTL6;A0A024RBD8;Q9NZN8-4;Q9NZN8;F8VRS8;B2RDX7;Q9NZN8-2;Q9NZN8-5;H0YI11;H0YH84;F8W145;F8VP97	CCR4-NOT transcription complex subunit 2	CNOT2	4	1	1	0	0	0	0	0	0	0	0	0	781070	0	0	0	0	0	0	0	0	0	0	0
Q7Z3F8;Q6TFL3-3;Q6TFL3;Q6TFL3-4	Coiled-coil domain-containing protein 171	DKFZp686I0230;CCDC171	1	1	1	1	1	1	1	1	1	1	1	1	775110	0	0	0	0	0	0	0	0	0	0	0
G3V529;Q9GZR7;B4DM03;B4DKV2;Q9GZR7-2;F5GYL3;B4E300;Q59FS7;A0A087WXU8;Q7Z4X3;B4DGI6	ATP-dependent RNA helicase DDX24	DDX24	2	0	0	5	7	1	0	0	5	0	3	1	771630	0	0	766280	2130000	0	0	0	1737600	0	506190	0
Q9NZT1;Q53H37	Calmodulin-like protein 5	CALML5	3	2	3	5	2	4	1	1	3	3	3	1	770140	1206800	431070	1959800	1361500	2128400	0	0	2365800	4308700	1778700	0
E9KL35;P63244;D6RFX4;H0YAF8;B4DVD2;D6RHH4;D6R9Z1;J3KPE3;H0Y8W2;D6R9L0;D6RFZ9;H0YAM7;D6RAU2;E9PD14;D6RBD0	Guanine nucleotide-binding protein subunit beta-2-like 1;Guanine nucleotide-binding protein subunit beta-2-like 1, N-terminally processed	GNB2L1	3	2	1	4	0	1	0	0	1	0	1	0	735260	498760	0	482780	0	0	0	0	0	0	0	0
B3GQS7;A0A024R3X4;P10809;B7Z597;B7Z5E7;B7Z4F6;B7Z532	60 kDa heat shock protein, mitochondrial	HSPD1	5	9	12	8	4	4	0	0	1	1	3	2	734390	6243300	4252900	1017200	624150	656500	0	0	0	0	234780	451450
P48634;P48634-3;P48634-2;P48634-4	Protein PRRC2A	PRRC2A	4	8	9	1	0	0	0	0	0	0	0	0	716770	1634100	2155000	0	0	0	0	0	0	0	0	0
A0A024R1U0;P46060;B4DY16;B4E0U0;Q9BSK3	Ran GTPase-activating protein 1	RANGAP1	6	1	1	0	0	0	0	0	5	4	15	0	698610	0	0	0	0	0	0	0	989340	580400	8985100	0
Q9HB00;Q08554-2;Q08554	Desmocollin-1	DSC1	5	4	3	7	3	6	1	0	2	3	4	1	684810	1450800	917540	2243300	1007300	2285700	0	0	410940	981410	755850	0
V9HW51;B2R960;O43396;Q59G46;K7ER96	Thioredoxin-like protein 1	HEL-S-114;TXNL1	3	0	0	0	0	0	0	0	0	0	1	0	681480	0	0	0	0	0	0	0	0	0	0	0
Q96N31;Q92540-2;Q92540;Q92540-4;Q8NB69;B1ALB4;B4DLY0;E9PD50;Q92540-5	Protein SMG7	SMG7	5	6	6	0	0	0	0	0	0	0	0	0	681160	790930	1128400	0	0	0	0	0	0	0	0	0
Q5TZZ9;P04083;Q5T3N1;B5BU38	Annexin;Annexin A1	ANXA1	4	1	3	2	0	2	0	0	3	0	3	0	678520	0	423000	0	0	1130900	0	0	433550	0	731970	0
B7ZAF0;Q5JP53;Q5SU16;P07437;Q5ST81;Q6LC01;B4DY90;B7ZAK1;B2R6L0;Q9BVA1;Q13885;B4DMJ5;B4DQN9;A0A024QZU2;Q9BUU9;O43209;B4E052;Q9BV28;B2RBD5;A0A0B4J269;Q13509	Tubulin beta chain;Tubulin beta-2B chain;Tubulin beta-2A chain;Tubulin beta-3 chain	TUBB;TUBB2B;TUBB2A;TUBB3	3	6	7	2	2	5	0	0	3	1	3	1	674790	939110	766730	410330	1524000	558370	0	0	464960	0	625280	0
D9YZV0;B3KNB9;A8K9E1;Q9Y450-4;Q9Y450;B7Z524;H0YDX7;J3QT46;B7Z1K2	HBS1-like protein	HBS1L	2	1	1	7	3	5	0	0	0	1	2	0	653970	0	0	396180	1064800	516580	0	0	0	0	537160	0
Q14008-2;Q14008;Q14008-3	Cytoskeleton-associated protein 5	CKAP5	7	8	10	14	4	9	0	0	0	1	3	0	647210	1584000	814490	1663300	676270	1303600	0	0	0	0	648180	0
K9JA46;P07900;P07900-2;Q2VPJ6;Q8TBA7;Q86U12;O75322;Q96HX7	Heat shock protein HSP 90-alpha	EL52;HSP90AA1	9	14	20	13	6	6	0	0	3	3	6	3	636880	3872700	1496500	802160	800100	899610	0	0	0	0	0	0
A0A0U1RRM8;H0YJ34;A0A024R687;Q96AC1;Q96AC1-3;A8K6S3;Q96AC1-2	Fermitin family homolog 2	FERMT2;PLEKHC1	9	0	0	0	0	0	0	0	11	0	10	2	629660	0	0	0	0	0	0	0	1851600	0	1249100	1069600
Q9Y266;Q9H2R7	Nuclear migration protein nudC	NUDC;NPD011	2	1	0	1	1	0	0	0	1	2	2	0	618630	0	0	0	0	0	0	0	0	248920	432030	0
Q6FI51;Q6FHS4;P25685;P25685-2;B4DKK9;M0R080	DnaJ homolog subfamily B member 1	DNAJB1	3	0	1	1	0	0	0	0	3	2	4	0	604900	0	0	0	0	0	0	0	259610	440100	492780	0
A0A0F7L0Q8;A0A0F7L1S3;A0A0F7KYT8;P51114-2;P51114;B4DXZ6;E9PFF5;B4DM21;E7EU85;B4DGH9;B4DM78;P51114-3	Fragile X mental retardation syndrome-related protein 1	FXR1	2	2	6	0	0	0	0	0	0	0	1	0	591390	672640	596480	0	0	0	0	0	0	0	0	0
Q9UHB9-4;Q9UHB9;Q9UHB9-2;B4DVI7;Q96K98;Q96K97;Q9UHB9-3	Signal recognition particle subunit SRP68	SRP68	5	2	4	0	0	0	0	0	5	1	13	0	575110	288660	473200	0	0	0	0	0	398240	0	4884600	0
Q8N5A0;A0A087WUT6;O60841;B3KM86;D3DVI5	Eukaryotic translation initiation factor 5B	EIF5B	2	2	4	11	5	7	0	0	11	6	10	7	568640	427010	384320	2532700	1137000	3516900	0	0	3956900	879590	1777800	1118600
P05109	Protein S100-A8;Protein S100-A8, N-terminally processed	S100A8	2	2	1	2	1	4	0	1	1	3	3	3	564150	0	471820	1486800	0	1360300	0	0	0	1182800	943240	1246700
Q71RC2-7;Q71RC2-5;Q71RC2;Q71RC2-4;Q96J85;Q71RC2-3;Q6P4E2;Q71RC2-6	La-related protein 4	LARP4	4	2	3	1	0	0	0	0	0	0	1	0	559090	180920	681010	0	0	0	0	0	0	0	0	0
B5BTZ6;P40763-3;P40763-2;P40763;G8JLH9;B7ZA24;B4DVR6;B4DNP0	Signal transducer and activator of transcription;Signal transducer and activator of transcription 3	STAT3	6	5	5	0	0	0	0	0	3	0	4	0	545160	550540	507540	0	0	0	0	0	362710	0	333610	0
D3DVC4;P48681;Q05BW3;A5PKT9	Nestin	NES	9	2	4	0	0	0	0	0	0	11	1	0	541580	357310	268980	0	0	0	0	0	0	3725200	0	0
A0A024RDQ0;A0A024RDS1;Q92598-2;Q92598-3;Q92598;Q92598-4;B4DZB4;B4DF68;A0A0A0MSM0;B4DY72	Heat shock protein 105 kDa	HSPH1	3	5	6	5	1	0	0	0	0	1	2	0	529250	348800	474970	357600	0	0	0	0	0	0	587910	0
A0A0S2Z4G7;A4ZU86;A0A0S2Z491;P06748-3;P06748-2;P06748;Q9NX34;Q9BTI9	Nucleophosmin	NPM1	2	3	1	1	1	0	1	1	1	1	2	1	526110	429110	293920	291180	1381300	0	0	0	0	0	677680	0
Q9Y4E8;Q9Y4E8-2;Q9Y4E8-3	Ubiquitin carboxyl-terminal hydrolase 15	USP15	8	1	3	0	0	0	0	0	4	1	5	0	506700	0	357000	0	0	0	0	0	547730	0	605430	0
Q16643;Q16643-2;Q16643-3;D6R9W4;B3KSQ7	Drebrin	DBN1	3	1	2	0	0	0	0	0	0	1	1	0	486200	0	222460	0	0	0	0	0	0	0	0	0
A0A087X0K9;Q6MZU1;G5E9E7;A9CQZ8;G3V1L9;Q07157-2;Q07157;Q68DX9	Tight junction protein ZO-1	TJP1;DKFZp686A1195;DKFZp686M05161	5	4	6	1	0	0	0	0	3	1	1	1	481520	408690	496500	0	0	0	0	0	177830	0	0	0
P42224-2;P42224;J3KPM9	Signal transducer and activator of transcription 1-alpha/beta;Signal transducer and activator of transcription	STAT1	3	4	4	1	0	0	0	0	2	0	3	0	471200	360820	406840	0	0	0	0	0	265650	0	782340	0
B7Z5V2;V9HW42;Q6NUR7;E7EQR4;B2R6J2;J7M2B1;P15311	Tyrosine-protein kinase receptor;Ezrin	HEL-S-105;EZR;EZR-ROS1	3	1	1	1	1	0	0	0	3	1	4	1	469760	0	0	0	0	0	0	0	649950	0	612960	0
Q96P63;Q96P63-2;Q3SYB5	Serpin B12	SERPINB12	3	2	1	4	1	4	0	0	2	2	3	0	445680	512810	0	1380300	0	1311600	0	0	341990	630250	480190	0
V9HW43;P04792;B4DL87	Heat shock protein beta-1	HEL-S-102;HSPB1	4	0	1	3	0	2	0	0	2	1	3	1	436960	0	0	1328900	0	1845700	0	0	423130	0	1156600	0
F8W1U7;Q8N6T3;E5RHT6;F8VWH9;Q8N6T3-4;Q8N6T3-5;Q8N6T3-3;Q8N6T3-2;E5RHH7;E5RHC5;Q53F62	ADP-ribosylation factor GTPase-activating protein 1	ARFGAP1	4	0	0	0	0	0	0	0	1	0	0	0	433710	0	0	0	0	0	0	0	0	0	0	0
A5PKY0;A0A024R7G6;M0R165;A8K5P4;Q9UBC2-4;Q9UBC2-3;Q9UBC2;Q9UBC2-2;B4DQX5;B4DME4;M0R2S2	Epidermal growth factor receptor substrate 15-like 1	EPS15L1	6	3	4	0	0	0	0	0	5	3	5	3	429650	761250	284470	0	0	0	0	0	1038000	872740	671510	918530
P12273	Prolactin-inducible protein	PIP	4	2	1	3	1	5	0	0	2	0	3	1	425520	509670	0	1078100	0	875240	0	0	409880	0	412880	0
Q6I9U8;O95905;O95905-3;B3KMT5;O95905-2	Protein SGT1	HSGT1;ECD	5	0	2	0	0	0	0	0	0	0	1	0	424440	0	0	0	0	0	0	0	0	0	0	0
Q7Z2V5;Q59E92;B4DNG2;B4DN41;J3KTA4;B5BUE6;P17844-2;P17844;J3KRZ1;J3QSF1	Probable ATP-dependent RNA helicase DDX5	DKFZp686J01190;DDX5	3	6	6	2	1	3	0	0	1	0	2	1	418110	2022700	929710	229130	0	446740	0	0	0	0	0	0
B4DZG2;A0A024R8C1;Q15361	Transcription termination factor 1	TTF1	2	9	10	23	20	11	22	25	39	30	33	29	410460	1795000	1183200	11088000	14262000	9020400	15869000	22357000	54086000	38570000	13040000	46579000
Q08211;Q58F26;Q6PJK6	ATP-dependent RNA helicase A	DHX9	2	7	12	6	4	6	0	0	0	0	1	0	410230	2197100	1904300	373340	619170	1558400	0	0	0	0	0	0
P05089;P05089-2;P05089-3	Arginase-1	ARG1	4	3	3	5	2	4	0	0	2	2	2	0	409740	314410	191490	1024200	387450	905770	0	0	261630	356930	445140	0
Q9BYJ9;B4DT65;B3KTL8	YTH domain-containing family protein 1	YTHDF1	7	5	5	0	0	0	0	0	0	0	2	0	403000	205110	0	0	0	0	0	0	0	0	0	0
A0A024QZ77;Q96C19;H0Y4Y4	EF-hand domain-containing protein D2	EFHD2	4	0	0	0	0	0	0	0	5	5	5	0	402340	0	0	0	0	0	0	0	507280	730450	2341900	0
Q6U8A4;B7Z7T5;H3BND8;B7Z855;B7ZAX6;Q93009-3;Q93009	Ubiquitin carboxyl-terminal hydrolase;Ubiquitin carboxyl-terminal hydrolase 7	USP7	1	0	0	0	0	0	0	0	0	0	0	0	380260	0	0	0	0	0	0	0	0	0	0	0
A0A024R6K8;P23381-2;P23381;H0YJP3	Tryptophan--tRNA ligase, cytoplasmic;T1-TrpRS;T2-TrpRS	WARS	5	1	3	1	0	0	1	0	3	1	5	1	372670	0	306730	0	0	0	0	0	381300	0	986060	0
Q53YD7;P26641;B4DUK7;P26641-2;Q2F838;B4DSR4;B4DUP0	Elongation factor 1-gamma	EEF1G	2	4	4	3	1	2	0	0	0	0	0	0	356870	1115000	590270	196440	0	374270	0	0	0	0	0	0
Q14694;Q14694-3;Q14694-2;Q6P2I0;J3KT19	Ubiquitin carboxyl-terminal hydrolase 10	USP10	4	1	2	0	0	0	0	0	0	0	1	0	356630	0	401710	0	0	0	0	0	0	0	0	0
Q59GU6;Q53HL9;Q13596-2;Q13596;Q13596-3;Q53GY8;H0YK42	Sorting nexin-1	SNX1	3	1	1	0	0	0	0	0	6	0	3	6	353060	0	0	0	0	0	0	0	4408200	0	311620	3493500
Q96F86	Enhancer of mRNA-decapping protein 3	EDC3	4	0	0	0	0	0	0	0	0	0	0	0	349750	0	0	0	0	0	0	0	0	0	0	0
Q9NZB2-4;Q9NZB2;Q9NZB2-6;A0A0C4DG79;A0A0C4DH52;Q9NZB2-2;Q9NZB2-5	Constitutive coactivator of PPAR-gamma-like protein 1	FAM120A	4	2	2	0	0	0	0	0	0	0	0	0	345580	232800	289490	0	0	0	0	0	0	0	0	0
A0A0A0MSI0;B2R4P2;Q06830;A0A0A0MRQ5	Peroxiredoxin-1	PRDX1	4	0	1	2	0	0	0	0	2	2	4	0	343230	0	0	342790	0	0	0	0	721850	462590	1116800	0
P31151	Protein S100-A7	S100A7	2	1	1	3	1	2	0	1	1	2	2	1	340700	0	0	828390	0	893040	0	0	0	902730	708130	0
B2R6F9;A0A024RD18;Q15208	Serine/threonine-protein kinase 38	STK38	2	2	2	1	1	1	0	0	3	2	3	0	331450	0	0	0	0	0	0	0	337200	303060	583010	0
Q14432	cGMP-inhibited 3,5-cyclic phosphodiesterase A	PDE3A	1	0	0	0	0	0	0	0	0	1	2	1	327570	0	0	0	0	0	0	0	0	0	0	0
O00425;O00425-2	Insulin-like growth factor 2 mRNA-binding protein 3	IGF2BP3	4	3	3	0	0	0	0	0	0	0	0	0	325580	0	0	0	0	0	0	0	0	0	0	0
Q9UP60;Q8NCL6;Q96K68;Q6N090;Q6MZW0;P01876;Q6ZW64;Q96DK0;Q8WY24;Q6N092	Ig alpha-1 chain C region	SNC73;DKFZp686G21220;DKFZp686J11235;IGHA1;DKFZp686K18196	3	1	1	4	1	2	0	0	0	0	1	0	323720	0	0	1761600	0	596580	0	0	0	0	0	0
Q8IVF2-3;Q8IVF2	Protein AHNAK2	AHNAK2	6	28	35	2	0	1	0	0	2	0	2	0	319210	10990000	6844100	68926	0	0	0	0	188980	0	1336600	0
B4E2S4;Q9HC62;Q9HC62-2;B4DKY9;B4DKW6	Sentrin-specific protease 2	SENP2	3	0	0	0	0	0	0	0	1	0	15	0	317160	0	0	0	0	0	0	0	0	0	8477900	0
A0A087WX29;B4DRW3;A0A0A0N0L3;A0A024R4E2;Q13148;A0A087WXQ5;K7EJM5;A0A087WV68;A0A0A0N0N3;A0A0A0N0M3;K7EN94;B1AKP7;G3V162;A0A087X260;A0A087WYY0;Q13148-4	TAR DNA-binding protein 43	TARDBP;TDP43	3	2	2	0	0	0	0	0	1	0	0	0	316640	131280	233800	0	0	0	0	0	0	0	0	0
B4DKT5;F8W930;Q9Y6M1-5;Q9Y6M1-6;Q9Y6M1-3;Q9Y6M1-4;Q9Y6M1-1;Q9Y6M1	Insulin-like growth factor 2 mRNA-binding protein 2	IGF2BP2	4	1	1	0	0	0	0	0	1	0	0	0	311910	0	0	0	0	0	0	0	0	0	0	0
P25311;C9JEV0	Zinc-alpha-2-glycoprotein	AZGP1	3	1	0	5	0	5	0	1	0	1	0	0	311680	0	0	674280	0	837440	0	0	0	0	0	0
Q9Y490	Talin-1	TLN1	5	2	2	0	0	0	0	0	0	0	0	0	309810	258330	251840	0	0	0	0	0	0	0	0	0
Q9NQC3;Q9NQC3-4;Q9NQC3-6;Q3LIF4	Reticulon-4;Reticulon	RTN4;Nbla00271	3	1	1	0	1	0	0	0	13	32	18	4	307960	0	0	0	0	0	0	0	7481100	630260000	84992000	537530
D6RG13;D6RAT0;Q6NXR8;A8K4W0;P61247;B7Z3M5;D6RB09;E9PFI5;D6RED7;D6RAS7;D6R9B6;H0Y8L7;H0Y9Y4	40S ribosomal protein S3a	RPS3A	4	0	0	0	0	1	0	0	2	1	5	0	304740	0	0	0	0	0	0	0	0	0	1816800	0
A0A024RD93;P22234;E9PBS1;P22234-2;B4DGX3;D6RF62	Multifunctional protein ADE2;Phosphoribosylaminoimidazole-succinocarboxamide synthase;Phosphoribosylaminoimidazole carboxylase	PAICS	3	2	4	2	0	0	0	0	2	0	2	0	299000	163130	296470	0	0	0	0	0	276720	0	325470	0
A4QN19;A4QN18;F1T0I1;J3KNL6;O15027-2;O15027-4;O15027-3;O15027;O15027-5;A0A0C4DH09;X6RGP5	Protein transport protein Sec16A	SEC16A	5	3	4	0	0	1	0	0	2	1	6	0	298600	732360	665470	0	0	0	0	0	241110	0	1265600	0
B2CIS9;P31944;A9UFC0	Caspase-14;Caspase-14 subunit p17, mature form;Caspase-14 subunit p10, mature form;Caspase-14 subunit p20, intermediate form;Caspase-14 subunit p8, intermediate form	CASP14	4	2	1	5	0	2	0	0	2	4	4	2	293080	328170	0	906740	0	1065600	0	0	258420	1406900	546830	675450
P51116	Fragile X mental retardation syndrome-related protein 2	FXR2	2	1	1	1	0	0	0	0	2	0	0	1	281770	0	0	0	0	0	0	0	245150	0	0	0
Q08188	Protein-glutamine gamma-glutamyltransferase E;Protein-glutamine gamma-glutamyltransferase E 50 kDa catalytic chain;Protein-glutamine gamma-glutamyltransferase E 27 kDa non-catalytic chain	TGM3	4	3	4	6	1	5	0	0	1	2	2	0	278630	281910	321380	1081200	0	1181000	0	0	0	0	203270	0
G5EA18;E5RJN7;E7EVI1;B7Z1P6;A0A0A0MTC4;A0A0A0MTD1;Q2TBD5;F8VPI7;A8K276;Q4LE57;E7EPX0;A0A0A0MTC6;E7EVJ4;E9PH62;A0A0A0MTC5;A0A024R7X7;Q9NUL3-4;Q9NUL3-6;Q9NUL3-8;Q9NUL3-3;Q9NUL3-7;Q9NUL3-2;Q9NUL3	Double-stranded RNA-binding protein Staufen homolog 2	STAU2;STAU2 variant protein	3	0	0	0	0	0	0	0	0	0	0	0	275280	0	0	0	0	0	0	0	0	0	0	0
B4DI61;Q6FI18;Q53FA4;O00622;A0A087WVM3;Q9UID7	Protein CYR61	CYR61	4	0	0	0	0	0	0	0	8	0	0	1	271800	0	0	0	0	0	0	0	4242700	0	0	0
E7DVW5;Q01469;I6L8B7	Fatty acid-binding protein, epidermal	FABP5	2	3	1	3	0	2	1	1	2	1	2	1	269690	376540	0	533090	0	993900	0	0	208840	0	454980	0
P29508;P29508-2;Q5K684	Serpin B3	SERPINB3	3	2	3	4	0	3	0	0	4	2	4	0	269110	240940	302130	660140	0	670250	0	0	264760	756090	507390	0
A6NLN1;A0A0U1RRM4;P26599;P26599-2;P26599-3;K7EKJ7;K7EK45;Q59H49	Polypyrimidine tract-binding protein 1	PTBP1	2	1	2	0	1	0	0	0	0	0	0	0	263940	161800	344890	0	281000	0	0	0	0	0	0	0
A0A0S2Z5A5;A0A024R8V0;Q9UHD8-7;Q9UHD8-2;Q9UHD8-5;Q9UHD8;Q1WWK5;A0A024R8Q0;Q9UHD8-3	Septin-9	2017-09-09	3	3	3	1	0	1	0	0	2	2	2	0	261560	824690	239640	0	0	0	0	0	331210	271770	166850	0
Q59ET3;B2R9K8;A0A024RDL1;P40227;A1JUI8;B4DPJ8;P40227-2;B4DN39	T-complex protein 1 subunit zeta	CCT6A	2	2	6	4	1	1	0	0	1	0	2	0	250590	397920	539200	286780	0	0	0	0	401480	0	0	0
Q13867;K7ES02;J3KSD8;B4DXF3;K7ESE8	Bleomycin hydrolase	BLMH	2	1	1	2	0	2	0	0	1	0	1	1	244420	0	0	584810	0	660920	0	0	0	0	0	0
Q5JSZ5-5;Q5JSZ5	Protein PRRC2B	PRRC2B	2	4	6	0	0	0	0	0	0	0	0	0	243580	508210	505550	0	0	0	0	0	0	0	0	0
Q75L23;P35998;P35998-2	26S protease regulatory subunit 7	PSMC2	2	0	1	0	0	0	0	0	4	2	5	0	242970	0	0	0	0	0	0	0	266100	657370	990680	0
A0A024R6Z2;A0A024R726;Q9NVM4-3;Q9NVM4;H3BNC0;Q9NVM4-4;Q9NVM4-2	Protein arginine N-methyltransferase 7	PRMT7	3	0	0	1	0	0	0	0	4	0	5	0	242270	0	0	0	0	0	0	0	407920	0	1033100	0
A6H8X9;B2RTS4;Q5SW79-2;Q5SW79-3;Q5SW79;H0Y2V6;B4DL23	Centrosomal protein of 170 kDa	CEP170	5	4	7	1	0	0	0	0	0	0	1	0	241840	490200	272300	0	0	0	0	0	0	0	0	0
Q0VGD6;Q6MZS5;B2R7W4;O43390-4;O43390;O43390-2;B4DMD1;B4DT28;B4DMB1;O43390-3	Heterogeneous nuclear ribonucleoprotein R	HNRPR;DKFZp686A13234;HNRNPR	2	3	4	1	0	3	0	0	0	0	0	0	238280	464540	659220	0	0	467460	0	0	0	0	0	0
B2R5U1;B3KU67;Q59FF0;Q7KZF4;B4E299;I6TRR8	Staphylococcal nuclease domain-containing protein 1	SND1	3	1	4	0	0	0	0	0	5	0	12	0	237590	0	166330	0	0	0	0	0	300150	0	3449000	0
B2RBI2;Q96A49;Q53GS5;B4E1C9	Synapse-associated protein 1	SYAP1	2	0	0	0	0	0	0	0	5	2	9	0	233740	0	0	0	0	0	0	0	595490	0	7047200	0
Q16380		metastasis-associated gene	3	1	3	2	2	2	1	3	2	1	3	3	233720	0	1781500	0	0	0	0	0	0	0	1544500	701220
B4DN86;Q92667;I3L0W0;Q92667-2	A-kinase anchor protein 1, mitochondrial	AKAP1	3	1	1	1	1	1	0	1	8	0	3	0	233150	0	0	0	0	0	0	0	2513900	0	259150	0
H7BXI1;A0FGR8-2;A0A087WXU3;A0FGR8;A0FGR8-6;A0FGR8-4	Extended synaptotagmin-2	ESYT2	2	0	0	0	0	0	1	0	8	5	8	1	223680	0	0	0	0	0	0	0	488580	2365200	1154800	0
Q658Y4;E7ER68;B4DUD8	Protein FAM91A1	FAM91A1	10	0	2	0	0	0	0	0	18	2	6	15	220180	0	35404	0	0	0	0	0	9779500	121750	209870	13215000
A0A0S2Z3L2;P16615-5;P16615-2;P16615-3;P16615;H7C5W9;P16615-4	Sarcoplasmic/endoplasmic reticulum calcium ATPase 2	ATP2A2	2	2	2	1	0	1	0	0	0	0	6	0	215800	414480	256830	0	0	0	0	0	0	0	981400	0
Q6NZ55;A8K4C8;P26373;P26373-2;O60250;J3QSB4	60S ribosomal protein L13	RPL13	2	0	0	0	0	0	1	0	4	3	3	4	214740	0	0	0	0	0	0	0	926190	301870	763040	1239800
A8K517;P62266;D6RD47	40S ribosomal protein S23	RPS23	3	0	0	1	0	0	0	0	6	0	6	0	212160	0	0	0	0	0	0	0	17584000	0	4952700	0
V9HW92;O00151	PDZ and LIM domain protein 1	HEL-S-112;PDLIM1	3	0	0	0	0	0	0	0	1	1	2	0	211000	0	0	0	0	0	0	0	0	0	0	0
F5H4R4;B4DVJ6;Q8IZD4	mRNA-decapping enzyme 1B	DCP1B	2	0	2	0	0	0	0	0	0	0	0	0	203840	0	0	0	0	0	0	0	0	0	0	0
A8K7F6;P60842;J3QKZ9;B4E102;J3QLN6;B4E047;J3KS25;J3QR64;J3KTB5;J3QL43;J3QS69;J3KT12;E7EQG2;Q59F68;A8K088;P60842-2;Q14240;Q14240-2	Eukaryotic initiation factor 4A-I;Eukaryotic initiation factor 4A-II;Eukaryotic initiation factor 4A-II, N-terminally processed	EIF4A1;EIF4A2	2	2	2	2	1	2	0	0	2	1	1	1	201450	683940	284650	237560	0	284370	0	0	292570	0	0	0
B7Z8X5;A0A024RDE8;Q96HC4-7;Q96HC4-4;Q96HC4;Q96HC4-6;D6RAA1;A0A0D9SFW3;D6RGG6;H0Y8Y3;A0A0A0MSP3;Q59FC9;B7Z481;Q96HC4-5;Q96HC4-3;Q96HC4-2	PDZ and LIM domain protein 5	PDLIM5	2	1	2	0	0	0	0	0	2	1	2	0	200740	0	151570	0	0	0	0	0	199550	0	338760	0
E9PMS6;Q8WWI1-3;B7Z8W3;E9PMT2;F8WD26;F8J2B5;J3KP06;Q8WWI1;A0A0A0MTE2;Q8WWI1-5;Q8WWI1-4;Q8WWI1-2;E9PMP7;H0Y424	LIM domain only protein 7	LMO7	2	4	1	1	0	0	0	0	0	0	1	0	198620	311110	0	0	0	0	0	0	0	0	0	0
H0YDK8;B3KU37;E9PR38;B4DU15;H0YEH2;Q5T1Z4;Q5T1Z8;Q14671-4;Q14671-2;Q14671;Q14671-3;A0A0C4DG68;A0A0A0MR59;B7ZL34;Q8TB72-2;Q8TB72-4;Q8TB72-3;Q8TB72	Pumilio homolog 1;Pumilio homolog 2	PUM1;PUM2	1	1	1	0	0	0	0	0	0	0	0	0	196720	0	0	0	0	0	0	0	0	0	0	0
B7ZMB3;B9EGU6;Q5TC82-2;Q5TC82	Roquin-1	RC3H1	3	2	2	0	0	0	0	0	0	0	0	0	193400	0	0	0	0	0	0	0	0	0	0	0
V9HWI3;P07339;H7C469;H7C1V0;F8WD96;C9JH19	Cathepsin D;Cathepsin D light chain;Cathepsin D heavy chain	HEL-S-130P;CTSD	3	1	1	3	1	4	1	1	2	0	2	1	192480	0	0	394470	0	352760	0	0	410440	0	388140	0
P01040;C9J0E4	Cystatin-A;Cystatin-A, N-terminally processed	CSTA	2	4	1	4	1	2	0	0	2	2	2	0	178820	422620	0	1341400	0	1085100	0	0	246000	1718100	692380	0
F8VY35;F8W0J6;F5H4R6;B7Z2V4;H0YIV4;A0A024RBB7;P55209-2;P55209;H0YHC3;F8W020;F8W118;F8VUX1;F8VV59;B7Z9C2;A0A024RBE6;H0YH88;F8VXI6;F8W543;P55209-3;B7Z5H0	Nucleosome assembly protein 1-like 1	NAP1L1	3	0	1	0	0	0	0	0	3	0	7	0	173130	0	0	0	0	0	0	0	213560	0	5540100	0
Q4VB86;Q1WWM3;Q59F12;P11171-4;P11171-3;P11171-2;P11171;Q4VB87;Q29RX4;P11171-6;P11171-7;P11171-5	Protein 4.1	EPB41	2	0	0	0	0	0	0	0	3	0	2	1	167530	0	0	0	0	0	0	0	613010	0	229530	0
E4W6B6;B2R4D8;A0A024R1V4;P61353;K7ELC7;K7EQQ9	60S ribosomal protein L27	RPL27	2	0	1	0	0	0	1	0	5	0	4	1	164020	0	0	0	0	0	0	0	14379000	0	4461300	0
J3KQ40;O95759;O95759-2;B7Z6L4	TBC1 domain family member 8	TBC1D8	2	1	1	0	0	0	0	0	7	0	4	1	163900	0	0	0	0	0	0	0	1576000	0	228690	0
B3KM80;Q6ZS99;B3KTP9;A0A024R4A0;P19338;H7BY16	Nucleolin	NCL	2	3	5	1	0	3	0	0	0	0	1	0	159210	1128900	774460	0	0	496090	0	0	0	0	0	0
F5H5C8;B7Z1F3;F8VV01;B7Z5Y7;Q15434	RNA-binding motif, single-stranded-interacting protein 2	RBMS2	1	0	0	0	0	0	0	0	0	0	0	0	148400	0	0	0	0	0	0	0	0	0	0	0
C9J9K3;A0A024R2P0;A0A0C4DG17;P08865;A0A024R7P5;F8WD59;Q96RS2	40S ribosomal protein SA	RPSA;LOC388524	3	3	3	5	2	2	0	0	0	0	1	0	143610	409820	157930	228720	431770	357050	0	0	0	0	0	0
Q07960;B4DPZ4;H0YE29	Rho GTPase-activating protein 1	ARHGAP1	2	1	1	0	0	0	0	0	14	2	19	3	141810	0	0	0	0	0	0	0	8955600	337780	18837000	747720
A0A024R7Z5;O00560-3;O00560;B4DQ93;G5EA09;O00560-2	Syntenin-1	SDCBP	2	0	0	0	0	0	0	0	1	1	2	0	141400	0	0	0	0	0	0	0	0	0	383240	0
P50402;Q5HY57	Emerin	EMD	3	0	0	0	0	0	1	0	15	12	16	8	138680	0	0	0	0	0	0	0	11738000	31089000	268330000	6397800
Q9HCH0;Q9HCH0-3;Q9HCH0-2;A0A024R107;H7C1V4	Nck-associated protein 5-like	NCKAP5L;hCG_1640179	2	0	1	5	2	0	0	0	0	0	0	0	135440	0	0	365040	405430	0	0	0	0	0	0	0
Q14126	Desmoglein-2	DSG2	2	2	2	0	0	0	0	0	17	1	16	12	129900	752760	570110	0	0	0	0	0	9911400	0	1805400	3134600
B0AZN7;A8K5N5;P22735;B4DRV1;B0AZM8;P22735-2	Protein-glutamine gamma-glutamyltransferase K	TGM1	2	2	2	2	1	3	0	0	1	1	2	0	128440	125530	154340	1149100	0	307090	0	0	0	0	242180	0
A0A024RB17;Q9BSJ8;B3KMV5;A0A024RB16;Q9BSJ8-2;B3KY56	Extended synaptotagmin-1	FAM62A;ESYT1	3	2	4	0	0	0	0	0	19	22	31	9	127880	0	134390	0	0	0	0	0	7757100	20966000	26638000	1978100
Q5QTQ6;B4DJS7;A8K885;A0A0A0MRI2;Q9UNH7-2;Q9UNH7	Sorting nexin-6;Sorting nexin-6, N-terminally processed	SNX6	3	0	0	0	0	0	0	0	2	0	1	3	122790	0	0	0	0	0	0	0	340410	0	0	952450
O15061;A0A075B7B1;O15061-2;H0YL34	Synemin	SYNM	3	8	3	3	1	0	0	0	0	1	3	0	115980	154800	45417	90302	0	0	0	0	0	0	162520	0
P62750;H7BY10;K7ERT8;A8MUS3;K7EJV9;K7EMA7	60S ribosomal protein L23a	RPL23A	3	0	0	3	3	0	4	3	14	10	13	2	112920	0	0	744730	541200	0	1346600	764340	92159000	27570000	38067000	893910
Q9H0L4	Cleavage stimulation factor subunit 2 tau variant	CSTF2T	2	1	0	5	3	4	0	0	2	0	1	0	112130	0	0	693780	519970	740490	0	0	156630	0	0	0
O95373;B3KQG6	Importin-7	IPO7	4	1	2	0	0	0	0	0	4	0	10	0	105400	0	71182	0	0	0	0	0	101920	0	3978000	0
Q5R210;Q5R208;Q5R206;A0A024R454;P31327;P31327-3;A8K134;Q5R209;P31327-2;Q5R207	Carbamoyl-phosphate synthase [ammonia], mitochondrial	CPS1	3	13	15	6	1	9	0	0	1	0	0	0	94713	2819000	2322500	427300	0	1887900	0	0	0	0	0	0
Q9H089	Large subunit GTPase 1 homolog	LSG1	3	0	0	0	0	0	0	0	6	11	24	2	87603	0	0	0	0	0	0	0	382230	1265500	42958000	0
P35326;P35325;P22532;P22531;Q9BYE4;Q15515;Q96RM1	Small proline-rich protein 2A;Small proline-rich protein 2B;Small proline-rich protein 2D;Small proline-rich protein 2E;Small proline-rich protein 2G;Small proline-rich protein 2F	SPRR2A;SPRR2B;SPRR2D;SPRR2E;SPRR2G;SPRR2F	2	1	0	1	0	1	0	0	2	0	2	0	81507	0	0	0	0	0	0	0	122800	0	649020	0
B3KTB6;Q9C0B7	Transport and Golgi organization protein 6 homolog	TANGO6	1	0	0	0	0	0	0	0	0	0	0	0	78938	0	0	0	0	0	0	0	0	0	0	0
O15173;O15173-2;U3KQM0	Membrane-associated progesterone receptor component 2	PGRMC2	2	0	0	0	0	0	0	1	12	13	17	8	77440	0	0	0	0	0	0	0	14224000	73993000	238040000	9181500
A0A0A0MRV0;A7BI36;Q9P2E9;Q9P2E9-2;Q9P2E9-3;A1A5C4;A0A087WVV2;F8W7S5;A1A5C5	Ribosome-binding protein 1	RRBP1	3	0	1	0	0	0	0	0	3	0	32	0	58117	0	0	0	0	0	0	0	38215	0	20071000	0
A0A0S2Z4Y4;A0A0S2Z5H3;Q14677;Q14677-3;Q14677-2	Clathrin interactor 1	CLINT1	4	3	2	0	0	0	0	0	20	0	12	21	57060	102710	79076	0	0	0	0	0	4836700	0	334200	40754000
P18583-5;P18583-2;P18583-7;P18583;P18583-9;P18583-10;P18583-4;P18583-3;H7C1M2	Protein SON	SON	2	6	6	38	9	8	5	3	17	12	6	8	56037	313640	403890	9627700	3625600	2271300	1675000	675340	3282000	5207500	660850	1071400
E7EPI0;B7ZLE0;Q9P2D0-2;Q9P2D0;E9PDR5;B7ZLD4	Inhibitor of Bruton tyrosine kinase	IBTK	1	0	0	0	0	0	0	0	0	0	0	0	52513	0	0	0	0	0	0	0	0	0	0	0
P52948-6;P52948-5;P52948;P52948-2;H7C3P6	Nuclear pore complex protein Nup98-Nup96;Nuclear pore complex protein Nup98;Nuclear pore complex protein Nup96	NUP98	3	1	0	0	0	0	0	0	2	2	19	0	44449	0	0	0	0	0	0	0	49857	64821	7695600	0
P02545;P02545-2;P02545-6;P02545-3;W8QEH3;P02545-5;P02545-4;Q5TCI8;Q5I6Y5;Q3BDU5;Q8N519	Prelamin-A/C;Lamin-A/C	LMNA	3	4	2	1	0	0	0	0	5	0	24	1	34179	545660	39843	0	0	0	0	0	66018	0	20472000	0
A0A024RBE7;P42167;H0YJH7;P42167-3	Lamina-associated polypeptide 2, isoforms beta/gamma;Thymopoietin;Thymopentin	TMPO	4	2	0	0	0	1	0	0	32	26	45	29	32217	51135	0	0	0	0	0	0	9092300	41129000	1296500000	61584000
A0A024R9D2;Q86UE4	Protein LYRIC	MTDH	4	2	0	3	1	3	0	0	15	8	42	6	32017	20134	0	193350	0	727080	0	0	948220	438820	237220000	780230
Q8NFL3;A8K5Y2;P49418-2;P49418;Q9UQI2	Amphiphysin	AMPH	1	0	0	0	0	0	0	0	0	0	0	0	29264	0	0	0	0	0	0	0	0	0	0	0
A0A024RCC9;B7ZAK9;B7ZB83;Q99733;Q99733-2;B4DS05;C9JZI7;B7ZAC7;C9J6D1;E9PNW0;E9PJJ2;E9PS34;E9PNJ7;E9PP22;E9PKT8	Nucleosome assembly protein 1-like 4	NAP1L4	2	0	1	1	0	0	0	0	1	0	10	0	27982	0	0	0	0	0	0	0	0	0	6932600	0
A0A024R663;Q86UP2;Q86UP2-4;Q86UP2-2;Q86UP2-3	Kinectin	KTN1	2	3	4	3	1	3	0	0	29	25	90	8	24143	29686	22246	25331	0	101690	0	0	607430	1792800	274340000	231960
D3DV75;B7Z8Y3;H0YCK3;A0A024DAK3;Q59EC0;P55265-5;P55265-3;P55265-2;P55265;P55265-4	Double-stranded RNA-specific adenosine deaminase	ADAR	0	1	2	1	0	0	0	0	0	0	0	0	0	0	186720	0	0	0	0	0	0	0	0	0
Q5T085;A0A024QYW2;Q6NSB3;Q53F26;B7ZMD7;P04746-2;P19961-2;P19961;P04746;P04745	Alpha-amylase;Pancreatic alpha-amylase;Alpha-amylase 2B;Alpha-amylase 1	AMY1B;hCG_1992932;AMY1A;AMY2A;AMY2B	0	0	0	0	0	0	0	0	0	0	0	0	0	0	0	0	0	0	0	0	0	0	0	0
D6RB59;A0A024QYZ6;O60645-2;O60645-3;O60645;Q6ZNJ2;H0Y995;Q69YP2	Exocyst complex component 3	EXOC3;FLJ00339;DKFZp762K123	0	0	0	0	0	0	0	0	3	0	0	0	0	0	0	0	0	0	0	0	1064300	0	0	0
H0Y8X1;B3KT34;A0A087X1I3;Q0QF12;D6RFM5;A0A024QZ30;B4DYN5;P31040-3;P31040-2;P31040	Succinate dehydrogenase [ubiquinone] flavoprotein subunit, mitochondrial	SDHA	1	0	1	0	0	0	0	0	1	0	0	0	0	0	0	0	0	0	0	0	32322	0	0	0
A0A024QZ70;Q7L7X3;Q7L7X3-3	Serine/threonine-protein kinase TAO1	TAOK1	0	0	0	2	1	1	0	0	1	0	1	0	0	0	0	204690	0	0	0	0	0	0	0	0
F8W646;B4DP35;F8VZ49;F8W6I7;Q6IPF2;Q0VAC0;A0A024RC46;A0A024RB53;A0A024QZ98;A0A024RAZ7;P09651-3;Q32P51;P09651-2;P09651;F8VYN5;F8VTQ5;B4E0B5;Q9BSM5	Heterogeneous nuclear ribonucleoprotein A1;Heterogeneous nuclear ribonucleoprotein A1, N-terminally processed;Heterogeneous nuclear ribonucleoprotein A1-like 2	HNRNPA1;HNRPA1;hCG_2020860;RP11-78J21.1;HNRNPA1L2	0	1	2	0	0	0	0	0	0	0	0	0	0	0	93951	0	0	0	0	0	0	0	0	0
Q96HF4;B4DL04;A0A024QZA8;P29317;B4DVT5;J3KR66;B4DQP7;Q53TA0;B4DSE0;Q96L35;B1AKC9;Q58F15;E9PG71;D3DNT9;Q59F17;A0A024R452;Q541P7;Q4LE53;A0A0B4J1T8;Q9UF33-2;Q9UF33-3;P54762-5;P54764-2;P54762;P54764;P29323-2;P54760;P29323-3;Q15375-2;Q15375-4;Q15375;P54753;Q9UF33;P29323	Receptor protein-tyrosine kinase;Ephrin type-A receptor 2;Ephrin type-A receptor 6;Ephrin type-B receptor 1;Ephrin type-A receptor 4;Ephrin type-B receptor 2;Ephrin type-B receptor 4;Ephrin type-A receptor 7;Ephrin type-B receptor 3	EPHA2;EPHA6;EPHA4;EPHB4;EPHB2;EPHB3;EPHB2 variant protein;EPHB1;EPHA7	0	0	0	0	0	0	0	0	2	0	0	0	0	0	0	0	0	0	0	0	494570	0	0	0
F8VUA6;Q0QEW2;G3V203;H0YHA7;A0A024QZD1;J3QQ67;Q07020-2;Q07020;F8VYV2;B4DDY5;A0A075B7A0	60S ribosomal protein L18	RPL18	0	1	1	1	2	1	0	0	1	0	1	0	0	0	0	0	497180	0	0	0	0	0	0	0
M0QXN5;A0A024QZF1;P37198	Nuclear pore glycoprotein p62	NUP62;hCG_19665	0	0	0	0	0	0	0	0	0	0	0	0	0	0	0	0	0	0	0	0	0	0	0	0
A0A024QZH6;Q9H7N4	Splicing factor, arginine/serine-rich 19	SR-A1;SCAF1	0	0	0	2	1	2	1	0	0	1	0	0	0	0	0	312520	0	542720	0	0	0	0	0	0
B4DKM5;A0A0A0MR02;A0A024QZT0;A0A024QZN9;P45880-2;P45880;P45880-1	Voltage-dependent anion-selective channel protein 2	VDAC2	0	0	0	2	0	1	0	0	0	0	0	0	0	0	0	152690	0	0	0	0	0	0	0	0
A0A024QZW7;P49790-2;P49790;P49790-3	Nuclear pore complex protein Nup153	NUP153	0	0	1	0	0	0	0	0	11	2	27	0	0	0	0	0	0	0	0	0	488360	143710	19116000	0
H0YDJ3;B4DZQ5;A0A024QZY5;Q13523	Serine/threonine-protein kinase PRP4 homolog	PRPF4B	0	0	0	3	0	3	0	0	2	0	0	0	0	0	0	229670	0	828420	0	0	353900	0	0	0
A0A024R071;O75694;E9PF10;B4DLT2;O75694-2	Nuclear pore complex protein Nup155	NUP155	1	0	0	0	0	0	0	0	8	6	16	0	0	0	0	0	0	0	0	0	876060	2739700	2906900	0
Q9BRK5-6;A0A024R0A9		SDF4	0	0	0	0	0	0	1	0	0	0	0	1	0	0	0	0	0	0	0	0	0	0	0	466650
A0A024R0E3;Q8TAA9-2;Q8TAA9	Vang-like protein 1	VANGL1	0	0	0	0	0	0	0	0	8	0	11	4	0	0	0	0	0	0	0	0	952840	0	4320900	1733700
A0A024R0G0;Q96S66;A0A024R095;Q96S66-2;Q96S66-3;Q96S66-4	Chloride channel CLIC-like protein 1	CLCC1	0	0	0	0	0	0	0	0	5	10	15	0	0	0	0	0	0	0	0	0	763770	1731600	11489000	0
B7Z6N1;A0A024R0L4;P50548-2;P50548	ETS domain-containing transcription factor ERF	ERF	0	0	0	0	0	0	0	0	0	0	0	0	0	0	0	0	0	0	0	0	0	0	0	0
M0R1F7;B4DEL6;A0A024R0Q4;Q8IV08	Phospholipase D3	PLD3	0	0	0	0	0	0	0	0	0	0	0	0	0	0	0	0	0	0	0	0	0	0	0	0
Q9BPW0;H0YDU8;Q53FR0;A0A024R0Q7;P53041;A8MU39;B4DLP6;B4DDZ8;B2R6R6	Serine/threonine-protein phosphatase;Serine/threonine-protein phosphatase 5	PPP5C	0	0	0	0	0	0	0	0	0	0	0	0	0	0	0	0	0	0	0	0	0	0	0	0
F8VUY8;A8K6H9;A0A024R0W3;Q96QD8	Sodium-coupled neutral amino acid transporter 2	SLC38A2	0	0	0	0	0	0	0	0	1	0	1	1	0	0	0	0	0	0	0	0	0	0	0	534450
A0A024R0X0;Q9UMZ2-4;Q9UMZ2-8;Q9UMZ2-3;Q9UMZ2-7;Q9UMZ2-5;Q9UMZ2;Q9UMZ2-6;Q9UMZ2-9	Synergin gamma	AP1GBP1;SYNRG	0	0	0	0	0	0	0	0	4	1	0	0	0	0	0	0	0	0	0	0	1107500	0	0	0
F5H0C7;C9JPM4;C9J1Z8;B4DJC8;B4DEB9;A4D0Z3;A0A024R3Q3;A0A024R0Y6;F5H423;B4DLJ3;P84085;P18085;P84077;P61204	ADP-ribosylation factor 5;ADP-ribosylation factor 4;ADP-ribosylation factor 1;ADP-ribosylation factor 3	ARF3;ARF4;ARF5;ARF1	1	0	0	0	1	0	0	0	1	0	1	0	0	0	0	0	0	0	0	0	0	0	94483	0
A0A024R120;Q12800-2;Q12800-3;Q12800-4;Q12800;F8VWL0;F8VX55	Alpha-globin transcription factor CP2	TFCP2	1	0	3	2	0	0	0	0	0	0	0	0	0	0	187810	251040	0	0	0	0	0	0	0	0
A0A024R124;F8VX04;Q9H2H9;Q8NCD8	Sodium-coupled neutral amino acid transporter 1	SLC38A1	0	0	0	0	0	0	0	1	6	0	6	7	0	0	0	0	0	0	0	0	4720000	0	2873000	26572000
B2R717;A0A024R141;O60911	Cathepsin L2	CTSL2;CTSV	0	0	0	0	0	0	0	0	0	0	1	0	0	0	0	0	0	0	0	0	0	0	79176	0
B4DE32;B1AHC9;B2RDN9;A0A024R1N4;P12956	X-ray repair cross-complementing protein 6	XRCC6	0	1	0	0	0	0	0	0	0	0	0	0	0	0	0	0	0	0	0	0	0	0	0	0
B4DIC4;C9J9W2;B4DJI4;A8K1D2;A0A024R1S8;Q14847-3;Q14847;Q14847-2	LIM and SH3 domain protein 1	LASP1	0	0	0	0	0	0	0	0	1	0	1	0	0	0	0	0	0	0	0	0	0	0	181430	0
A0A024R1Y2;A0A024R1T9;Q4LE36;P53396-2;P53396;P53396-3;Q8N9C4	ATP-citrate synthase	ACLY;ACLY variant protein	0	2	3	2	0	2	0	0	0	1	0	1	0	401860	288400	0	0	209500	0	0	0	0	0	0
A0A024R1Z6;Q99536;K7ESA3;K7ERT7;K7ENX2;K7EM19;B3KUF8;Q99536-2;Q99536-3	Synaptic vesicle membrane protein VAT-1 homolog	VAT1	0	0	0	0	0	0	0	0	2	0	1	0	0	0	0	0	0	0	0	0	543830	0	0	0
A0A024R229;Q9UHN6-2;Q9UHN6	Transmembrane protein 2	TMEM2	0	2	1	0	0	0	0	0	13	0	1	0	0	217230	0	0	0	0	0	0	5862700	0	0	0
A0A024R231;Q9Y2T3;Q9Y2T3-3;B3KUM3;Q5SZC6;Q9Y2T3-2	Guanine deaminase	GDA	0	0	0	0	0	0	0	0	0	0	0	0	0	0	0	0	0	0	0	0	0	0	0	0
A4D1R6;J3KRB3;A0A087WWH0;J3QS96;A0A087WXM6;J3QQT2;J3QLC8;J3KRX5;A0A024R261;A0A0A0MRF8;A0A0A6YYL6;A4D1R5;P18621-2;P18621;P18621-3	60S ribosomal protein L17	LOC402695;RPL17;hCG_24487;RPL17-C18orf32;LOC202789	1	0	0	0	0	0	0	0	1	0	1	0	0	0	0	0	0	0	0	0	0	0	1187400	0
Q53FS4;B2R774;A0A024R2A7;P49257	Protein ERGIC-53	LMAN1	0	0	0	0	0	0	0	0	0	0	3	0	0	0	0	0	0	0	0	0	0	0	953650	0
C9JLM5;A0A024R2B6;P36952-2;P36952	Serpin B5	SERPINB5	0	0	0	0	1	0	0	0	0	0	0	0	0	0	0	0	484640	0	0	0	0	0	0	0
D3YTB1;A0A024R2G7;F8W727;P62910	60S ribosomal protein L32	RPL32	0	0	0	0	0	0	0	0	3	0	3	0	0	0	0	0	0	0	0	0	1100500	0	492040	0
A0A024R2J0;A8KAN5;A0A024R2L0;Q9NZI7-4;Q9NZI7	Upstream-binding protein 1	UBP1	1	0	1	0	0	0	0	0	0	0	1	0	0	0	0	0	0	0	0	0	0	0	59427	0
D2CPI9;D2CPJ0;X5DRB1;D9I4E1;A8K146;A0A024R2M8;Q01831-2;Q01831	DNA repair protein complementing XP-C cells	XPC	0	0	0	1	1	0	0	0	1	0	1	0	0	0	0	0	0	0	0	0	0	0	0	0
H7BXY3;A0A024R2T6;Q7L2E3-3;Q7L2E3;Q7L2E3-2	Putative ATP-dependent RNA helicase DHX30	DHX30	0	0	0	6	2	0	0	0	0	0	0	0	0	0	0	436630	863360	0	0	0	0	0	0	0
B2RAF3;A0A024R2Y2;Q12893	Transmembrane protein 115	TMEM115	0	0	0	0	0	0	0	0	1	0	0	0	0	0	0	0	0	0	0	0	474600	0	0	0
A0A024R2Z6;Q9BVP2-2;Q9BVP2	Guanine nucleotide-binding protein-like 3	GNL3	1	2	1	40	36	7	23	9	44	27	40	35	0	247150	0	64409000	92244000	1803800	37417000	1640100	215400000	39849000	111760000	101150000
A0A024R321;O75369-6;O75369-3;O75369-2;O75369-9;O75369;O75369-8;O75369-5;O75369-4	Filamin-B	FLNB	10	8	11	5	1	1	5	3	5	7	4	4	0	205600	278160	171360	0	0	0	0	0	0	0	0
A0A024R326;Q6IPI1;P47914	60S ribosomal protein L29	RPL29	0	1	1	4	4	1	3	3	5	5	4	5	0	0	0	8886700	49969000	0	56354000	6474000	206900000	46702000	68037000	86585000
B4DZZ0;B3KQB4;A0A024R371;O75915;F8WF90;C9JQU6;F8WF33;B4DWQ6	PRA1 family protein 3	ARL6IP5	0	0	0	0	0	0	0	0	3	2	4	0	0	0	0	0	0	0	0	0	174090	1534700	2984300	0
R4GMQ5;B4DMY4;B4DL49;B3KUJ8;A8K2H4;A0A024R374;P07858;Q6LAF9	Cathepsin B;Cathepsin B light chain;Cathepsin B heavy chain	CTSB	0	0	0	0	0	0	0	0	0	0	0	0	0	0	0	0	0	0	0	0	0	0	0	0
E9PR95;E9PSC3;E9PLC5;E9PLB3;E9PIP1;E9PPB5;E9PQS1;A0A087WT99;A0A024R3B0;A8K718;A0A024R396;Q9H0W9-3;Q9H0W9-2;Q9H0W9	Ester hydrolase C11orf54	C11orf54	0	0	0	0	0	0	0	0	0	0	0	0	0	0	0	0	0	0	0	0	0	0	0	0
Q86T74;A0A024R3E4;P46937-5;P46937-3;P46937-6;P46937-7;P46937-2;P46937-8;P46937;P46937-9;H0YCI3;P46937-4	Transcriptional coactivator YAP1	DKFZp451O0517;YAP1	0	0	1	0	0	0	0	0	0	0	0	0	0	0	0	0	0	0	0	0	0	0	0	0
B3KXZ9;B2R642;A8K6A6;A0A024R3I5;P43121;P43121-2	Cell surface glycoprotein MUC18	MCAM	0	0	0	0	0	0	0	0	2	0	1	0	0	0	0	0	0	0	0	0	0	0	246840	0
A0A024R3M2;J3KNL5;Q3KR37-2;Q3KR37;Q3KR37-4;B7Z4N9;Q3KR37-3	GRAM domain-containing protein 1B	hCG_39893;GRAMD1B	0	0	0	0	0	0	0	0	2	4	12	0	0	0	0	0	0	0	0	0	96196	352770	6150300	0
A0A024R3P9;Q9H3P7	Golgi resident protein GCP60	ACBD3	0	0	0	0	0	0	2	0	4	0	3	2	0	0	0	0	0	0	1551900	0	931430	0	1277800	0
A0A024R3R7;Q5T3Q7;B2RWN5;Q9H583;Q6P664;Q8N7L7;B7ZAU8;B4E263;B3KWS1;A2VDI1	HEAT repeat-containing protein 1;HEAT repeat-containing protein 1, N-terminally processed	HEATR1	0	1	2	0	0	0	0	0	0	0	0	0	0	0	80034	0	0	0	0	0	0	0	0	0
B4E0E1;B2R5W3;A0A024R3T8;P09874;Q05D33;Q6PJL0	Poly [ADP-ribose] polymerase 1	PARP1	0	2	2	1	0	0	0	0	0	0	0	0	0	552420	274680	0	0	0	0	0	0	0	0	0
B8ZZJ0;B9A032;A0A024R3Z2;B8ZZN6;P63165	Small ubiquitin-related modifier 1	SUMO1	1	0	0	0	0	0	0	0	0	0	1	0	0	0	0	0	0	0	0	0	0	0	507750	0
B4DHC5;A0A024R458;A0A0S2Z444;A0A0S2Z3Y3;A0A0S2Z3Z1;A0A0S2Z462;P52594-2;P52594-3;P52594;P52594-4;C9J2I0;B8ZZY2	Arf-GAP domain and FG repeat-containing protein 1	HRB;AGFG1	0	0	0	0	0	0	0	0	3	0	0	0	0	0	0	0	0	0	0	0	478120	0	0	0
B7ZLE5;A0A024R462;P02751-4;P02751-10;P02751-6;P02751-5;P02751-9;P02751-14;P02751-8;P02751-17;P02751-3;P02751;P02751-12;P02751-13;P02751-11;P02751-7;P02751-15;Q6MZM7	Fibronectin;Anastellin;Ugl-Y1;Ugl-Y2;Ugl-Y3	FN1;DKFZp686O12165	0	0	0	0	2	8	0	0	5	0	0	5	0	0	0	0	540880	5737000	0	0	1325600	0	0	2178300
Q53S54;A0A024R475;Q13618-3;Q13618-2;Q13618	Cullin-3	CUL3	1	0	0	0	0	0	0	0	0	0	0	0	0	0	0	0	0	0	0	0	0	0	0	0
B2RBE0;A0A024R497;O95573;B3KN05;B3KMA6	Long-chain-fatty-acid--CoA ligase 3	ACSL3	1	1	1	0	0	1	0	0	10	10	24	4	0	0	0	0	0	0	0	0	2263900	4799400	18650000	1118000
H0Y5X7;H7C3F5;Q6ZMJ6;B7Z6J7;A0A024R4R3;O75175-3;O75175-2;O75175	CCR4-NOT transcription complex subunit 3	CNOT3;FLJ00420	1	0	0	0	0	0	0	0	0	0	0	0	0	0	0	0	0	0	0	0	0	0	0	0
B7Z4Q0;A0A024R4U0;Q9NP61-2;Q9NP61;B0QYV8;H0Y6A0;B7Z6L2	ADP-ribosylation factor GTPase-activating protein 3	ARFGAP3	0	0	0	0	0	0	0	0	1	0	2	0	0	0	0	0	0	0	0	0	0	0	406480	0
A0A024R4X7;Q9UKX7-2;Q9UKX7;B4E2D3	Nuclear pore complex protein Nup50	hCG_1989366;NUP50	0	0	0	0	0	0	0	0	0	0	4	0	0	0	0	0	0	0	0	0	0	0	826420	0
A0A024R4Z6;Q08945	FACT complex subunit SSRP1	SSRP1	0	1	1	1	0	0	0	0	0	0	0	0	0	0	0	45254	0	0	0	0	0	0	0	0
H0YEF4;A0A024R546;Q9C0B5-2;Q9C0B5	Palmitoyltransferase;Palmitoyltransferase ZDHHC5	ZDHHC5	0	0	0	0	0	0	0	0	1	0	0	0	0	0	0	0	0	0	0	0	151550	0	0	0
B4DX42;B4DSE4;A0A024R588;A0A024R566;B4DJU4;A0A024R5D9;A0A024R572;Q15637-4;Q15637-6;Q15637-7;Q15637-3;Q15637-2;Q15637;Q15637-5	Splicing factor 1	SF1	0	0	0	0	0	0	0	0	0	0	1	0	0	0	0	0	0	0	0	0	0	0	92629	0
A0A024R5A3;A0A024R580;B2RDI5;P07384;E9PLX0;E9PJJ3;E9PLC9;E9PMC6;E9PJA6;E9PSA6;E9PQB3;E9PRM1;B4DWH5	Calpain-1 catalytic subunit	CAPN1	0	0	0	2	0	0	0	0	0	0	0	0	0	0	0	264260	0	0	0	0	0	0	0	0
A8K0D2;A0A024R5F7;Q9UBM7;B4E1K5;X5DNI9;E9PM00;X5DRD7	7-dehydrocholesterol reductase	DHCR7	0	0	0	0	0	0	0	0	3	1	4	1	0	0	0	0	0	0	0	0	251860	0	3388800	0
E9PQ34;E9PJH8;E9PIG2;E9PRS3;Q9NPA9;E9PNX1;E9PK86;E9PMI5;E9PR70;E9PPV6;B4DN87;A8K259;A0A024R5K8;P50454	Serpin H1	SERPINH1;ra-a47	0	1	1	0	0	0	0	0	0	0	0	0	0	0	0	0	0	0	0	0	0	0	0	0
A0A024R5P7;A0A024R5U9;Q6PJW8-3;Q6PJW8-2;Q6PJW8	Consortin	C1orf71;CNST	0	0	0	0	0	0	0	0	0	0	1	0	0	0	0	0	0	0	0	0	0	0	118520	0
B4DUC6;A8K8N5;A0A024R5S4;P40818-2;P40818	Ubiquitin carboxyl-terminal hydrolase;Ubiquitin carboxyl-terminal hydrolase 8	USP8	0	0	0	0	0	0	0	0	0	0	0	0	0	0	0	0	0	0	0	0	0	0	0	0
H3BSC1;A0A024R5Z8;P62491;H3BMH2;B4DMN1;P62491-2;Q15907-2;Q15907	Ras-related protein Rab-11A;Ras-related protein Rab-11B	RAB11A;RAB11B	0	0	0	1	1	0	0	0	17	1	4	2	0	0	0	0	0	0	0	0	303680000	0	84688	162720
A0A024R6N2;Q9Y5S2;Q86XZ8;Q86TR8;H0YLY0	Non-specific serine/threonine protein kinase;Serine/threonine-protein kinase MRCK beta	CDC42BPB	0	1	1	1	2	1	0	0	0	0	0	0	0	0	0	0	343780	0	0	0	0	0	0	0
B3KUZ8;A0A024R6W0;P00505-2;P00505	Aspartate aminotransferase;Aspartate aminotransferase, mitochondrial	GOT2	0	1	0	0	0	0	0	0	0	0	0	0	0	69846	0	0	0	0	0	0	0	0	0	0
C9JKI3;Q7Z4F3;A0A024R757;E9PCT5;A9XTE5;Q2TNI1;Q59E85;Q03135-2;Q03135	Caveolin;Caveolin-1	CAV1	0	0	0	0	0	0	0	0	1	0	0	0	0	0	0	0	0	0	0	0	0	0	0	0
B3KQ99;A0A024R776;A0A024R785;A0A024R781;O95628-5;O95628-3;O95628-2;O95628;O95628-8;O95628-4;O95628-7;O95628-9;O95628-10;O95628-6	CCR4-NOT transcription complex subunit 4	CNOT4	0	0	1	0	0	0	0	0	0	0	0	0	0	0	0	0	0	0	0	0	0	0	0	0
Q6FG59;A0A024R7B7;Q16543;A1L0W4;K7EQA9	Hsp90 co-chaperone Cdc37;Hsp90 co-chaperone Cdc37, N-terminally processed	CDC37;MBD5	0	1	2	0	0	0	0	0	0	0	0	1	0	0	0	0	0	0	0	0	0	0	0	0
B3KY55;A0A024R7L5;A0A024R7L8;Q92900-2;Q92900	Regulator of nonsense transcripts 1	UPF1	1	1	1	0	0	0	0	0	0	0	0	0	0	0	0	0	0	0	0	0	0	0	0	0
B2R8G6;A0A024R7P2;B7Z6M0;Q14318;Q14318-2;U3KQI1;A0A0A0MTJ1;M0R2K9;Q14318-3	Peptidyl-prolyl cis-trans isomerase FKBP8;Peptidyl-prolyl cis-trans isomerase	FKBP8	0	0	0	0	0	0	0	0	0	0	2	0	0	0	0	0	0	0	0	0	0	0	514650	0
B4DKS8;A0A024R7T3;P52597	Heterogeneous nuclear ribonucleoprotein F;Heterogeneous nuclear ribonucleoprotein F, N-terminally processed	HNRPF;HNRNPF	0	0	2	0	0	0	0	0	0	0	0	0	0	0	172230	0	0	0	0	0	0	0	0	0
A0A024R7V7;Q9P2D1;H3BTW3;B4DR07	Chromodomain-helicase-DNA-binding protein 7	CHD7;CHD9	0	0	0	3	0	0	0	0	0	0	0	0	0	0	0	289870	0	0	0	0	0	0	0	0
A0A024R7X0;Q9Y6D6;Q59FY5;E5RIF2;E5RHL7;B3KMS9	Brefeldin A-inhibited guanine nucleotide-exchange protein 1	ARFGEF1	1	0	0	0	0	0	0	0	10	1	0	0	0	0	0	0	0	0	0	0	2945500	0	0	0
B0QZ65;A0A0A0MQV8;B4DGD8;H0Y4E7;H0Y7I9;C9IZ08;B4DK42;F8W9S7;A0A024R875;A0A024R862;A0A024R8A2;Q14C86-3;Q14C86-4;Q14C86-5;Q14C86-2;Q14C86;Q14C86-6	GTPase-activating protein and VPS9 domain-containing protein 1	GAPVD1	1	0	1	1	0	0	0	0	1	0	0	0	0	0	0	0	0	0	0	0	0	0	0	0
F2Z388;A0A024R866;P42766	60S ribosomal protein L35	RPL35	0	0	0	0	0	0	1	0	3	0	2	1	0	0	0	0	0	0	0	0	3616300	0	975520	0
A0A024R870;Q6UWE0-2;Q6UWE0	E3 ubiquitin-protein ligase LRSAM1	LRSAM1	0	0	0	3	0	0	0	0	0	0	0	0	0	0	0	181020	0	0	0	0	0	0	0	0
A0A024R872;Q96TA1-2;Q96TA1	Niban-like protein 1	C9orf88;FAM129B	1	0	0	0	0	0	0	0	4	0	2	0	0	0	0	0	0	0	0	0	609690	0	319200	0
Q7Z3C4;A0A0A0MSW3;A0A024R8B6;P35658-2;P35658-4;P35658;P35658-3;P35658-5;B4DZN4;E9PKD2;B7ZAX0;B7ZAV2;B4DYZ6;H0Y837	Nuclear pore complex protein Nup214	DKFZp686J0330;NUP214	2	2	2	0	0	0	0	0	0	0	1	0	0	229580	277670	0	0	0	0	0	0	0	0	0
A0A024R8D7;P31025;Q5VSP4	Lipocalin-1;Putative lipocalin 1-like protein 1	LCN1;LCN1P1	1	1	0	1	1	2	0	0	0	0	0	0	0	0	0	0	0	507270	0	0	0	0	0	0
A0A024R8R0;J3QQJ0;Q9UHR5-2;Q9UHR5;Q659G6;J3KS14;F5H478;B7Z4X9;J3KRU5;X6R3T8;J3QLH3	SAP30-binding protein	SAP30BP;DKFZp586L2022	0	0	0	0	0	0	0	0	0	0	2	0	0	0	0	0	0	0	0	0	0	0	322700	0
B4DG89;A0A024R8R4;Q8TAT6;Q8TAT6-2	Nuclear protein localization protein 4 homolog	NPLOC4	0	0	0	1	0	0	0	0	0	0	2	0	0	0	0	0	0	0	0	0	0	0	333040	0
A0A024R8S3;A8MUA9;A8MU27;P61956-2;Q6EEV6;P61956;P55854;P55854-2	Small ubiquitin-related modifier;Small ubiquitin-related modifier 2;Small ubiquitin-related modifier 4;Small ubiquitin-related modifier 3	SUMO2;SUMO3;SUMO4	0	1	1	1	1	1	0	0	0	0	0	0	0	0	0	0	0	0	0	0	0	0	0	0
A0A024R8U1;O15427;J3QQS9;J3QQV2;J3QSC3;J3KTI8;Q53G91	Monocarboxylate transporter 4	SLC16A3	0	0	0	0	0	0	0	0	2	0	1	2	0	0	0	0	0	0	0	0	405760	0	0	799420
B3KMW2;A0A024R8V6;Q9P275;Q9P275-2;K7EIH0;K7EMM6;Q9H9C5;E9PEW0;A0A075B784	Ubiquitin carboxyl-terminal hydrolase;Ubiquitin carboxyl-terminal hydrolase 36	USP36;DUB1	0	0	0	1	1	0	0	0	0	1	0	0	0	0	0	0	0	0	0	0	0	124610	0	0
Q6MZT2;A0A024R906;Q16832	Discoidin domain-containing receptor 2	DKFZp686D1354;DDR2	0	0	0	0	0	0	0	0	1	0	0	0	0	0	0	0	0	0	0	0	134820	0	0	0
A0A087WYY6;A0A024R952;Q13835-2;Q13835;Q14BN3	Plakophilin-1	PKP1	0	2	1	1	1	1	0	0	0	0	1	0	0	0	0	0	0	0	0	0	0	0	0	0
A0A024R957;Q8NFQ8	Torsin-1A-interacting protein 2	TOR1AIP2	0	0	0	0	0	0	0	0	0	3	6	0	0	0	0	0	0	0	0	0	0	0	1840700	0
E9PJ38;E9PND3;E9PN10;Q6R3F1;A0A024R9E0;O00559;O00559-2	Receptor-binding cancer antigen expressed on SiSo cells	EBAG9;RCAS1	0	0	0	0	0	0	0	0	1	0	1	0	0	0	0	0	0	0	0	0	0	0	483550	0
H0YNE5;H0YLG5;A0A024R9P6;Q96TC7;B3KUI4	Regulator of microtubule dynamics protein 3	RMDN3;FAM82C	0	0	0	0	0	0	0	0	0	0	2	0	0	0	0	0	0	0	0	0	0	0	577560	0
D6R918;D6RBC5;D6RDI5;D6RA54;D6RC55;D6RG39;D6RIT9;A0A024R9U3;Q9NX40-3;Q9NX40-2;Q9NX40-4;Q9NX40	OCIA domain-containing protein 1	OCIAD1	0	0	0	0	0	0	0	0	1	0	0	0	0	0	0	0	0	0	0	0	308300	0	0	0
Q6MZI6;C9JCK5;Q53GF5;A0A024RA52;P25787	Proteasome subunit alpha type;Proteasome subunit alpha type-2	DKFZp686D09174;PSMA2	0	0	0	0	0	0	0	0	0	0	0	0	0	0	0	0	0	0	0	0	0	0	0	0
B7Z7T1;B2RAT5;A0A024RA74;Q8TCY9-3;Q8TCY9-4;Q8TCY9-2;Q8TCY9	Up-regulator of cell proliferation	URG4;URGCP	0	0	0	1	1	1	0	0	0	0	0	0	0	0	0	0	0	0	0	0	0	0	0	0
A5PLK7;A0A024RAC5;Q9P258	Protein RCC2	RCC2	0	1	1	0	0	2	0	0	0	0	0	0	0	0	0	0	0	0	0	0	0	0	0	0
A0A024RAD7;Q658P3-3;Q658P3;Q658P3-2;B8ZZX6;Q658P3-4	Metalloreductase STEAP3	STEAP3	0	0	0	0	0	0	0	0	12	0	6	1	0	0	0	0	0	0	0	0	9526400	0	813750	0
Q4ZG72;A0A024RAH8;Q9NVP1;Q8N254	ATP-dependent RNA helicase DDX18	DDX18	0	0	0	0	0	0	0	0	8	1	7	4	0	0	0	0	0	0	0	0	2192100	0	1237100	1267000
A0A024RAM0;Q92973-2;Q92973;Q92973-3	Transportin-1	TNPO1	0	1	1	0	0	0	0	0	0	0	0	0	0	0	0	0	0	0	0	0	0	0	0	0
A0A024RAM2;P35754	Glutaredoxin-1	GLRX	0	0	0	0	0	0	0	0	0	0	0	0	0	0	0	0	0	0	0	0	0	0	0	0
A0A024RAY7;B4DHK5;Q9HAU0-3;Q9HAU0-5;Q9HAU0;Q9HAU0-2;Q9HAU0-4;Q9HAU0-6;A0JP02;B4DMB9;B4DJX4;Q9HAU0-8	Pleckstrin homology domain-containing family A member 5	PLEKHA5	0	0	0	0	0	0	0	0	0	0	1	0	0	0	0	0	0	0	0	0	0	0	0	0
Q75MH1;A0A024RB14;P62854	40S ribosomal protein S26	RPS26	0	0	0	0	0	0	0	0	1	0	1	0	0	0	0	0	0	0	0	0	0	0	707440	0
F8VZJ2;H0YHX9;A0A024RB41;Q13765;E9PAV3-2;E9PAV3;F8W1N5;F8VNW4;B4DDI8;F8W0W4	Nascent polypeptide-associated complex subunit alpha;Nascent polypeptide-associated complex subunit alpha, muscle-specific form	NACA;hCG_2016482	0	2	0	4	0	0	0	0	0	0	1	0	0	406320	0	557300	0	0	0	0	0	0	0	0
A0A024RB76;Q9BRT6	Protein LLP homolog	C12orf31;LLPH	0	0	0	1	0	0	0	3	5	3	5	0	0	0	0	0	0	0	0	1437300	6919500	1724500	3015500	0
H0YIN7;F8W0A3;F8VR77;A8K6Y1;Q6PIN5;A0A024RB85;Q05D08;Q9UQ80-2;Q9UQ80	Proliferation-associated protein 2G4	PA2G4	0	1	1	0	0	0	0	0	1	0	2	1	0	0	0	0	0	0	0	0	0	0	293490	0
A0A024RBB8;Q5HYM3;Q9BZF1-3;Q9BZF1-2;Q9BZF1;F8VUA7;F8VQX7;Q641R2	Oxysterol-binding protein;Oxysterol-binding protein-related protein 8	OSBPL8;DKFZp686C0249	0	0	0	0	0	2	0	0	6	4	15	1	0	0	0	0	0	116800	0	0	329030	457020	10739000	0
A0A024RBB9;Q9Y2U8	Inner nuclear membrane protein Man1	LEMD3	0	0	0	0	0	0	0	0	18	6	41	5	0	0	0	0	0	0	0	0	1067300	622550	65497000	541910
A0A024RBC7;P20020-6;P20020-3;P20020-4;P20020;P20020-5;P20020-2;E7ERY9	Calcium-transporting ATPase;Plasma membrane calcium-transporting ATPase 1	ATP2B1	1	1	1	0	1	0	0	0	5	0	19	1	0	0	0	0	0	0	0	0	461490	0	8711600	0
J3KTJ8;J3QRI7;J3QQQ9;J3QQV1;J3QRC4;Q6IBH6;A0A024RBF6;P61254;J3KSS0;E5RIT6;Q9UNX3	60S ribosomal protein L26;60S ribosomal protein L26-like 1	RPL26;hCG_26523;RPL26L1	0	0	0	0	0	0	0	0	2	0	1	0	0	0	0	0	0	0	0	0	974190	0	0	0
A0A024RBH2;Q07065;B3KVX6;Q8TB01;Q6NWZ1	Cytoskeleton-associated protein 4	CKAP4	0	0	0	0	0	1	0	0	3	3	27	0	0	0	0	0	0	0	0	0	216570	366540	47482000	0
A0A024RBH7;P42167-2;Q59G12	Lamina-associated polypeptide 2, isoforms beta/gamma;Thymopoietin;Thymopentin	TMPO	2	2	0	0	0	1	0	0	23	20	34	22	0	0	0	0	0	0	0	0	0	0	1883400	0
Q8TBK5;Q8N5Z7;A0A024RBK3;Q9HBB3;Q02878;B2R4K7;B4DRX3	60S ribosomal protein L6	RPL6	1	5	7	20	19	6	3	6	14	10	11	8	0	726030	850350	21419000	90425000	5642600	4247400	5039000	29942000	13501000	6253400	6084700
B4E3D5;Q53HW2;Q53HK9;A8K4Z4;A0A024RBS2;P05388;F8W1K8;F8VPE8;Q3MHV2;F8VW21;F8VU65;Q6NSF2;F8VWS0;P05388-2;Q8NHW5	60S acidic ribosomal protein P0;60S acidic ribosomal protein P0-like	RPLP0;RPLP0P6	1	1	1	0	1	0	0	0	0	0	1	0	0	0	0	0	0	0	0	0	0	0	51306	0
A8K6T3;A0A024RC29;Q14574-2;Q14574	Desmocollin-3	DSC3	1	0	0	1	0	1	0	0	0	0	0	0	0	0	0	0	0	0	0	0	0	0	0	0
K7EJV8;A8KAJ7;A0A024RC48;Q10472-2;Q10472;K7EK46	Polypeptide N-acetylgalactosaminyltransferase;Polypeptide N-acetylgalactosaminyltransferase 1;Polypeptide N-acetylgalactosaminyltransferase 1 soluble form	GALNT1	0	1	1	1	0	1	0	0	1	0	0	0	0	0	0	0	0	0	0	0	522200	0	0	0
A0A024RCA7;P05387	60S acidic ribosomal protein P2	RPLP2	0	0	0	0	0	0	0	0	0	0	0	0	0	0	0	0	0	0	0	0	0	0	0	0
A0A0A0MTI6;B4DSC2;B3KWH9;A0A024RD35;Q9NYP7-3;Q9NYP7;Q9NYP7-2	Elongation of very long chain fatty acids protein;Elongation of very long chain fatty acids protein 5	ELOVL5	0	0	0	0	0	0	0	0	1	0	1	0	0	0	0	0	0	0	0	0	0	0	396870	0
D6RF44;H0YA96;D6RAF8;H0Y8G5;Q12771;B4DTC3;A0A024RDF4;A0A024RDB4;A0A024RDF3;Q14103-4;Q14103-3;Q14103-2;Q14103;D6RBQ9	Heterogeneous nuclear ribonucleoprotein D0	HNRNPD;HNRPD	1	3	2	1	0	1	0	0	0	0	1	0	0	346830	475520	0	0	0	0	0	0	0	0	0
D6RHZ5;A0A024RDH6;A0A024RDD3;D6REX3;O94979-5;O94979-6;O94979-3;O94979-10;O94979-4;O94979-9;O94979-2;O94979;O94979-8;H7BXG7;O94979-7	Protein transport protein Sec31A	SEC31A;SEC31L1	0	0	0	1	0	0	0	0	0	1	1	0	0	0	0	0	0	0	0	0	0	0	0	0
A0A024RDG5;Q53EU6	Glycerol-3-phosphate acyltransferase 3	HMFN0839;AGPAT9	0	0	0	0	0	0	0	0	2	2	4	0	0	0	0	0	0	0	0	0	0	0	861480	0
A0A024RDH8;P49207	60S ribosomal protein L34	RPL34	0	0	0	0	0	0	0	0	3	2	3	0	0	0	0	0	0	0	0	0	2860400	333520	595050	0
A0A024RDV5;A0A024RDT9;Q9Y2H6-2;Q9Y2H6;G5E9X3	Fibronectin type-III domain-containing protein 3A	FNDC3A	0	4	1	0	0	0	0	0	2	7	13	1	0	218090	0	0	0	0	0	0	138280	1780500	6008000	0
A0A024RDU3;O60858;O60858-3	E3 ubiquitin-protein ligase TRIM13	RFP2;TRIM13	0	0	0	0	0	0	0	0	0	0	1	0	0	0	0	0	0	0	0	0	0	0	237540	0
A0A024RDW4;Q9NWB6;B4E3J6;Q9NWB6-3;Q9NWB6-2	Arginine and glutamate-rich protein 1	FLJ10154;ARGLU1	1	2	1	3	2	1	3	2	6	4	5	3	0	525910	0	460730	715220	0	3150600	2071300	7671700	3929700	4916600	1605000
Q9UQT7;S5CRT6;S0F3A9;R4RUH0;R4L0K0;Q0PMJ8;M4RBI3;I6R1A7;E5FYM9;C6H0P0;A0A0N9QWF4;Q6R741;B6E278;Q704T5;Q6IV49;A6YT91;B2G3G4;Q5G274;F6IR57;F6IR54;X5MNS5;A0A0D6K9D0;A0A060VHJ3;A0A060VCY9;A0A060VCY8;A0A060VCU4;A4UTT5;A0A0U5Q0A6;A0A0U2XL24;A0A0U2S4I2;U6A3P1;Q8MGT5;Q1ELT0;I3ZN80;E3Q1L4;B1PKZ2;A0N0E2;A0A140HM97;A0A0U5Q0C2;A0A0U5KJ30;A0A0U5IHM5;A0A0S4XRX2;A0A0S4XRJ3;A0A0S4XRI0;A0A0S4XR59;A0A0S4XR32;A0A0S…	HLA class I histocompatibility antigen, A-68 alpha chain;HLA class I histocompatibility antigen, A-29 alpha chain;HLA class I histocompatibility antigen, A-74 alpha chain;HLA class I histocompatibility antigen, A-34 alpha chain;HLA class I histocompatibility antigen, A-33 alpha chain;HLA class I histocompatibility antigen, A-31 alpha chain;HLA class I histocompatibility antigen, A-69 alpha chain;…	HLA-A;HLA;HLA-A*31;HLA A;MHC class I HLA-A;HLA-A*0226;HLA-A*33;HLA-A*02;HLA-DQB1	0	0	0	0	0	0	0	0	5	0	3	5	0	0	0	0	0	0	0	0	374300	0	0	287380
A0A0G2JNZ5;B7Z7G9;B7Z6E6;D3DV87;B2R6A7;A0A0G2JLB3;A0A068F658;B7Z6S9;P04062-4;P04062-2;P04062;B7Z731;A0A068FB60;A0A068F753;A0A068F579;A0A0G2JNZ0;P04062-5	Glucosylceramidase	GBA	0	0	0	0	0	0	0	0	0	0	0	0	0	0	0	0	0	0	0	0	0	0	0	0
Q8WYD2;A0A087WV90;E9PDN5;A0A087WTU7;A0A075B6G3;P11532-3;P11532-2;P11532-4;P11532	Dystrophin	DMD	0	1	0	0	0	1	0	0	0	0	0	0	0	0	0	0	0	0	0	0	0	0	0	0
Q8TCJ5;A0A075B6L0;A0A075B6K9;Q6PJR7;S6BGF9;S6B286;S6AWE6;S6BAR0;S6BAN6;S6C4S2;S6BAP8;S6B2B0;Q8N5F4;Q8N355;Q7Z2U7;Q6GMW3;Q6GMV8;S6BGD6;Q6PJG0;Q6IN99;Q567P1;A2NUT2;A0A5E4;Q8NEJ1;Q6PIQ7;Q6IPQ0;Q6GMX4;Q6GMX3;P0CG06;P0CG05;A0M8Q9;A0A075B6L1;A0A075B6K8;S6C4R7;A0A0B4J231;S6C4Q9;Q5FWF9;Q6GMW4;Q6NS95;Q5CZ94;Q6PIK1;Q6P2J1;Q6GMW6;Q96E61;Q6P5S3;Q6GMV7;Q6DHW4;P0CG04;P0CF74;A0M8Q6;B9A064	Beta-2-microglobulin;Ig lambda-3 chain C regions;Ig lambda-2 chain C regions;Ig lambda-1 chain C regions;Ig lambda-6 chain C region;Ig lambda-7 chain C region;Immunoglobulin lambda-like polypeptide 5	DKFZp667J0810;IGLC3;IGLC2;IGL@;C1 segment;IGLC7;IGLC1;IGLL5;DKFZp781M0386;IGLC6	1	0	0	2	0	1	0	0	0	1	0	0	0	0	0	392580	0	0	0	0	0	0	0	0
A0A075B6N8;Q8NF17;A0A087WXL8;Q6N030;Q5EBM2;A0A087WVW2;P01860;A0A0G2JN06;A0A0G2JPD4;Q6N093;Q6MZU6;Q6MZX7;P01859;P01861	Ig gamma-3 chain C region;Ig gamma-2 chain C region;Ig gamma-4 chain C region	IGHG3;FLJ00385;DKFZp686I15212;DKFZp686I04196;DKFZp686C15213;DKFZp686M24218;IGHG2;IGHG4	0	1	0	2	0	0	0	0	0	0	0	0	0	0	0	163990	0	0	0	0	0	0	0	0
A0A075B7F8;A8CG34;A0A087WY75;A8CG34-2;B4DET5	Nuclear envelope pore membrane protein POM 121C	POM121C	0	1	2	0	0	0	0	0	1	0	11	0	0	0	0	0	0	0	0	0	0	0	722060	0
B4DKK1;A0A087WV67;A0A087WT23;O00124-3;O00124	UBX domain-containing protein 8	UBXN8	0	0	0	0	0	0	0	0	0	1	1	0	0	0	0	0	0	0	0	0	0	0	284750	0
O14992;A0A087WTS8;A0A087WYC1;Q59GF8;V9HW33;B4DH02;P34932;B4E354;B4DT47;B4DIZ3;B4DUS3;B4E0H6	Heat shock 70 kDa protein 4	HS24/p52;HSPA4;HEL-S-5a	2	3	3	3	1	0	0	0	0	0	0	0	0	547450	0	0	0	0	0	0	0	0	0	0
A0A087WV20;A0A087WTU9;D6W5H5;A0A087WZY3;Q8TCU4-3;Q8TCU4-2;Q8TCU4;A0A0B5HJK3	Alstrom syndrome protein 1	ALMS1	1	6	8	0	1	0	0	0	0	0	0	0	0	675340	474870	0	0	0	0	0	0	0	0	0
A0A087WU65;Q9NRW7;B7Z5E4;B7Z360;A0AR27;B7Z5D4;Q9NRW7-2	Vacuolar protein sorting-associated protein 45	VPS45	0	0	0	0	0	0	0	0	1	0	0	5	0	0	0	0	0	0	0	0	0	0	0	3001500
B4DDB9;A0A087WUC6;E9PI68;Q15005;E9PL01;E9PRB9	Signal peptidase complex subunit 2	SPCS2	0	0	0	0	0	0	0	0	0	1	7	0	0	0	0	0	0	0	0	0	0	0	2066300	0
A0A087WUI1;Q9Y6G0;Q9Y388;Q05DU0;Q0VGM7	RNA-binding motif protein, X-linked 2	RBMX2	0	0	0	2	1	1	0	0	2	0	2	0	0	0	0	253790	0	0	0	0	569640	0	196420	0
A0A087WV66;P46013;P46013-2	Antigen KI-67	MKI67	0	5	4	14	15	17	0	0	2	2	3	1	0	62106	33832	1115300	1155500	3419800	0	0	36332	112860	110040	0
A0A087WV73;P46087;P46087-4;P46087-2;P46087-3	Probable 28S rRNA (cytosine(4447)-C(5))-methyltransferase	NOP2	0	4	1	4	3	3	0	0	5	3	1	0	0	399950	0	930570	1054200	1035100	0	0	348210	489410	0	0
Q4G1H2;B3KWI2;Q4G1H0;A0A087WV76;Q8IZT6-2;Q8IZT6	Abnormal spindle-like microcephaly-associated protein	ASPM	0	0	0	2	1	2	0	0	0	0	0	0	0	0	0	263020	0	268880	0	0	0	0	0	0
A0A087WVA8;Q8IWB9;Q8IWB9-2;B3KR82;J3KRZ8;Q7Z2T6;Q2YDX6;Q9NWL7;Q7L166	Testis-expressed sequence 2 protein	TEX2;MST069	0	0	1	0	0	0	0	0	5	18	14	0	0	0	0	0	0	0	0	0	595060	17798000	3396000	0
A0A087WVQ6;Q00610-2;Q00610	Clathrin heavy chain;Clathrin heavy chain 1	CLTC	0	4	7	2	3	1	0	0	0	0	0	0	0	528560	546010	0	0	0	0	0	0	0	0	0
A0A087WZC4;A0A087WVW4;Q0II16;O43548-2;O43548	Protein-glutamine gamma-glutamyltransferase 5	TGM5	0	0	0	1	0	0	0	0	0	0	0	0	0	0	0	90909	0	0	0	0	0	0	0	0
Q05CW6;B2R6D0;A0A087WW66;Q99460-2;Q99460;H7C378;Q05BX4	26S proteasome non-ATPase regulatory subunit 1	PSMD1	1	1	2	0	0	0	0	0	0	0	1	0	0	0	99746	0	0	0	0	0	0	0	0	0
J3JSM9;A0A087WW76;Q5T5U3	Rho GTPase-activating protein 21	ARHGAP21	0	0	0	0	1	0	0	0	0	0	0	0	0	0	0	0	0	0	0	0	0	0	0	0
A0A087WWU1;Q96Q45-2;Q96Q45;Q96Q45-5;Q96Q45-3	Transmembrane protein 237	TMEM237	0	0	0	0	0	0	0	0	1	0	5	0	0	0	0	0	0	0	0	0	0	0	3393600	0
A0A0K0MJ24;Q8IXW7;R9WPL0;A0A087WXI3;G8JLE9;R9WNI0;W5ZQ92;R9WQY1;A8MQB8;G3V0J0;X5D907;X5DQX7;Q06787-8;Q06787-6;Q06787-2;Q06787-4;Q06787-5;Q06787-9;Q06787-7;Q06787-3;Q06787;A0A087WY29;Q59GC1	Fragile X mental retardation protein 1	FMR1	0	0	0	0	0	0	0	0	0	0	0	0	0	0	0	0	0	0	0	0	0	0	0	0
Q68E05;Q6FGS1;A0A087WYR3;O43399-2;O43399-4;O43399;O43399-3;O43399-5;O43399-7;B4DDV4;Q53GA0;O43399-6;A0A087WZ51	Tumor protein D54	DKFZp686A1765;TPD52L2	0	0	1	0	0	0	0	0	4	0	1	1	0	0	0	0	0	0	0	0	1825000	0	0	0
A0A087WZH7;P29966;Q6NVI1	Myristoylated alanine-rich C-kinase substrate	MARCKS	0	0	0	0	0	0	0	1	2	3	4	0	0	0	0	0	0	0	0	0	577090	715400	1101400	0
A0A087WZW8;Q0KKI6;Q5EFE6;V9HW34;Q6PJF2;Q7Z3Y4;Q6PIL8;Q6P5S8;Q6GMX0;Q8TCD0;A0A087X1V9;P01834;A0A075B6H6	Ig kappa chain C region	IGKV3-11;HEL-213;IGK@;IGKC	2	0	0	4	0	1	0	0	0	0	0	0	0	0	0	0	0	0	0	0	0	0	0	0
E9PLA9;G3V153;B3KXU8;A0A087X082;Q14444-2;Q14444;B4DSF8	Caprin-1	CAPRIN1	1	1	1	0	0	0	0	0	0	0	0	0	0	0	176530	0	0	0	0	0	0	0	0	0
M0R0Y6;M0QYQ7;M0R0N3;M0R019;M0R2T0;B4DEG4;A0A087X0X3;P52272-2;P52272	Heterogeneous nuclear ribonucleoprotein M	HNRNPM	0	2	2	0	0	0	0	0	0	0	0	0	0	457470	219830	0	0	0	0	0	0	0	0	0
A0A087X0Y1;B4DV24;Q5TC63-2;Q5TC63;Q5TC63-3	Growth hormone-regulated TBC protein 1	GRTP1	0	0	0	0	0	0	0	0	0	0	0	0	0	0	0	0	0	0	0	0	0	0	0	0
A0A087X0Z7;H0YJ66;Q9Y394-2;Q9Y394;H0YJE4;Q659E8	Dehydrogenase/reductase SDR family member 7	DHRS7;DKFZp564H1664	0	0	0	0	0	0	0	0	0	1	4	0	0	0	0	0	0	0	0	0	0	0	2083900	0
B4DXH2;B4DUZ3;A0A087X1E4;P53365-2;P53365-3;P53365	Arfaptin-2	ARFIP2	0	1	0	0	0	0	0	0	2	0	0	0	0	0	0	0	0	0	0	0	404560	0	0	0
H7C3I1;F6VDH7;Q3KNR6;A0A087X1H6;Q1XBU6;B7ZA40;Q0IJ56;B4E0U6;Q8IZP2;P50502;D6W507;Q8NFI4	Putative protein FAM10A4;Hsc70-interacting protein;Putative protein FAM10A5	ST13;ST13P4;hCG_1990625;ST13P5	0	2	1	0	0	0	0	0	0	0	0	0	0	219540	0	0	0	0	0	0	0	0	0	0
A0A087X211;Q8TCG1;Q8TCG1-2	Protein CIP2A	KIAA1524	1	1	3	11	5	3	0	0	0	1	2	0	0	0	164420	1149000	849290	484900	0	0	0	0	77210	0
K7ES69;A0A087X271;B4DDF4;Q6FHE4;Q6FHC3;Q53GK7;B4DUT8;Q99439-2;Q99439	Calponin;Calponin-2	CNN2	1	0	0	0	0	0	0	0	1	0	0	0	0	0	0	0	0	0	0	0	86000	0	0	0
A0A090N7V5;O75223;M0QZK8;B8ZZK2;O75223-3	Gamma-glutamylcyclotransferase	C7orf24;GGCT	1	1	0	0	0	3	0	0	0	2	2	0	0	0	0	0	0	212970	0	0	0	335910	215490	0
A0A096LNL9;A4LAA3;P46100-6;P46100-5;P46100-3;P46100-4;P46100;A0A096LNN3;A0A096LNW1;P46100-2	Transcriptional regulator ATRX	ATRX	0	0	0	2	2	0	0	0	0	0	0	0	0	0	0	0	0	0	0	0	0	0	0	0
Q9BRN2;A0A096LPC8;B3KW33;B7Z4Q6;B1AKJ6;Q96SU4-5;Q96SU4-4;Q96SU4-3;Q96SU4-7;Q96SU4-2;Q96SU4;Q96SU4-6	Oxysterol-binding protein;Oxysterol-binding protein-related protein 9	OSBPL9	0	1	0	0	0	0	0	0	1	0	1	0	0	0	0	0	0	0	0	0	0	0	151430	0
A0A0A0MRN4;Q5BKZ1-3;Q5BKZ1	DBIRD complex subunit ZNF326	ZNF326	0	0	0	0	0	0	0	0	0	0	0	0	0	0	0	0	0	0	0	0	0	0	0	0
E5RHJ2;E5RHK2;G3XAN5;E5RG29;B7ZM96;B4DQ07;A0A0A0MSK8;Q6PJH4;E5RG56;B3GQE5;B8Y0L3;Q12797-7;Q12797-4;Q12797-3;Q12797-9;Q12797-6;Q12797-5;Q12797-8;Q12797-2;Q12797-10;Q12797	Aspartyl/asparaginyl beta-hydroxylase	ASPH	0	0	0	0	0	0	0	0	0	0	1	0	0	0	0	0	0	0	0	0	0	0	595400	0
C9JRP1;A0A0A0MST8;E9PFN4;B5M450;Q9Y6M7-11;Q9Y6M7-14;Q9Y6M7-10;Q9Y6M7-4;Q9Y6M7-3;Q9Y6M7-2;Q9Y6M7-9;Q9Y6M7-6;Q9Y6M7-13;Q9Y6M7-12;Q9Y6M7;Q9Y6M7-8;Q9Y6M7-7;H7C3C4;Q9Y6M7-5	Anion exchange protein;Sodium bicarbonate cotransporter 3	SLC4A7	0	0	0	0	0	0	0	0	2	0	3	2	0	0	0	0	0	0	0	0	0	0	327490	343690
C0JYZ2;D3DPG0;A0A0A0MTS7;Q8WZ42-5;Q8WZ42-11;Q8WZ42-4;Q8WZ42-7;Q8WZ42-2;Q8WZ42;Q8WZ42-8;Q8WZ42-13;Q8WZ42-12;D3DPF9;A0A0A0MRA3;Q8WZ42-3;Q8WZ42-10;Q8WZ42-9	Titin	TTN	0	0	0	0	0	0	1	1	0	1	1	1	0	0	0	0	0	0	0	0	0	0	0	1028700
A0A0A6YYH1;Q7Z6K5;Q7Z6K5-2	Arpin	C15orf38-AP3S2;ARPIN	0	0	0	0	0	0	0	0	0	0	1	0	0	0	0	0	0	0	0	0	0	0	160020	0
M9P9U0;A0A0A7C8J0		HLA-C	0	0	0	0	0	0	0	0	4	0	4	1	0	0	0	0	0	0	0	0	0	0	333340	0
B3KPZ8;A0A0K0K1H9;B4DVU1;A0A0B4J1R6;B3KSI4;B4E022;V9HWD9;Q53EM5;P29401;P29401-2	Transketolase	TKT;HEL107	1	2	2	2	0	0	0	0	1	0	0	0	0	0	0	0	0	0	0	0	0	0	0	0
B3KRC6;A0A0C4DFL7;Q16850;Q05D40;Q16850-2	Lanosterol 14-alpha demethylase	CYP51A1	0	0	0	0	0	0	0	0	0	0	4	0	0	0	0	0	0	0	0	0	0	0	1282800	0
A8K6X3;A0A0C4DG89;Q7L014;D3DQA6	Probable ATP-dependent RNA helicase DDX46	DDX46	0	0	0	4	1	4	0	0	0	0	1	0	0	0	0	302250	0	398880	0	0	0	0	0	0
F5GWX5;A0A0C4DGG9;Q14839;Q14839-2;B3KY63;Q659F1;K7EMY3;Q659D0;Q8TDI0	Chromodomain-helicase-DNA-binding protein 4;Chromodomain-helicase-DNA-binding protein 5	CHD4;DKFZp434K213;CHD5;DKFZp434P202	0	2	0	3	0	2	0	0	1	1	0	1	0	188230	0	677910	0	296910	0	0	0	0	0	0
B7Z5W0;A0A0C4DGH3;A8K033;Q9Y6R0;M0QXQ4;M0QYC2	Numb-like protein	NUMBL	1	0	0	0	0	0	0	0	4	0	3	0	0	0	0	0	0	0	0	0	865860	0	316970	0
A0A0C4DGN4;C3PTT6;G8H6I3;Q96DA0;I3L1H9;I3L3X0	Zymogen granule protein 16 homolog B	ZG16B;PAUF;EECP	0	0	0	0	0	2	0	0	0	0	0	0	0	0	0	0	0	0	0	0	0	0	0	0
A0A0C4DGS5;Q08379;Q08379-2	Golgin subfamily A member 2	GOLGA2	1	0	0	0	0	1	9	0	3	0	0	0	0	0	0	0	0	0	15028000	0	850520	0	0	0
N0E466;N0E4C7;Q5SRQ3;Q5SRQ6;N0E472;A0A0G2JM12;P67870	Casein kinase II subunit beta	CSNK2B;CSNK2B-LY6G5B-1181;CSNK2B-LY6G5B--991	0	0	0	0	0	0	0	0	0	0	1	0	0	0	0	0	0	0	0	0	0	0	334600	0
A0A0G2JMB2;Q9NPP6;Q7Z379;Q6MZV6;Q6P089;Q6MZX9;Q6ZVX0;Q7Z374;P01877;A0A075B6N7;Q6N041;Q6N091	Ig alpha-2 chain C region	DKFZp686K04218;DKFZp686L19235;IGH@;DKFZp686M08189;DKFZp686C02218;IGHA2;DKFZp686O16217;DKFZp686C02220	2	0	0	2	0	0	0	0	0	0	1	0	0	0	0	0	0	0	0	0	0	0	0	0
E7EXA8;E9PAL0;A0A0G2JPB4;P10163	Basic salivary proline-rich protein 4;Protein N1;Glycosylated protein A;Peptide P-D	PRB4	0	0	0	0	0	1	0	0	0	0	0	0	0	0	0	0	0	186740	0	0	0	0	0	0
A0A0J9YYL3;A0A0J9YXJ8;A0A0J9YVP6;A0A0J9YXX5;Q9UHX1-4;Q9UHX1-6;Q9UHX1-3;Q9UHX1-5;Q9UHX1-2;Q9UHX1;A0A0J9YVR6;E9PQ56;A0A0J9YWM1;H0YEM1	Poly(U)-binding-splicing factor PUF60	PUF60	0	1	3	1	0	0	0	0	0	0	0	0	0	0	270820	0	0	0	0	0	0	0	0	0
C9JB55;F8WCI6;B4DEX9;B4E1B2;Q06AH7;A0A0K0K1H8;P02787	Serotransferrin	TF	0	0	0	0	0	0	0	0	0	0	0	0	0	0	0	0	0	0	0	0	0	0	0	0
Q05DH1;A0A0K0K1K4;O14818-2;O14818;H0Y586;B0YJ74;A0A087WYS6;Q8TAA3-2;Q8TAA3-5;Q8TAA3;Q4G1B8	Proteasome subunit alpha type;Proteasome subunit alpha type-7;Proteasome subunit alpha type-7-like	PSMA7;PSMA8	0	0	0	1	0	1	0	0	0	0	0	0	0	0	0	0	0	0	0	0	0	0	0	0
Q68D11;A0A0R4J2E8;A8MXP9;P43243;Q68E03;Q9H4N1;D6R991;Q5CZA7;B3KM87;B4DRS1;D6REM6;P43243-2	Matrin-3	DKFZp686K23100;MATR3;DKFZp686L22104;DKFZp686K0542	1	2	2	0	0	0	0	0	0	0	0	0	0	0	102410	0	0	0	0	0	0	0	0	0
A8K1C3;A0A0S2Z3A2;Q5I0G1;H0YAJ5;G5E9Y1;B4E2F2;Q92870;Q92870-4;A0A0S2Z3A0;Q92870-3;Q92870-2	Amyloid beta A4 precursor protein-binding family B member 2	APBB2	0	0	0	0	0	0	0	0	3	0	1	0	0	0	0	0	0	0	0	0	1161400	0	0	0
A0A0S2Z3G9;O43707;H7C144;B4DSX0;F5GXS2;B4E337;Q96BG6;H9KV75;B7Z565;A0A024R694;O43707-3;O43707-2;P12814-2;P12814;P12814-3;P12814-4	Alpha-actinin-4;Alpha-actinin-1	ACTN4;ACTN1	2	2	2	0	0	0	0	0	0	0	2	0	0	0	0	0	0	0	0	0	0	0	127310	0
A0A0S2Z3K9;L7RT18;A0A0S2Z3Q4;P46108-2;P46108;I3L297	Adapter molecule crk	CRK	2	0	0	0	0	0	0	0	1	1	2	0	0	0	0	0	0	0	0	0	0	0	1085500	0
A0A0S2Z476;A0A0S2Z489;O00232	26S proteasome non-ATPase regulatory subunit 12	PSMD12	1	0	0	0	0	0	0	0	1	0	1	0	0	0	0	0	0	0	0	0	0	0	43733	0
Q8NHX6;Q53HJ4;B2R7C5;A0A0S2Z4T1;A0A0S2Z492;P25205	DNA helicase;DNA replication licensing factor MCM3	HCC5;MCM3	0	1	1	0	0	0	0	0	0	0	0	0	0	0	0	0	0	0	0	0	0	0	0	0
E7ETU5;F6Y5H0;A0A0S2Z499;B4DN88;A0A0S2Z4B3;P29558-2;P29558;E7EPF2;D3DPB2;C9J9B2;Q5CZ65;Q5CZ66;C9JIJ9;B4E2S3;Q6XE24-3;Q6XE24-4;Q6XE24-5;Q6XE24-2;Q6XE24	RNA-binding motif, single-stranded-interacting protein 1;RNA-binding motif, single-stranded-interacting protein 3	RBMS1;RBMS3	1	1	1	0	0	0	0	0	0	0	0	0	0	0	143070	0	0	0	0	0	0	0	0	0
B4E1E2;A0A0S2Z4Q4;A0A0S2Z4R4;O14964-2;O14964	Hepatocyte growth factor-regulated tyrosine kinase substrate	HGS	0	1	1	1	0	0	0	0	0	0	0	0	0	0	0	0	0	0	0	0	0	0	0	0
A0A0S2Z4Y8;A0A0S2Z4Z7;O43572;Q2XPN4;E7EMD6;A0A0S2Z513	A-kinase anchor protein 10, mitochondrial	AKAP10	0	0	0	0	0	0	0	0	8	0	0	0	0	0	0	0	0	0	0	0	3096200	0	0	0
C9IZL7;C9JYS8;A8K525;A0A0S2Z4Z9;Q15233-2;Q15233;A0A0S2Z4E7;H7C367	Non-POU domain-containing octamer-binding protein	NONO	0	2	2	1	0	0	0	0	0	0	0	0	0	303450	206990	0	0	0	0	0	0	0	0	0
A0A0S2Z575;A0A0S2Z583;Q8TC12-3;Q8TC12-2;Q8TC12	Retinol dehydrogenase 11	RDH11	0	0	0	0	0	0	0	0	0	0	1	0	0	0	0	0	0	0	0	0	0	0	219650	0
B4DY59;E9PF19;A0A0S2Z5F3;Q8N2L6;B2RB52;Q9Y4P3;B4DY50;Q96E41;A0A0S2Z5C1	Transducin beta-like protein 2	TBL2	0	0	0	0	0	0	0	0	0	0	4	0	0	0	0	0	0	0	0	0	0	0	1523800	0
B3KQF0;A0A0S2Z5M1;Q9UGP8;B3KNE7	Translocation protein SEC63 homolog	SEC63	1	1	1	0	0	0	0	0	2	0	34	0	0	0	0	0	0	0	0	0	131720	0	72302000	0
A0A0S2Z5V7;Q8TCT9-5;Q8TCT9;A0A075B6F6;A0A0S2Z6F0;Q8TCT9-4;Q8TCT9-2	Minor histocompatibility antigen H13	HM13	0	0	0	0	0	0	0	0	3	1	6	0	0	0	0	0	0	0	0	0	236140	0	3303100	0
Q5QP23;A0A0U1RQH7;H0Y4X3;B7Z4L7;Q6N037;Q7Z3L0;E1P5S2;G3XAC6;B4DRA0;B4DLM0;B3KWX7;Q68DD9;B4E1M7;Q14498-3;Q14498-2;Q14498;Q5QP22;Q6MZY7	RNA-binding protein 39	RBM39;DKFZp686A11192;DKFZp781I1140;RNPC2;DKFZp781C0423;DKFZp686C17209	0	0	0	1	0	0	0	0	0	0	0	0	0	0	0	0	0	0	0	0	0	0	0	0
A0A0U1RQQ9;Q6P3W7;F8VSC5	SCY1-like protein 2	SCYL2	1	0	0	0	0	0	0	0	9	0	0	0	0	0	0	0	0	0	0	0	4413000	0	0	0
A0A0U1RR61;A6NGW4;A0A0U1RRG4;A6NFI1;Q6ICV6;P78381-3;P78381-2;P78381	UDP-galactose translocator	SLC35A2	0	0	0	0	0	0	0	0	1	0	0	1	0	0	0	0	0	0	0	0	0	0	0	286640
Q5U0A0;A0A109NGN6;P28066	Proteasome subunit alpha type;Proteasome subunit alpha type-5	PSMA5	0	0	0	1	0	0	0	0	0	0	1	0	0	0	0	0	0	0	0	0	0	0	0	0
A0A140TA76;Q8ND56-3;Q8ND56-2;Q8ND56;K7EMZ9;I3L4Q1	Protein LSM14 homolog A	LSM14A	3	0	2	0	0	0	0	0	0	0	0	0	0	0	606510	0	0	0	0	0	0	0	0	0
F8WC54;A0AVL1;Q13443-2;Q13443	Disintegrin and metalloproteinase domain-containing protein 9	ADAM9	0	0	0	0	0	0	0	0	1	0	1	0	0	0	0	0	0	0	0	0	0	0	55991	0
F8WF48;A0JLN5;R9WWI7;Q99442;F8WCJ7;Q3KR08;D3DNQ1	Translocation protein SEC62	SEC62;TLOC1	0	0	0	0	0	0	0	0	0	0	2	0	0	0	0	0	0	0	0	0	0	0	677760	0
A0JLQ2;E7ERX9;D3DSU3;Q9NQT8	Kinesin-like protein;Kinesin-like protein KIF13B	KIF13B	0	1	1	0	0	0	0	0	0	0	0	0	0	0	0	0	0	0	0	0	0	0	0	0
A0JLQ5;Q8TDN6	Ribosome biogenesis protein BRX1 homolog	BXDC2;BRIX1	1	0	0	1	0	0	0	0	0	0	0	0	0	0	0	0	0	0	0	0	0	0	0	0
A0JNW5;Q63HQ7;A0A0C4DGH6;A0JNW5-2	UHRF1-binding protein 1-like	UHRF1BP1L;DKFZp686A1736	0	0	0	0	0	0	0	0	4	0	0	0	0	0	0	0	0	0	0	0	994280	0	0	0
A6QRG9;E2PU09;A0PK02;O15031	Plexin-B2	PLXNB2	0	0	0	0	0	0	0	0	0	0	0	0	0	0	0	0	0	0	0	0	0	0	0	0
A1A5D9-2;A1A5D9	Bicaudal D-related protein 2	CCDC64B	0	0	0	0	0	0	0	0	1	0	0	0	0	0	0	0	0	0	0	0	222900	0	0	0
A2A2V2;P42696;P42696-2;Q5TCT4	RNA-binding protein 34	RBM34	0	0	0	1	1	1	0	0	2	1	0	0	0	0	0	0	0	0	0	0	355480	0	0	0
Q96DV6;A2A3R6;P62753;A2A3R5	40S ribosomal protein S6	RPS6	0	0	0	1	0	0	0	0	7	0	6	2	0	0	0	0	0	0	0	0	4618200	0	1222000	972960
A2NX49			80	43	65	92	78	55	26	41	49	47	8	38	0	0	0	349050	0	0	0	0	0	0	0	0
Q5T7N0;B3KTM6;A2RUM7;Q59GX9;P46777;Q9BUV4	60S ribosomal protein L5	RPL5	1	0	1	2	0	0	0	0	0	0	0	1	0	0	0	432670	0	0	0	0	0	0	0	0
A3R0T8;P10412;Q4VB24;B2R984;A3R0T7;P16402	Histone H1.4;Histone H1.3	HIST1H1E;HIST1H1D	0	15	18	21	18	14	16	18	24	19	22	20	0	56405000	56189000	673730000	487410000	143160000	273560000	101700000	1437400000	197780000	386290000	636260000
E9PMY4;C9JNM6;C9JA65;Q75M98;Q75M99;A4D0U1;O00458-2;O00458	Interferon-related developmental regulator 1	IFRD1	0	0	0	1	0	0	0	0	0	0	0	0	0	0	0	0	0	0	0	0	0	0	0	0
B7Z5J4;A4D1M3;Q9UI42-2;Q9UI42;B7Z577	Carboxypeptidase A4	CPA4	1	0	0	0	0	0	0	0	0	1	1	0	0	0	0	0	0	0	0	0	0	0	0	0
Q9UES0;A4D2J0;O15498;B5BU81;O15498-2	Synaptobrevin homolog YKT6	YKT6	0	0	0	1	0	0	0	3	13	6	13	4	0	0	0	0	0	0	0	699780	8979600	4486000	31817000	874080
A4D2N6;Q9H9J4-2;Q9H9J4;A4D2N7;C9JPC9;B4DWG7	Ubiquitin carboxyl-terminal hydrolase;Ubiquitin carboxyl-terminal hydrolase 42	USP42	0	0	0	2	2	0	0	0	7	3	3	3	0	0	0	495450	309010	0	0	0	1344600	594010	322100	443790
H0Y6N5;H0Y742;A7MCZ7;E9PHI4;A4D2Q0;O94901-8;O94901;O94901-9;H7C2K3;O94901-6;O94901-5	SUN domain-containing protein 1	SUN1;UNC84A	0	0	0	0	0	0	0	0	0	0	5	0	0	0	0	0	0	0	0	0	0	0	714770	0
A4FU77;O75643;Q9H8B9;O75643-2	U5 small nuclear ribonucleoprotein 200 kDa helicase	SNRNP200	0	1	1	0	0	0	0	0	0	0	0	0	0	0	51323	0	0	0	0	0	0	0	0	0
A6NEM2;P51610-2;P51610;P51610-4;Q05C05;P51610-3	Host cell factor 1;HCF N-terminal chain 1;HCF N-terminal chain 2;HCF N-terminal chain 3;HCF N-terminal chain 4;HCF N-terminal chain 5;HCF N-terminal chain 6;HCF C-terminal chain 1;HCF C-terminal chain 2;HCF C-terminal chain 3;HCF C-terminal chain 4;HCF C-terminal chain 5;HCF C-terminal chain 6	HCFC1	1	2	2	1	0	0	0	0	1	0	1	0	0	260920	229900	0	0	0	0	0	0	0	0	0
H3BMT0;H3BTV5;H3BU16;A6NGP5;H3BMV3;B4DL85;Q9H910-2;Q9H910;Q9H910-3	Hematological and neurological expressed 1-like protein	HN1L	0	0	0	0	0	0	0	0	1	0	1	0	0	0	0	0	0	0	0	0	0	0	116510	0
E9PS11;A6NGW1;A8K509;O95070	Protein YIF1A	YIF1A	0	0	0	0	0	0	0	0	1	1	1	0	0	0	0	0	0	0	0	0	0	0	416960	0
A6NHV6;Q0IJ49;B4DZM6;Q99640-4;Q99640-2;Q99640-3;Q99640;I3L1H7;I3L4K3;I3L3P0;I3L136	Membrane-associated tyrosine- and threonine-specific cdc2-inhibitory kinase	PKMYT1	0	0	0	0	0	0	0	0	0	0	2	0	0	0	0	0	0	0	0	0	0	0	297330	0
B3KTG4;A6NJA2;D3DUG9;B2RD79;P54578-2;P54578-3;P54578;J3QQT6;J3KS55	Ubiquitin carboxyl-terminal hydrolase;Ubiquitin carboxyl-terminal hydrolase 14	USP14	1	1	1	1	0	0	0	0	1	0	2	0	0	0	0	0	0	0	0	0	0	0	358100	0
J3KNE0;A6NKT7;Q7Z3J3;B4DZH4;J3KQ37;V9HWE4;Q99666;O14715	RanBP2-like and GRIP domain-containing protein 3;RanBP2-like and GRIP domain-containing protein 4;RANBP2-like and GRIP domain-containing protein 5/6;RANBP2-like and GRIP domain-containing protein 8	RGPD3;RGPD4;RGPD8;HEL161;RGPD5	7	9	9	2	1	1	0	0	0	1	3	0	0	0	0	0	0	0	0	0	0	0	0	0
A6NLM8;P51571	Translocon-associated protein subunit delta	SSR4	0	0	0	0	0	0	0	0	0	0	0	0	0	0	0	0	0	0	0	0	0	0	0	0
A6PVX3;Q5VWC4;P55036-2;P55036	26S proteasome non-ATPase regulatory subunit 4	PSMD4	1	0	0	0	0	0	0	0	0	0	2	0	0	0	0	0	0	0	0	0	0	0	652270	0
Q9H835;Q569I6;A7E234;Q9H582-2;Q9H582	Zinc finger protein 644	ZNF644	0	0	0	0	0	0	0	0	0	0	0	0	0	0	0	0	0	0	0	0	0	0	0	0
A7E2E5;Q13370;Q13370-2	cGMP-inhibited 3,5-cyclic phosphodiesterase B	PDE3B	0	0	0	0	0	0	0	0	1	1	5	1	0	0	0	0	0	0	0	0	0	0	1467500	0
A8K0F7;Q8N0U8	Vitamin K epoxide reductase complex subunit 1-like protein 1	VKORC1L1	0	0	0	0	0	0	0	0	0	0	1	0	0	0	0	0	0	0	0	0	0	0	201390	0
A8K369;B4DN92;A8K285;A8K0M6;Q8NBN3-3;Q8NBN3;H3BMU0;Q8NBN3-2	Transmembrane protein 87A	TMEM87A	0	0	0	0	0	0	0	0	0	0	0	4	0	0	0	0	0	0	0	0	0	0	0	1999500
C9JIY9;C9IYQ7;F8WCF5;F8WEL4;A8K0N6;A8K3Z5;Q8NFH5-2;Q8NFH5;C9JWU7	Nucleoporin NUP53	NUP35	0	0	0	0	0	0	0	0	0	0	2	0	0	0	0	0	0	0	0	0	0	0	478550	0
A8K168;P48163-2;P48163;Q8WVX2;B4DX99	Malic enzyme;NADP-dependent malic enzyme	ME1	0	0	0	0	0	0	0	0	0	0	1	0	0	0	0	0	0	0	0	0	0	0	0	0
H3BM38;A8K287;O00161;H3BNE1;H3BR18;H3BPJ0;A0A024R9R8;O00161-2	Synaptosomal-associated protein;Synaptosomal-associated protein 23	SNAP23	0	0	0	0	0	0	0	0	3	0	0	0	0	0	0	0	0	0	0	0	944620	0	0	0
B4DP10;A8K2G0;O15126;Q96AZ4;A0A087WU14;B4E2V7;A0A087WXB0	Secretory carrier-associated membrane protein 1	SCAMP1	0	0	0	0	0	0	0	0	3	0	2	2	0	0	0	0	0	0	0	0	3017800	0	201950	346730
A8K2S1;P47712;B4DZI4	Cytosolic phospholipase A2;Phospholipase A2;Lysophospholipase	PLA2G4A	1	2	1	0	0	0	0	0	1	0	1	0	0	0	0	0	0	0	0	0	0	0	192310	0
Q2TTR7;A8K2T7;P00533;E9PFD7;F2YGG7;A9CB80;B7Z2I3;E7BSV0;Q59FL8;Q504U8;A0A0B4J1Y5;P00533-4;P00533-3;Q68GS6	Receptor protein-tyrosine kinase;Epidermal growth factor receptor	EGFR	0	0	0	1	0	0	0	0	14	5	18	5	0	0	0	0	0	0	0	0	3478100	1296300	7022600	1915200
A8K2U0;H0YGG5;A8K2U0-2;Q6ZWK7	Alpha-2-macroglobulin-like protein 1	A2ML1	0	0	0	1	0	1	0	0	0	0	0	0	0	0	0	0	0	0	0	0	0	0	0	0
J3KNN7;A8K2W4;Q59H81;Q7Z569-2;Q7Z569	BRCA1-associated protein	BRAP	0	1	0	0	0	0	0	0	0	0	0	0	0	0	0	0	0	0	0	0	0	0	0	0
H0YD13;H0Y2P0;B4DN59;A8K309;P16070-18;P16070-12;P16070-14;P16070-13;P16070-11;P16070-10;P16070-16;P16070-8;P16070-17;P16070-6;P16070-4;P16070-3;P16070-7;P16070-5;P16070;H0YDX6;H0YDW7;H0YCV9;H0Y5E4;P16070-15;P16070-9;E9PKC6;H0YD17	CD44 antigen	CD44	0	0	0	0	0	0	0	0	3	0	3	4	0	0	0	0	0	0	0	0	1236200	0	813450	2832800
Q59H30;A8K383;P18850	Cyclic AMP-dependent transcription factor ATF-6 alpha;Processed cyclic AMP-dependent transcription factor ATF-6 alpha	ATF6	0	0	0	0	0	0	0	0	0	0	2	0	0	0	0	0	0	0	0	0	0	0	257320	0
B7Z2F4;B7Z9L0;B7Z2Z8;A8K3C3;P50991-2;P50991	T-complex protein 1 subunit delta	CCT4	0	2	2	1	0	0	0	0	0	0	0	0	0	425690	169460	0	0	0	0	0	0	0	0	0
Q6PKC2;Q86Y74;A8K3C5;J3KPP4;O95232;D6RDI2;B4DJ96	Luc7-like protein 3	CROP;LUC7L3	0	0	0	0	0	0	0	0	0	0	0	0	0	0	0	0	0	0	0	0	0	0	0	0
A8K3M3;P18031;B4DSN5	Tyrosine-protein phosphatase non-receptor type;Tyrosine-protein phosphatase non-receptor type 1	PTPN1	0	1	1	0	0	0	0	0	8	10	17	1	0	0	0	0	0	0	0	0	2953900	10717000	46444000	0
A8K3Q9;E7EPB3;A0PJ62;B7Z6S8;A8K7N0;Q6IPH7;P50914	60S ribosomal protein L14	RPL14	1	1	0	1	1	0	1	1	4	1	4	2	0	0	0	0	0	0	0	0	1857100	0	21648000	0
Q70T18;Q59H57;B4DR70;A8K4H1;Q8TBR3;Q6IBQ5;H3BPE7;Q13344;P35637-2;P35637	RNA-binding protein FUS	FUS	0	1	1	0	0	2	0	0	0	0	1	0	0	0	0	0	0	0	0	0	0	0	0	0
Q53HG5;A8K4K9;Q15006	ER membrane protein complex subunit 2	EMC2	0	0	0	0	0	0	0	0	0	0	3	0	0	0	0	0	0	0	0	0	0	0	832770	0
A8K556;Q8NFJ5	Retinoic acid-induced protein 3	GPRC5A	0	0	0	0	0	0	0	0	6	0	0	0	0	0	0	0	0	0	0	0	6108900	0	0	0
A8K5I6;Q9UBG3	Cornulin	CRNN	0	0	1	0	0	0	0	0	0	0	0	0	0	0	0	0	0	0	0	0	0	0	0	0
A8K5M4;Q13177;H0YCG5;B7Z302;E9PM17;B7Z3K0;B3KNX7;Q9Y6B5;A0A024R5P0;A8KAN3;Q13153;Q13153-2	Non-specific serine/threonine protein kinase;Serine/threonine-protein kinase PAK 2;PAK-2p27;PAK-2p34;Serine/threonine-protein kinase PAK 1	PAK2;PAK1	0	0	0	0	0	0	0	0	2	0	2	0	0	0	0	0	0	0	0	0	303350	0	368560	0
A8K7W3;A8K5T7;Q9Y2Z0-2;Q9Y2Z0	Suppressor of G2 allele of SKP1 homolog	SUGT1	1	0	0	1	1	0	0	0	0	0	1	0	0	0	0	0	0	0	0	0	0	0	0	0
J3KS81;Q53EQ5;A8K610;B4DF33;Q8N511;J3KRW7	Transmembrane protein 199	TMEM199	0	0	0	0	0	0	0	0	1	1	2	0	0	0	0	0	0	0	0	0	0	0	800090	0
A8K613;Q7Z3D4	LysM and putative peptidoglycan-binding domain-containing protein 3	LYSMD3	0	0	0	0	0	0	0	0	0	0	1	0	0	0	0	0	0	0	0	0	0	0	244550	0
V9HW72;A8K690;P31948-3;P31948;P31948-2;F5H783	Stress-induced-phosphoprotein 1	HEL-S-94n;STIP1	1	4	2	1	2	0	0	0	0	0	0	0	0	591970	0	0	0	0	0	0	0	0	0	0
A8K6M0;A8K6I6;Q9NZ52-2;Q9NZ52;J3QRS8;J3KTR5;B7Z9A2;B7Z7R9;B7Z1E9;J3QS87;B7Z456;J3KSS7;Q9NZ52-3;Q9NZ52-4	ADP-ribosylation factor-binding protein GGA3	GGA3	1	0	0	0	0	0	0	0	2	0	0	0	0	0	0	0	0	0	0	0	177010	0	0	0
J3KMW2;G3V5I2;Q5TZX9;B2RE64;A8K6M4;Q9UEU0	Vesicle transport through interaction with t-SNAREs homolog 1B	VTI1B	0	0	0	0	0	0	0	0	0	0	1	0	0	0	0	0	0	0	0	0	0	0	125230	0
C9JA69;A8K6U2;Q8WY36-2;Q8WY36;D3DN56;Q9H6A7	HMG box transcription factor BBX	BBX	0	0	0	3	2	1	0	0	3	0	2	0	0	0	0	553390	597480	0	0	0	0	0	0	0
B3KQH1;A8K6V3;Q15393;B3KM77;Q15393-3	Splicing factor 3B subunit 3	SF3B3	0	1	1	2	0	0	0	0	0	0	0	0	0	0	0	0	0	0	0	0	0	0	0	0
B4DP15;B4DNI0;B0UZZ8;A8K806;A0A140T9L0;A0A0G2JJL1;A8K9A1;O15213;H0Y6G3	WD repeat-containing protein 46	C6orf11;WDR46	0	0	0	3	3	0	0	0	0	0	0	0	0	0	0	370820	555190	0	0	0	0	0	0	0
A8K818;O15446;O15446-2;Q05BI1;A0JLT1	DNA-directed RNA polymerase I subunit RPA34	CD3EAP	1	0	0	1	1	2	0	0	0	0	0	1	0	0	0	0	0	540750	0	0	0	0	0	0
A8K8N3;Q96R06	Sperm-associated antigen 5	SPAG5	0	0	1	0	0	0	0	0	0	0	0	0	0	0	0	0	0	0	0	0	0	0	0	0
A8K9T9;A8K8N7;O15067;J3KT98;B4DJ26	Phosphoribosylformylglycinamidine synthase	PFAS	1	2	2	0	0	0	0	0	0	0	0	0	0	201680	191730	0	0	0	0	0	0	0	0	0
A8K930;Q8NDI1-3;Q8NDI1-2;Q8NDI1	EH domain-binding protein 1	EHBP1	1	0	0	0	0	0	0	0	7	1	5	0	0	0	0	0	0	0	0	0	1514500	0	1262200	0
A8K964;Q9H307;Q9H307-2	Pinin	PNN	0	1	0	4	4	1	0	0	0	0	0	0	0	0	0	1000900	2174700	0	0	0	0	0	0	0
G3V5X6;G3V3K6;G3V251;B4DMJ1;B4DSU6;G3V555;G3V575;G3V576;G3V4W0;B4DY08;B2R5W2;G3V4C1;D3DPI2;B3KX96;B2R603;G3V2Q1;A8K9A4;P07910-4;P07910-2;P07910;G3V2H6;G3V4M8;Q569J8;Q6PKD2;A0A0G2JPF8;A0A0G2JNQ3;P0DMR1;O60812;B7ZW38;B2RXH8	Heterogeneous nuclear ribonucleoproteins C1/C2;Heterogeneous nuclear ribonucleoprotein C-like 4;Heterogeneous nuclear ribonucleoprotein C-like 1;Heterogeneous nuclear ribonucleoprotein C-like 3;Heterogeneous nuclear ribonucleoprotein C-like 2	HNRNPC;hCG_1641229;HNRPC;HNRPCL1;HNRNPCL4;HNRNPCL1;HNRNPCL3;HNRNPCL2	1	2	1	2	0	0	0	0	0	0	0	0	0	629630	0	248770	0	0	0	0	0	0	0	0
Q0EFA5;A8K9C1;Q2L6G8;M1SWB8;G8JLG2;D2IYL2;Q15517	Corneodesmosin	S;CDSN	1	1	2	2	1	1	0	0	1	1	1	0	0	0	122560	936820	0	0	0	0	0	0	0	0
A8K9K6;O00567;A0PJ92;H0YDU4	Nucleolar protein 56	NOP56	0	4	5	17	12	10	3	6	12	11	12	6	0	654820	415660	6421100	8644000	9954000	1477500	1751700	6473100	5170800	3320400	3304400
A8KA05;Q9H9G7;B4E1P5;Q9H9G7-2;B4DY67	Protein argonaute-3;Protein argonaute	EIF2C3;AGO3	11	8	11	9	8	6	0	0	0	0	0	0	0	0	113530	0	0	0	0	0	0	0	0	0
A8KAH1;P48651;Q9BSY0;P48651-3;P48651-2	Phosphatidylserine synthase 1	PTDSS1	0	0	0	0	0	0	0	0	1	0	4	0	0	0	0	0	0	0	0	0	0	0	5528100	0
A8KAQ6;Q9Y679-2;Q9Y679;B4E3W1;Q68CX8;Q9Y679-3	Ancient ubiquitous protein 1	AUP1;DKFZp686P12272	0	0	0	0	0	0	0	0	10	6	15	1	0	0	0	0	0	0	0	0	1464000	1919500	19575000	0
D5FZW3;E9M263;Q9BXA2;Q9UBV6;Q14484;A9YUX2;B5ANL9;Q9UP81;F8W6P5;Q4TZM4;Q9BWU5;Q8IZI0;Q8IUL9;Q6V0K9;Q52MT0;Q3LR79;Q0Z944;E9NGZ5;B3VL31;B3VL05;Q9BWV6;Q9GZL9;B3VL86;D9YZU5;C8C504;Q14473;P68871;Q9H1I6;J7LKS8;B3VL12;O95408;A0A140KFU0;Q3Y9I8;Q4TWB7;B3VL17	Hemoglobin subunit beta;LVV-hemorphin-7;Spinorphin	HBB	0	0	0	1	0	1	0	0	0	0	0	0	0	0	0	0	0	0	0	0	0	0	0	0
Q14779;B4DVP3;Q92827;B0I1T1;Q6ZNI9;Q4KMR3;Q4LE34;O00160;Q12965	Unconventional myosin-If;Unconventional myosin-Ie	MYO1F;FLJ00395;MYO1E;MYO1F variant protein	1	0	1	0	0	0	0	0	0	0	0	0	0	0	40185	0	0	0	0	0	0	0	0	0
B0YIW5;P48444;Q6MZV5;B0YIW6;Q6P1Q5;P48444-2	Coatomer subunit delta	ARCN1;DKFZp686M09245	1	0	0	0	0	0	0	0	3	0	5	3	0	0	0	0	0	0	0	0	388070	0	663980	481080
B1AJQ6;B4DSZ1;Q6LEU0;Q86Y82	Syntaxin-12	STX12	0	0	0	0	0	0	0	0	1	0	0	0	0	0	0	0	0	0	0	0	145090	0	0	0
B4DPT4;Q6NT82;Q541S4;Q548C9;B1AMS2;Q6B514;B4DZW0;Q8NFH9;Q14141-2;Q14141-4;Q14141;Q8NFI1;B4E049;Q8NFI2;Q8NFI0;Q14141-3	Septin-6	2017-09-06	0	0	0	0	0	0	0	0	0	0	0	0	0	0	0	0	0	0	0	0	0	0	0	0
E9PPJ9;B1B1I7;G5E9D4;Q96EB1;Q96EB1-3;Q96EB1-2	Elongator complex protein 4	ELP4	0	2	2	0	0	0	0	0	0	0	0	0	0	221150	237020	0	0	0	0	0	0	0	0	0
M0R0P7;M0R3D6;M0R1A7;M0R117;B4DM74;B2R4C0;Q02543;Q32XH3;B4DM94;B4DUV3;Q53HD3	60S ribosomal protein L18a	RPL18A	0	1	1	0	0	0	0	0	1	1	2	0	0	0	0	0	0	0	0	0	0	0	463960	0
B2R4C5;P61626;F8VV32;A0A0B4J259	Lysozyme;Lysozyme C	LYZ	0	1	1	2	1	3	0	0	0	0	0	0	0	0	0	1040600	0	2165900	0	0	0	0	0	0
B2R4M6;P06702	Protein S100;Protein S100-A9	S100A9	1	2	0	3	0	3	1	1	1	1	2	1	0	1138500	0	1090900	0	1265100	0	0	0	0	0	0
V9HWH9;B2R5H0;P31949	Protein S100;Protein S100-A11;Protein S100-A11, N-terminally processed	HEL-S-43;S100A11	0	0	0	0	1	0	0	0	0	0	0	0	0	0	0	0	0	0	0	0	0	0	0	0
B7Z3V9;B2R5T1;B7Z3W6;P05129-2;P05129;B7Z870	Protein kinase C;Protein kinase C gamma type	PRKCG	1	0	1	0	0	0	1	1	1	1	1	1	0	0	0	0	0	0	0	0	0	0	0	12704000
X1WI22;D6RAA2;Q5SQT8;D6RDB2;D6RD69;Q8NG23;Q6FID4;Q5SQT9;Q53F37;B2R679;Q9Y6B6;Q9NR31	GTP-binding protein SAR1b;GTP-binding protein SAR1a	SAR1A;SAR1B;SARA1	0	0	0	0	0	0	0	0	0	1	1	0	0	0	0	0	0	0	0	0	0	0	748860	0
B3KSV9;B2R6A3;O14745;J3QRP6;O14745-2	Na(+)/H(+) exchange regulatory cofactor NHE-RF;Na(+)/H(+) exchange regulatory cofactor NHE-RF1	SLC9A3R1	0	0	0	0	0	0	0	0	2	0	0	0	0	0	0	0	0	0	0	0	448030	0	0	0
B2R6E5;Q59ED7;P16435;Q63HL4;A8K3B4;H0Y4R2;B4DJI8;E7EMD0;B4DKM8;B4DDH3;B4E305	NADPH--cytochrome P450 reductase	POR;DKFZp686G04235	0	0	0	0	0	0	0	0	10	9	32	6	0	0	0	0	0	0	0	0	643990	5109800	57989000	740390
C9J3L8;C9J5W0;B2R6N9;E9PAL7;C9IZQ1;P43307;P43307-2	Translocon-associated protein subunit alpha	SSR1	0	0	0	0	0	0	0	0	0	1	2	0	0	0	0	0	0	0	0	0	0	0	6776800	0
Q53FC7;B3KSM6;B2R6X5;P17066;B4DHP5;P48741	Heat shock 70 kDa protein 6;Putative heat shock 70 kDa protein 7	HSPA6;HSPA7	9	8	9	10	4	4	0	0	4	2	5	2	0	0	0	0	0	0	0	0	0	0	0	0
B2R7B5			1	0	1	0	0	0	0	0	1	0	0	0	0	0	0	0	0	0	0	0	79323	0	0	0
Q3B7J4;B2R7I1;C9JYA1;O15504-2;O15504;B4DT96	Nucleoporin-like protein 2	NUPL2	1	0	0	0	0	0	0	0	0	0	3	0	0	0	0	0	0	0	0	0	0	0	1005500	0
Q6FGU7;Q53EX5;B2R7I9;O14966;E9PL56;A0A024R191;Q7Z4W7;B2R5I8;O14966-2;P57729;Q13637	Ras-related protein Rab-7L1;Ras-related protein Rab-38;Ras-related protein Rab-32	RAB7L1;RAB29;RAB38;RAB32	0	0	0	0	0	0	0	0	2	1	2	0	0	0	0	0	0	0	0	0	139130	0	672290	0
B2R853			34	25	31	35	29	25	18	24	19	25	28	27	0	0	0	0	0	0	0	0	0	0	0	0
B4DUP1;B2R892;P06732;B4DNF8	Creatine kinase M-type;Creatine kinase M-type, N-terminally processed	CKM	0	0	0	0	0	0	0	0	0	0	0	0	0	0	0	0	0	0	0	0	0	0	0	0
Q05CK9;B7Z645;Q59GL1;B2R8Z8;O60506-4;O60506-3;O60506-2;O60506;O60506-5;F6UXX1	Heterogeneous nuclear ribonucleoprotein Q	SYNCRIP	2	2	3	0	0	2	0	0	0	0	0	0	0	0	0	0	0	0	0	0	0	0	0	0
M0QXS5;B2R959;Q6NTA2;P14866-2;P14866;B4DVF8;M0R1W6;B4DPK8	Heterogeneous nuclear ribonucleoprotein L	HNRNPL	0	4	4	0	0	0	0	0	0	0	0	0	0	775710	460510	0	0	0	0	0	0	0	0	0
B2RAK1;Q9UIQ6-3;Q9UIQ6-2;Q9UIQ6	Leucyl-cystinyl aminopeptidase;Leucyl-cystinyl aminopeptidase, pregnancy serum form	LNPEP	0	0	0	0	0	0	0	0	4	0	6	1	0	0	0	0	0	0	0	0	528490	0	750790	0
E7EN73;B2RBC8;Q8IZA0-2;Q8IZA0;H0Y4S8;C9J519;Q9H9L2;B1AN15;Q8IZA0-3	Dyslexia-associated protein KIAA0319-like protein	KIAA0319L	0	0	0	0	0	0	0	0	0	0	0	4	0	0	0	0	0	0	0	0	0	0	0	2395800
Q6NVI4;B4E266;B4DER1;B2RCM2;Q9P2J5-2;Q9P2J5	Leucine--tRNA ligase, cytoplasmic	LARS	0	0	1	0	0	0	0	0	0	0	0	0	0	0	73046	0	0	0	0	0	0	0	0	0
E7ET92;B4DKJ8;B2RDK3;Q9H1P3-2;Q9H1P3;H0Y7X4;A0A087WTV1	Oxysterol-binding protein;Oxysterol-binding protein-related protein 2	OSBPL2	0	0	0	0	0	0	0	0	0	0	2	0	0	0	0	0	0	0	0	0	0	0	487950	0
B2RDV7;Q96G46-2;Q96G46	tRNA-dihydrouridine(47) synthase [NAD(P)(+)];tRNA-dihydrouridine(47) synthase [NAD(P)(+)]-like	DUS3L	0	0	0	0	0	0	0	0	0	0	0	0	0	0	0	0	0	0	0	0	0	0	0	0
B4DKZ9;B3KTN2;Q5M7Z9;B2RDX5;Q53GX7;P26639;P26639-2	Threonine--tRNA ligase, cytoplasmic	TARS	1	1	0	1	0	1	0	0	0	0	1	0	0	0	0	0	0	153820	0	0	0	0	0	0
B4DNY3;B4DNW7;B4DI38;D3DPU2;B2RDY9;Q01518-2;Q01518;Q5T0R7;Q5T0R6;Q5T0R5;Q5T0R4;Q5T0R3;Q5T0R2;Q5T0R1;Q5T0R9;B4DUZ8;B4DNA3	Adenylyl cyclase-associated protein;Adenylyl cyclase-associated protein 1	CAP1	0	2	0	0	0	0	0	0	1	0	0	0	0	168090	0	0	0	0	0	0	0	0	0	0
B2RP65;Q7Z7A1-5;Q7Z7A1;A0A024R846;Q5JVD3;B4DM77;Q7Z7A1-4;Q7Z7A1-3;Q7Z7A1-2	Centriolin	CEP110;CNTRL;hCG_30338	0	0	0	1	0	0	0	0	0	0	0	0	0	0	0	0	0	0	0	0	0	0	0	0
B7Z6D5;B3GQE6;Q96GQ7;A0A087X059	Probable ATP-dependent RNA helicase DDX27	DDX27	0	0	0	0	0	0	0	0	7	0	4	6	0	0	0	0	0	0	0	0	1587200	0	466520	2386700
Q53GG3;B3KN57;B3KML1;O60749-2;O60749	Sorting nexin-2	SNX2	0	1	1	0	0	0	0	0	2	0	0	2	0	0	0	0	0	0	0	0	271770	0	0	0
B3KNF6;B4DR61;P61619;P61619-3	Protein transport protein Sec61 subunit alpha isoform 1	SEC61A1	0	0	0	0	0	0	0	0	0	0	3	0	0	0	0	0	0	0	0	0	0	0	633880	0
B3KNM6;O75844	CAAX prenyl protease 1 homolog	ZMPSTE24	0	0	0	0	0	0	0	0	0	0	2	0	0	0	0	0	0	0	0	0	0	0	373430	0
B3KP18;Q6NUQ1	RAD50-interacting protein 1	RINT1	0	0	0	0	0	0	0	0	0	0	3	0	0	0	0	0	0	0	0	0	0	0	433360	0
B4DQ43;B4DMV0;B3KPV9;I3L4C2;Q9UQB8-3;Q9UQB8-5;Q9UQB8-4;Q9UQB8-6;Q9UQB8-2;Q9UQB8;I3L4A3;I3L526;I3L0Y9;I3L125;I3L327;I3L1C8;I3L3C6;I3L2M4;B4DWA1	Brain-specific angiogenesis inhibitor 1-associated protein 2	BAIAP2	0	0	0	0	0	0	0	0	1	0	0	0	0	0	0	0	0	0	0	0	0	0	0	0
B3KQE9;O75427;B4DYF8	Leucine-rich repeat and calponin homology domain-containing protein 4	LRCH4	0	0	0	0	0	0	0	0	0	2	1	0	0	0	0	0	0	0	0	0	0	0	219690	0
B4DWS6;B3KQJ0;D3DR22;Q53GQ0	Very-long-chain 3-oxoacyl-CoA reductase	HSD17B12	0	0	0	0	0	0	0	0	0	0	1	0	0	0	0	0	0	0	0	0	0	0	121780	0
Q69YM5;B3KRJ9;Q8WXA9;Q8WXA9-2	Splicing regulatory glutamine/lysine-rich protein 1	DKFZp667P103;SREK1	0	0	0	1	1	0	0	0	0	0	0	0	0	0	0	0	61295	0	0	0	0	0	0	0
Q658W7;Q659A9;B3KRU1;Q7L1W4;Q53GZ4	Volume-regulated anion channel subunit LRRC8D	DKFZp666L2010;DKFZp547I0910;LRRC8D	0	0	0	0	0	0	0	0	1	0	2	0	0	0	0	0	0	0	0	0	0	0	289370	0
B3KRZ9;B3KUH0;Q8WUX9;B3KMN6	Charged multivesicular body protein 7	CHMP7	0	0	0	0	0	0	0	0	0	0	2	0	0	0	0	0	0	0	0	0	0	0	218940	0
Q6IBP2;B3KSE0;P30519;A0A087WT44;Q6FHB5;P30519-2;Q53HF1;I3L159;I3L1F5	Heme oxygenase 2	HMOX2	0	0	0	0	0	0	0	0	1	1	13	0	0	0	0	0	0	0	0	0	0	0	8151900	0
B4DMT5;B3KSH1;O00303;B4DEW9;H0YDT6	Eukaryotic translation initiation factor 3 subunit F	EIF3F	1	1	1	3	2	1	0	0	2	0	2	0	0	0	0	342860	281830	0	0	0	145850	0	244090	0
B3KSL2;Q2TUW9;W8QEY1			0	0	0	1	0	2	0	0	0	0	0	0	0	0	0	0	0	237250	0	0	0	0	0	0
B3KT59;H0YH87;F8WB06;F8VQP2;Q2M2R5;V9GY86;Q99700-2;Q99700-5;Q99700-4;Q99700;F8VRK6	Ataxin-2	ATXN2	1	2	1	0	0	0	0	0	0	0	0	0	0	228720	0	0	0	0	0	0	0	0	0	0
B3KTA3;Q16658;B3KTM9	Fascin	FSCN1	0	2	2	2	0	1	0	0	0	0	0	0	0	0	243330	0	0	0	0	0	0	0	0	0
B4DEI3;B3KTS5;P21796	Voltage-dependent anion-selective channel protein 1	VDAC1	1	0	0	1	0	1	1	1	0	0	1	1	0	0	0	0	0	0	0	0	0	0	0	0
H0Y860;B3KUB5;Q9P246;Q9P246-2;H7C5A5;Q9P246-3	Stromal interaction molecule 2	STIM2	0	0	0	0	0	0	0	0	1	0	7	0	0	0	0	0	0	0	0	0	0	0	2363500	0
B3KVV6			0	0	0	0	0	0	0	0	0	0	0	0	0	0	0	0	0	0	0	0	0	0	0	0
B4DUR8;B3KX11;Q2TU64;Q59H77;P49368-2;P49368	T-complex protein 1 subunit gamma	CCT3	1	6	2	2	1	3	1	1	0	0	0	0	0	1036200	0	610610	0	648190	0	0	0	0	0	0
B4DQT6;B4DP45;B3KXT1;E7EUL7;B4E2E5;E9PHV5;P28290-2;P28290	Sperm-specific antigen 2	SSFA2	0	1	1	0	0	0	0	0	0	0	0	0	0	0	0	0	0	0	0	0	0	0	0	0
B3KXX7;B3KSV0;Q9NWD6;H0Y4Z8;Q3YEC7;Q3YEC7-2	Rab-like protein 6	RABL6	0	0	0	0	0	0	0	0	3	0	1	0	0	0	0	0	0	0	0	0	722990	0	0	0
B3LEU8;Q6NUQ4;Q6NUQ4-2;B2RD07	Transmembrane protein 214	TMEM214	0	0	0	0	0	0	0	0	1	0	16	0	0	0	0	0	0	0	0	0	0	0	10378000	0
E9PID8;B4DUD5;E7EWR4;B3V096;P33240-2;P33240	Cleavage stimulation factor subunit 2	CSTF2	1	2	1	3	3	4	0	0	1	0	1	0	0	0	0	0	0	568150	0	0	0	0	0	0
B7ZAL5;E7EQB2;E7ER44;V9HWI4;B3VMW0;P02788-2;P02788;Q5EK51;A8K494;Q19KS2;B2MV14	Lactotransferrin;Lactoferricin-H;Kaliocin-1;Lactoferroxin-A;Lactoferroxin-B;Lactoferroxin-C	LTF;HEL110	0	0	0	1	0	1	0	0	0	0	0	0	0	0	0	0	0	0	0	0	0	0	0	0
B4DDH8;Q96N66-3;Q96N66-2;Q96N66	Lysophospholipid acyltransferase 7	MBOAT7	0	0	0	0	0	0	0	0	0	1	3	0	0	0	0	0	0	0	0	0	0	0	2115200	0
B4DE91;B4DX14;B9EKV4;P49189-2;P49189	4-trimethylaminobutyraldehyde dehydrogenase	ALDH9A1	0	0	0	0	0	0	0	0	0	0	0	0	0	0	0	0	0	0	0	0	0	0	0	0
B4DED7;B4DGZ7;B4DEJ9;Q96GC9-2;Q96GC9	Vacuole membrane protein 1	TMEM49;VMP1	0	0	0	0	0	0	0	0	0	0	1	0	0	0	0	0	0	0	0	0	0	0	144400	0
B4DEI4;Q9H8Y8;Q9H8Y8-3;B4DNR1;Q9H8Y8-2;B4DQF1	Golgi reassembly-stacking protein 2	GORASP2	0	0	0	0	0	0	2	0	4	0	4	1	0	0	0	0	0	0	2125200	0	1070900	0	1442700	0
B4DEN2			1	0	0	0	0	0	0	0	1	0	1	1	0	0	0	0	0	0	0	0	0	0	0	0
B4E0X6;B4DEV8;P25786;P25786-2	Proteasome subunit alpha type;Proteasome subunit alpha type-1	PSMA1	0	0	0	1	0	1	0	0	0	0	0	0	0	0	0	0	0	60591	0	0	0	0	0	0
B4DF70;V9HW12;P32119;A6NIW5	Peroxiredoxin-2	HEL-S-2a;PRDX2	1	0	0	1	0	1	0	0	0	0	1	0	0	0	0	0	0	0	0	0	0	0	0	0
B4DGK4		SYT7	0	1	1	1	1	1	1	1	1	1	1	1	0	0	0	0	0	0	0	0	0	0	0	0
B4DGW3;K7ERX7;K7EK77;V9HW26;P25705-2;P25705;K7EQH4;K7EJP1;P25705-3	ATP synthase subunit alpha;ATP synthase subunit alpha, mitochondrial	ATP5A1;HEL-S-123m	1	1	2	0	0	2	0	0	0	0	0	0	0	0	0	0	0	179770	0	0	0	0	0	0
B4DH37;O15400-2;O15400	Syntaxin-7	STX7	0	0	0	0	0	0	0	0	3	0	0	0	0	0	0	0	0	0	0	0	654630	0	0	0
B4DHL7;H3BND4;Q6P996-4;Q6P996-5;Q6P996;Q6P996-3;Q86XE2;Q6P996-2;H3BNL6;J3KNK7;Q6P474	Pyridoxal-dependent decarboxylase domain-containing protein 1;Putative pyridoxal-dependent decarboxylase domain-containing protein 2	PDXDC1;PDXDC2P	0	1	1	0	0	0	0	0	6	0	0	0	0	0	0	0	0	0	0	0	1663600	0	0	0
B4DJ39;O94842-3;O94842-2;O94842	TOX high mobility group box family member 4	TOX4	0	0	1	0	0	0	0	0	0	0	0	0	0	0	46070	0	0	0	0	0	0	0	0	0
E9PNR9;E9PQ98;E9PIX6;H0YDE4;B4DJ87;E9PKG1;Q5U8W9;H7C2I1;Q99873-3;Q99873-2;Q99873-4;Q99873	Protein arginine N-methyltransferase 1	PRMT1;HRMT1L2	0	0	0	0	0	1	0	0	0	0	0	0	0	0	0	0	0	0	0	0	0	0	0	0
B4DZ22;B4DL07;P28288;P28288-2	ATP-binding cassette sub-family D member 3	ABCD3	1	0	0	0	0	0	0	0	10	0	1	0	0	0	0	0	0	0	0	0	6380200	0	0	0
B4DNJ5;B7Z4L4;Q96HX3;B4DL99;Q6IBR0;Q53EP4;P04843	Dolichyl-diphosphooligosaccharide--protein glycosyltransferase subunit 1	RPN1	0	0	0	0	0	0	0	0	0	0	0	0	0	0	0	0	0	0	0	0	0	0	0	0
B4DLH1;Q3SXY8	ADP-ribosylation factor-like protein 13B	ARL13B	0	0	0	0	0	0	0	0	1	0	0	0	0	0	0	0	0	0	0	0	194330	0	0	0
Q6IAT1;B4DLV7;P50395-2;P50395;Q8TB95;B3KVE3;Q5SX91;Q5SX87;B4DHX4;A0A0S2Z3X8;P31150	Rab GDP dissociation inhibitor beta;Rab GDP dissociation inhibitor alpha	GDI2;GDI1	0	0	1	0	0	0	0	0	1	0	0	0	0	0	29559	0	0	0	0	0	0	0	0	0
B4DM67;B4DPS6;B4DUC5;B4DM31;P55060-4;P55060-3;P55060	Exportin-2	CSE1L	0	0	1	1	1	0	0	0	0	0	0	0	0	0	0	0	0	0	0	0	0	0	0	0
B4DN58			3	4	5	4	3	3	1	0	4	1	5	1	0	0	0	0	0	0	0	0	0	0	0	0
B4DN67;Q96J84;Q96J84-2	Kin of IRRE-like protein 1	KIRREL	0	0	0	0	0	0	0	0	3	0	1	0	0	0	0	0	0	0	0	0	416330	0	0	0
B4DNS2;B4E1L5;Q5D1D5;P32455	Interferon-induced guanylate-binding protein 1	GBP1	0	1	0	0	0	0	1	0	1	0	0	0	0	0	0	0	0	0	0	0	0	0	0	0
B4DP52;Q69YT6;H0Y400;A0A0G2JJZ9;A0A024RCM3;B4DX78;O00148;Q13838;Q13838-2	ATP-dependent RNA helicase DDX39A;Spliceosome RNA helicase DDX39B	hCG_2005638;DKFZp547B159;DDX39B;DDX39A	0	2	2	2	1	2	0	0	0	0	0	0	0	0	0	0	0	112680	0	0	0	0	0	0
B4DPX0;K7EJE8;K7EKE6;B3KU28;Q2VPA0;B3KXS5;E5KMI6;P36776-3;P36776-2;P36776	Lon protease homolog, mitochondrial;Lon protease homolog	LONP1	0	0	0	0	0	0	0	0	0	0	1	0	0	0	0	0	0	0	0	0	0	0	0	0
B4DQ50			3	3	4	7	2	4	1	0	0	2	0	1	0	0	668700	1050800	0	0	0	0	0	0	0	0
C9J6C5;B4DSM4;Q9BYG3	MKI67 FHA domain-interacting nucleolar phosphoprotein	NIFK	0	0	0	0	0	0	0	0	2	0	1	0	0	0	0	0	0	0	0	0	272930	0	0	0
B4DSR0;E5KNY5;P42704;C9JCA9;B8ZZ38;A0A0C4DG06	Leucine-rich PPR motif-containing protein, mitochondrial	LRPPRC	0	0	0	0	0	2	0	0	0	0	0	0	0	0	0	0	0	589400	0	0	0	0	0	0
B4DUI5;V9HWK1;Q53HE2;Q2QD09;P60174-4;P60174-1;P60174;U3KQF3;U3KPZ0	Triosephosphate isomerase	HEL-S-49;TPI1	0	0	1	0	0	1	0	0	0	0	0	0	0	0	0	0	0	0	0	0	0	0	0	0
B4DV94;B4E1J0;B4E0K4;Q96AQ6-2;Q96AQ6;Q96AQ6-3	Pre-B-cell leukemia transcription factor-interacting protein 1	PBXIP1	0	0	0	0	0	0	0	0	0	0	4	0	0	0	0	0	0	0	0	0	0	0	678390	0
E9PCA1;B4DX08;B4DE30;E7ENZ3;B4DYC8;B7ZAR1;B4DDU6;B4DZT5;B4DXI1;Q9BU08;V9HW37;P48643-2;P48643	T-complex protein 1 subunit epsilon	CCT5;HEL-S-69	0	1	2	0	0	0	0	0	0	0	0	0	0	0	127350	0	0	0	0	0	0	0	0	0
B4DX61;P30307;P30307-3;P30307-2;P30307-4;D6RJC2	M-phase inducer phosphatase 3	CDC25C	0	1	0	0	0	0	0	0	0	0	0	0	0	0	0	0	0	0	0	0	0	0	0	0
B4DXB6;Q9H490-2;Q9H490	Phosphatidylinositol glycan anchor biosynthesis class U protein	PIGU	0	0	0	0	0	0	0	0	1	0	1	0	0	0	0	0	0	0	0	0	0	0	450800	0
F5H6I7;B4DXC4;Q6DD88	Atlastin-3	ATL3	0	0	0	0	0	0	0	0	0	0	1	0	0	0	0	0	0	0	0	0	0	0	116680	0
Q32Q67;G8JLD5;D3DUW7;D3DUW6;B4DYR6;D3DUW5;O00429-7;O00429-4;O00429-5;O00429-3;O00429-2;O00429;O00429-8;O00429-6	Dynamin-1-like protein	DNM1L	1	0	0	0	0	0	0	0	2	0	0	0	0	0	0	0	0	0	0	0	274330	0	0	0
B4DZC9;Q9H2G2-2;Q9H2G2	STE20-like serine/threonine-protein kinase	SLK	0	0	1	0	0	0	0	0	0	0	0	0	0	0	107670	0	0	0	0	0	0	0	0	0
B4E0S6;O43143	Pre-mRNA-splicing factor ATP-dependent RNA helicase DHX15	DHX15	0	2	2	0	0	0	0	0	0	0	0	0	0	93537	211890	0	0	0	0	0	0	0	0	0
B4E106;B4DKS0;A0A024R0H1;P53985	Monocarboxylate transporter 1	SLC16A1	0	1	1	1	0	0	0	0	0	0	0	0	0	0	0	0	0	0	0	0	0	0	0	0
B4E112;E9PP50;V9HWI5;P23528;E9PLJ3;E9PS23;E9PQB7;G3V1A4;Q549N0;E9PK25;Q9Y281-3;Q9Y281	Cofilin-1;Cofilin-2	CFL1;HEL-S-15;CFL2	0	1	0	1	0	0	0	0	0	0	0	0	0	0	0	0	0	0	0	0	0	0	0	0
B4E205;O95486	Protein transport protein Sec24A	SEC24A	0	0	1	0	0	0	0	0	0	0	2	0	0	0	0	0	0	0	0	0	0	0	347010	0
B4E240;Q92575;B3KTD5	UBX domain-containing protein 4	UBXN4	0	0	0	0	0	0	0	0	3	2	5	0	0	0	0	0	0	0	0	0	293780	670880	5299100	0
Q8N8M9;B7ZA10;B4E273;P53367-2;P53367;P53367-3	Arfaptin-1	ARFIP1	1	0	0	0	0	0	0	0	5	0	0	0	0	0	0	0	0	0	0	0	1803800	0	0	0
G3XAM7;B4E2G8;P35221;P35221-2;E5RJ41;E5RIB1;B4DKT9;B4DU00	Catenin alpha-1	CTNNA1	0	0	0	0	0	0	0	0	0	0	0	0	0	0	0	0	0	0	0	0	0	0	0	0
E9PFW8;B4E3V2;E7EMC7;E3WH17;Q13501-2;Q13501	Tyrosine-protein kinase receptor;Sequestosome-1	SQSTM1;SQSTM1-ALK	0	1	1	0	0	0	0	0	0	0	0	0	0	0	0	0	0	0	0	0	0	0	0	0
B5BUB1;Q9Y265;E7ETR0;B3KRS7;Q9Y265-2;H7C4G5	RuvB-like 1	RUVBL1	3	3	4	0	0	0	0	0	1	0	1	0	0	189290	409230	0	0	0	0	0	0	0	0	0
B7Z1V7;B7Z4T3;B7Z4V2;V9HW84;Q8N1C8;P38646;A1XP52	Stress-70 protein, mitochondrial	HEL-S-124m;HSPA9	0	2	2	0	0	1	0	0	0	0	0	0	0	226250	209660	0	0	0	0	0	0	0	0	0
B7Z2A7;Q5T8D3-4;B7Z9D0;Q8NCM9;Q5T8D3-2;B7Z2R7;Q5T8D3-3	Acyl-CoA-binding domain-containing protein 5	KIAA1996;ACBD5	0	0	0	0	0	0	0	0	0	0	1	0	0	0	0	0	0	0	0	0	0	0	266610	0
D6REP5;B7Z527;B7Z4W8;B7Z2F0;E9PD09;Q96HH9-5;Q96HH9-4;Q96HH9;Q96HH9-2;Q96HH9-3	GRAM domain-containing protein 3	GRAMD3	0	0	0	0	0	0	0	0	0	0	1	0	0	0	0	0	0	0	0	0	0	0	376380	0
B7Z656;B7Z3F1;B7Z5Q8;E7EPK0;E9PDJ9;B7Z2J4;H0Y8P3;D6RD46;G5EA03;Q9UPQ0-9;Q9UPQ0-8;Q9UPQ0-6;Q9UPQ0-5;Q9UPQ0-10;Q9UPQ0-2;Q9UPQ0-4;Q9UPQ0;Q9UPQ0-3;B7Z7Z0;B7Z5G6;B7Z3G0	LIM and calponin homology domains-containing protein 1	LIMCH1	1	1	1	0	0	0	0	0	1	0	0	0	0	0	80662	0	0	0	0	0	0	0	0	0
B7Z2V3;Q9BYT9-2;B7Z9Q3	Anoctamin		0	1	0	0	0	0	0	0	0	0	0	0	0	0	0	0	0	0	0	0	0	0	0	0
B7Z3V1;P05023-3;P05023-4;P05023;P05023-2	Sodium/potassium-transporting ATPase subunit alpha-1	ATP1A1	0	0	1	0	0	0	0	0	0	0	9	0	0	0	0	0	0	0	0	0	0	0	2334100	0
B7Z478;Q59FJ0;P49721	Proteasome subunit beta type;Proteasome subunit beta type-2	PSMB2	0	0	0	1	0	0	0	0	0	0	0	0	0	0	0	61495	0	0	0	0	0	0	0	0
B7Z5R7;B7Z4E5;B7Z7Q8;H0Y5T1;F8WA11;Q7Z460-2;Q7Z460-4;Q7Z460-5;Q7Z460-3;Q7Z460;B7Z7C4;Q68D09;B7Z2P0;B7Z4J0;Q6N029;Q96F87;E3W994;J3KR49;A0A0U1RQI6;E7ERI8;E7EW49;O75122;O75122-3	CLIP-associating protein 1;CLIP-associating protein 2	CLASP1;DKFZp686D1968;DKFZp686D11262;CLASP2	0	0	0	0	0	0	0	0	0	0	0	0	0	0	0	0	0	0	0	0	0	0	0	0
B7Z4S4;O75787-2;O75787;H0Y750;H7C3E1;B7Z1I9;H7C240;B7Z413	Renin receptor	ATP6AP2	0	0	0	0	0	0	0	0	0	0	7	0	0	0	0	0	0	0	0	0	0	0	1860700	0
J3QQY2;J3KS45;B7Z591;J9JIE6;Q9UM00-2;Q9UM00	Transmembrane and coiled-coil domain-containing protein 1	TMCO1	0	0	0	0	0	0	0	0	0	0	1	0	0	0	0	0	0	0	0	0	0	0	329260	0
B7Z592;Q8WU90;H7C466;Q8WU90-2	Zinc finger CCCH domain-containing protein 15	ZC3H15	1	0	0	0	0	0	0	0	2	0	2	0	0	0	0	0	0	0	0	0	80492	0	486650	0
B7Z7S2;Q6T4R5-2;Q6T4R5;A0A087WU78;A0A087WWC4;Q6T4R5-4;Q6T4R5-3	Nance-Horan syndrome protein	NHS	0	0	0	0	0	0	0	0	0	0	0	0	0	0	0	0	0	0	0	0	0	0	0	0
Q9HBR7;Q86TD7;E7ENC1;B7Z7U9;F8WBI9;E9PEC3;B7Z8A8;E7ETT4;E7EUY3;E7ETT1;E9PDR0;Q59GV0;C9JQS9;E7EX59;P05166;P05166-2	Propionyl-CoA carboxylase beta chain, mitochondrial	PCCB;DKFZp451E113	0	0	0	0	0	0	0	0	0	0	0	0	0	0	0	0	0	0	0	0	0	0	0	0
B7Z7Z8;B7Z8G2;Q53GX4;Q2TA84;Q13451-2;Q13451	Peptidyl-prolyl cis-trans isomerase FKBP5;Peptidyl-prolyl cis-trans isomerase FKBP5, N-terminally processed	FKBP5	1	1	1	0	0	0	0	0	0	0	0	0	0	0	222100	0	0	0	0	0	0	0	0	0
E9PLD0;B7Z8M7;Q5U0I6;Q9H0U4;P62820;Q96RD8;A0A087WTI1;Q9H1C9;E7END7;Q6FIG4;P62820-3;P62820-2;Q92928	Ras-related protein Rab-1B;Ras-related protein Rab-1A;Putative Ras-related protein Rab-1C	RAB1B;RAB1A;RAB1C	0	0	0	0	0	0	0	0	2	0	2	0	0	0	0	0	0	0	0	0	225030	0	302570	0
H7C5F5;E7EWK3;B7Z8P5;Q9H2U1-3;Q9H2U1-2;Q9H2U1	ATP-dependent RNA helicase DHX36	DHX36	0	0	1	1	0	0	0	0	0	0	0	0	0	0	0	0	0	0	0	0	0	0	0	0
B7Z8W8;O95197-2;O95197;B7Z3E3;O95197-7	Reticulon;Reticulon-3	RTN3	0	0	0	0	0	0	0	0	2	10	10	0	0	0	0	0	0	0	0	0	760640	3102000	4099300	0
B7ZAT6;P35610-3;P35610-2;P35610;B1APM4	O-acyltransferase;Sterol O-acyltransferase 1	SOAT1	0	1	0	0	0	0	0	0	0	0	2	0	0	0	0	0	0	0	0	0	0	0	394230	0
Q96N83;B7ZKQ8;O00592-2;O00592	Podocalyxin	PODXL	0	0	0	0	0	0	0	0	4	0	0	0	0	0	0	0	0	0	0	0	1970700	0	0	0
B7ZLW8;Q99707;B4DST3;Q99707-2;Q6MZH4;B1ANE3	Methionine synthase	MTR;DKFZp686A22123	1	0	2	13	5	7	1	0	0	0	0	1	0	0	141630	1877700	1840600	993560	0	0	0	0	0	0
F8VZV1;B7ZM73;Q7Z3U7-2;Q7Z3U7-6;Q7Z3U7-5;Q7Z3U7	Protein MON2 homolog	MON2	0	0	0	0	0	0	0	0	1	0	0	0	0	0	0	0	0	0	0	0	148550	0	0	0
B9A6L3;O60347	TBC1 domain family member 12	TBC1D12	0	0	0	0	0	0	0	0	2	0	0	0	0	0	0	0	0	0	0	0	338040	0	0	0
F8U8C0;C1K3N4;O00220	Tumor necrosis factor receptor superfamily member 10A	TNFRSF10A	0	0	0	0	0	0	0	0	0	0	0	0	0	0	0	0	0	0	0	0	0	0	0	0
C9JA05;D6RHJ6;D6RD17;P01591	Immunoglobulin J chain	JCHAIN;IGJ	0	0	0	1	0	0	0	0	0	0	0	0	0	0	0	0	0	0	0	0	0	0	0	0
C9JJN9;Q8N3P4-3;Q8N3P4;Q8N3P4-2;B3KPR6	Vacuolar protein sorting-associated protein 8 homolog	VPS8	0	1	0	0	0	0	0	0	18	0	1	0	0	0	0	0	0	0	0	0	5127900	0	0	0
F8WEG8;G5E9Q4;C9JMM3;O75569-3;O75569-2;O75569	Interferon-inducible double-stranded RNA-dependent protein kinase activator A	PRKRA	0	0	0	0	0	0	0	0	0	0	0	0	0	0	0	0	0	0	0	0	0	0	0	0
C9JXB8;C9JNW5;V9HW01;P83731	60S ribosomal protein L24	RPL24;HEL-S-310	0	1	1	0	0	0	1	1	6	3	6	1	0	0	0	0	0	0	0	0	14598000	4145400	8034100	0
Q96FS1;C9JZR2;O60716-24;O60716-23;O60716-21;O60716-19;O60716-22;O60716-20;O60716-16;O60716-18;O60716-15;O60716-17;O60716-13;O60716-11;O60716-14;O60716-12;O60716-10;O60716-8;O60716-9;O60716-7;O60716-5;O60716-3;O60716-6;O60716-4;O60716-2;O60716;Q7KZJ3;A0A024R4Z0;A0A024R4Y7;Q68DU0;O60716-32;O60716-31;O60716-29;O60716-27;O60716-30;O60716-28;O60716-26;O60716-25	Catenin delta-1	CTNND1;DKFZp781O2021	0	1	1	0	0	0	0	0	3	0	2	0	0	0	0	0	0	0	0	0	558120	0	0	0
C9K0J5;Q70E73;C9J164;Q70E73-5;Q70E73-2;Q70E73-8;Q70E73-7;Q70E73-4;Q70E73-3;Q70E73-9;Q70E73-6	Ras-associated and pleckstrin homology domains-containing protein 1	RAPH1	0	1	1	0	0	0	0	0	0	0	0	0	0	0	0	0	0	0	0	0	0	0	0	0
D0PNI1;E7EX29;P63104;E7ESK7	14-3-3 protein zeta/delta	YWHAZ	1	0	0	1	1	0	0	0	0	0	0	1	0	0	0	0	0	0	0	0	0	0	0	0
Q8N4P8;Q53GS0;D2CFK9;Q9BZE4;Q9BZE4-2;B4DHR2;O60747;Q9BZE4-3	Nucleolar GTP-binding protein 1	GTPBP4	0	1	1	1	0	0	0	0	5	0	5	3	0	0	0	0	0	0	0	0	607300	0	541820	503240
D2SNZ4;Q96HE9;J3QKY4;J3QR53	Proline-rich protein 11	PRR11	0	0	0	0	0	0	0	0	0	0	2	0	0	0	0	0	0	0	0	0	0	0	744980	0
D3DNA1;L7RT22;P18084;V9GYZ1;H7C4W1;V9GZ57;H7C5U2	Integrin beta;Integrin beta-5	ITGB5	0	0	0	0	0	0	0	0	1	0	2	0	0	0	0	0	0	0	0	0	0	0	277710	0
V9HW29;D3DRX6;P33176;B4DS27	Kinesin-like protein;Kinesin-1 heavy chain	HEL-S-61;KIF5B	1	1	0	0	0	0	0	0	2	1	1	0	0	0	0	0	0	0	0	0	321780	0	0	0
D3DSW1;Q9H5V9-2;Q9H5V9-3;Q9H5V9	UPF0428 protein CXorf56	hCG_1640171;CXorf56	0	0	0	0	0	0	0	0	1	0	2	0	0	0	0	0	0	0	0	0	0	0	614070	0
D3DTX7;B7Z4S2		COL1A1	0	0	0	0	0	0	0	0	0	0	0	1	0	0	0	0	0	0	0	0	0	0	0	0
H3BPG5;H3BV80;H3BMS0;H3BMM9;H3BTC0;D3DU92;Q15287-3;Q15287-2;Q15287	RNA-binding protein with serine-rich domain 1	RNPS1	0	0	0	1	1	0	0	0	0	0	0	0	0	0	0	0	0	0	0	0	0	0	0	0
X5D7P6;D3DWV2;X5D2U0;X5D9C4;Q59EV7;P48029;H7C222;A0A023JDV9;X5DR98;P48029-3;P48029-4;P48029-2	Transporter;Sodium- and chloride-dependent creatine transporter 1	SLC6A8;hCG_2007960	0	0	0	0	0	0	0	0	2	0	2	1	0	0	0	0	0	0	0	0	923260	0	835470	0
D6RC71;D6RF48;Q9P2W9	Syntaxin-18	STX18	0	0	0	0	0	0	0	0	0	0	2	0	0	0	0	0	0	0	0	0	0	0	247670	0
D6RCC7;Q9P2D6-3;Q9P2D6-2;Q9P2D6	Protein FAM135A	FAM135A	0	0	0	0	0	0	0	0	1	0	0	0	0	0	0	0	0	0	0	0	188280	0	0	0
E5RJU9		MTDH	3	1	0	2	1	2	0	0	12	7	38	5	0	0	0	0	0	0	0	0	0	0	625990	0
E7ENV7;Q86YQ8-2;Q86YQ8	Copine-8	CPNE8	0	1	1	0	0	0	0	0	2	0	0	0	0	0	0	0	0	0	0	0	403280	0	0	0
E7EPN9;Q9Y520-4;Q9Y520-5;Q9Y520;Q9Y520-7;Q9Y520-2;Q9Y520-3;Q9Y520-6	Protein PRRC2C	PRRC2C	3	16	16	0	0	0	0	0	0	0	0	0	0	1909300	5224200	0	0	0	0	0	0	0	0	0
I3L1K7;I3L4Z6;E7EQ34;O14653-3;O14653;O14653-2;I3L3V4;I3L0K1;B4E141	Golgi SNAP receptor complex member 2	GOSR2	0	0	0	0	0	0	0	0	0	0	2	0	0	0	0	0	0	0	0	0	0	0	518920	0
H0YB39;E9PCY7;G8JLB6;P31943;E5RGH4;E5RGV0;B4DP51;E7EN40;D6RIU0;H0YBG7;Q68DG4;H0YBD7;D6RBM0;B4DFK9;P55795	Heterogeneous nuclear ribonucleoprotein H;Heterogeneous nuclear ribonucleoprotein H, N-terminally processed;Heterogeneous nuclear ribonucleoprotein H2	HNRNPH1;DKFZp686A15170;HNRNPH2	0	1	2	1	0	0	0	0	0	0	0	0	0	0	0	0	0	0	0	0	0	0	0	0
E9PG32;Q6ZR08	Dynein heavy chain 12, axonemal	DNAH12	0	0	0	1	0	0	0	0	1	0	1	1	0	0	0	0	0	0	0	0	0	0	0	303880
E9PJD9;Q9BQQ5;E9PLL6;Q6NZ52;P46776	60S ribosomal protein L27a	RPL27A;L27a	1	0	0	0	0	0	1	0	3	0	3	1	0	0	0	0	0	0	0	0	4312200	0	1856500	0
E9PP36;E9PKZ0;E9PKU4;P62917	60S ribosomal protein L8	RPL8	0	1	1	0	1	0	1	1	1	1	1	1	0	0	0	0	0	0	0	0	0	0	0	1025200
E9PNJ4;V5J3L2;Q13586;H0YDB2;G0XQ39;Q13586-2	Stromal interaction molecule 1	STIM1	0	1	1	0	0	0	0	0	0	1	4	0	0	0	0	0	0	0	0	0	0	0	2309300	0
E9PR16;G3V198;Q12769	Nuclear pore complex protein Nup160	NUP160	0	0	0	0	0	0	0	0	0	0	0	0	0	0	0	0	0	0	0	0	0	0	0	0
E9PR30;P62861	40S ribosomal protein S30	FAU	1	2	2	2	2	2	2	2	2	2	1	2	0	2757600	1929100	4660700	3160600	5284200	1319800	5425800	40809000	1472900	1400600	2789400
F2Z2S8;H0YF32;H0YCJ7;Q53G83;P23396;P23396-2;E9PQ96;E9PJH4;E9PK82;A7E2S3;Q9NQS8;E9PPU1;H0YEU2;E9PL09	40S ribosomal protein S3	RPS3	0	0	0	1	0	0	0	0	1	1	1	0	0	0	0	0	0	0	0	0	0	0	0	0
Q71V88;F2ZC06;Q15654;H7BZE2	Thyroid receptor-interacting protein 6	TRIP6i1;TRIP6	0	1	0	0	0	0	0	0	0	0	0	0	0	0	0	0	0	0	0	0	0	0	0	0
F8VQ14;F5GWF6;V9HW96;P78371;B7Z4R3;P78371-2	T-complex protein 1 subunit beta	CCT2;HEL-S-100n	0	0	2	2	0	0	0	0	0	0	1	0	0	0	176890	166430	0	0	0	0	0	0	0	0
F5GZS6;J3KPF3;P08195-3;P08195;P08195-4;P08195-2;B4E2Z3;A0A024R599	4F2 cell-surface antigen heavy chain	SLC3A2	1	0	1	0	0	0	0	12	25	1	23	22	0	0	0	0	0	0	0	10888000	41106000	0	12026000	37375000
T1WFC1;F5H1Y4;Q9HD26-2;Q9HD26;Q9HD26-3	Golgi-associated PDZ and coiled-coil motif-containing protein	GOPC	0	1	1	0	0	1	0	0	3	1	1	6	0	0	0	0	0	0	0	0	420890	0	0	2656900
F8VPD4;P27708;Q53SZ4;G1UI39;Q53SY7	CAD protein;Glutamine-dependent carbamoyl-phosphate synthase;Aspartate carbamoyltransferase;Dihydroorotase	CAD	0	1	1	1	1	1	0	0	0	0	0	0	0	0	0	0	0	0	0	0	0	0	0	0
F8VRG3;Q12792;Q12792-3	Twinfilin-1	TWF1	1	0	0	0	0	0	0	0	1	0	1	0	0	0	0	0	0	0	0	0	0	0	350550	0
J3QK86;J3KPG5;F8VU39;Q9UIF9-2;Q9UIF9-3;Q9UIF9;A0A0C4DGI9	Bromodomain adjacent to zinc finger domain protein 2A	BAZ2A	0	0	1	3	2	0	0	0	1	3	0	1	0	0	0	352620	445540	0	0	0	0	392970	0	0
F8VVB8;Q9Y4F3-3;Q9Y4F3-4;Q9Y4F3;G8JLP4;Q9Y4F3-5	Meiosis arrest female protein 1	KIAA0430	1	1	2	0	0	0	0	1	1	0	0	1	0	0	242030	0	0	0	0	0	0	0	0	0
H3BU82;F8VZ44;Q53HS1;Q9NRG9	Aladin	AAAS	0	0	0	0	0	0	0	0	0	0	1	0	0	0	0	0	0	0	0	0	0	0	147940	0
F8W8C2;Q9HBM0;F2Z3A6;Q9HBM0-2	Vezatin	VEZT	0	1	0	0	0	0	0	0	1	2	12	0	0	0	0	0	0	0	0	0	0	267460	3527500	0
F8WE68;F8WAL5;Q8NC44	Protein FAM134A	FAM134A	0	0	0	0	0	0	0	0	0	0	1	0	0	0	0	0	0	0	0	0	0	0	0	0
K7ENK9;K7EKX0;Q6FGG2;J3QRU4;F8WCA0;L7N2F9;Q15836;P63027;F5GZV7;A8K0D3;B4DZX9;B4DJY5;P23763-2;P23763-3;P23763	Vesicle-associated membrane protein 3;Vesicle-associated membrane protein 2;Vesicle-associated membrane protein 1	VAMP2;VAMP3;VAMP1	0	0	0	0	0	0	0	0	4	0	2	0	0	0	0	0	0	0	0	0	1787900	0	178920	0
F8WD09;Q53RZ9;Q9HCN4	GPN-loop GTPase 1	GPN1;MBDin	0	0	0	1	1	1	0	0	0	0	0	0	0	0	0	0	0	0	0	0	0	0	0	0
F8WDI0;Q9NT62-2;Q9NT62	Ubiquitin-like-conjugating enzyme ATG3	ATG3	1	0	0	0	0	0	0	0	0	0	1	0	0	0	0	0	0	0	0	0	0	0	294720	0
G3V1B3;M0R181;Q6IAX2;Q59GK9;P46778	60S ribosomal protein L21	RPL21	0	0	0	0	0	0	0	0	1	0	1	0	0	0	0	0	0	0	0	0	0	0	517110	0
G3V1S3;Q6ZUT9;Q6ZUT9-2;D3DUW2	DENN domain-containing protein 5B	DENND5B;MGC24039	0	0	0	0	0	0	0	0	7	0	0	0	0	0	0	0	0	0	0	0	2201800	0	0	0
G3V3U4;G3V3I1;G3V295;G3V5Z7;P60900;Q9BZ93;P60900-2	Proteasome subunit alpha type;Proteasome subunit alpha type-6	PSMA6	1	0	0	0	0	0	0	0	0	0	0	0	0	0	0	0	0	0	0	0	0	0	0	0
G5E972		TMPO	3	2	0	0	0	1	0	0	27	21	39	24	0	0	0	0	0	0	0	0	0	0	2151600	0
G5E9Z2;Q96KA5-2;Q96KA5	Cleft lip and palate transmembrane protein 1-like protein	CLPTM1L	0	0	0	0	0	0	0	0	0	0	1	0	0	0	0	0	0	0	0	0	0	0	102310	0
G5EA30;Q92879-5;Q92879-2;Q92879-3;Q92879-6;Q92879;Q92879-4;F5H4Y5;E9PQK4;E9PSH0;F5H0D8;E9PKU1;B4DSZ2;V9GYD9;B4DT00;B4DDE7;Q5VZZ6;B2RA86;B4DS31;A0A0J9YX66;E9PC62;A0A0J9YXJ0;O95319-5;O95319-2;O95319;O95319-4;O95319-3	CUGBP Elav-like family member 1;CUGBP Elav-like family member 2	CELF1;CELF2	1	2	3	0	0	0	0	0	0	0	0	0	0	0	269720	0	0	0	0	0	0	0	0	0
X6RM00;G8JLD3;X6RLX0;Q8IUD2-4;Q8IUD2-2;Q8IUD2-3;Q8IUD2;H7C4G9;B4DG07;Q8IUD2-5;O15083	ELKS/Rab6-interacting/CAST family member 1;ERC protein 2	ERC1;ERC2	1	1	1	0	0	0	0	0	1	0	1	0	0	0	0	0	0	0	0	0	0	0	443560	0
V9HW98;G9K389;G9K388;P62258-2;P62258;B7ZA86	14-3-3 protein epsilon	HEL2;YWHAE/FAM22B fusion;YWHAE/FAM22A fusion;YWHAE	1	0	0	1	0	0	0	0	0	0	0	1	0	0	0	0	0	0	0	0	0	0	0	0
H0Y412		PRRC2B	1	2	2	0	0	0	0	0	0	0	0	0	0	0	0	0	0	0	0	0	0	0	0	0
H3BR27;H0Y6E7;H3BT71;Q2VIN3;P38159-3;Q96E39;P38159;H3BNC1;B4E352;A8K8A6;P38159-2;O75526;Q8N7X1	RNA-binding motif protein, X chromosome;RNA-binding motif protein, X chromosome, N-terminally processed;RNA binding motif protein, X-linked-like-1;RNA-binding motif protein, X-linked-like-2;RNA-binding motif protein, X-linked-like-3	RBMX;RBMXL1;RBMXL2;RBMXL3	0	2	0	0	0	2	0	0	0	0	0	0	0	341590	0	0	0	451080	0	0	0	0	0	0
Q59HC1;H0YAC6;P50851;E9PEM5;P50851-2;Q68D03;B3KVI6	Lipopolysaccharide-responsive and beige-like anchor protein	LRBA;DKFZp686K03100	0	0	1	0	0	0	0	0	10	0	1	4	0	0	0	0	0	0	0	0	1642900	0	0	1104600
H0YBJ8		MTDH	1	0	0	0	0	0	0	0	3	1	6	1	0	0	0	0	0	0	0	0	0	0	431500	0
H0YBR0;Q96Q05-3;Q96Q05;Q96Q05-2	Trafficking protein particle complex subunit 9	TRAPPC9	0	0	0	0	0	0	0	0	1	0	0	0	0	0	0	0	0	0	0	0	150820	0	0	0
H0YMW2;Q12802-4;Q12802;Q12802-2	A-kinase anchor protein 13	AKAP13	0	0	1	0	0	0	0	0	0	0	0	0	0	0	0	0	0	0	0	0	0	0	0	0
H3BLZ3;Q8IX03;Q8IX03-2;H0YBE8;H0YAU4;B3KX05	Protein KIBRA	WWC1	0	0	0	1	0	0	0	0	0	1	1	0	0	0	0	0	0	0	0	0	0	0	0	0
H3BNV2		NQO1	0	1	0	1	0	1	2	1	1	2	0	2	0	0	0	0	0	0	0	0	0	0	0	11764000
Q5HYD9;H3BUX2;J3KNF8;O43169;D6RFH4	Cytochrome b5 type B	DKFZp686M0619;CYB5B	0	0	0	0	0	0	0	0	2	0	2	0	0	0	0	0	0	0	0	0	350220	0	2168300	0
H7BZ55	Putative ciliary rootlet coiled-coil protein-like 3 protein		0	0	1	0	0	1	1	1	1	1	0	1	0	0	0	0	0	0	0	0	0	0	0	0
H7C269		TNRC6A	43	34	39	1	0	1	0	1	1	0	0	0	0	0	190200	0	0	0	0	0	0	0	0	0
Q6IB29;H7C2Q8;Q99848	Probable rRNA-processing protein EBP2	EBNA1BP2	1	0	0	1	1	0	1	1	4	1	3	2	0	0	0	0	0	0	0	0	1528200	0	456290	0
H9ZYJ2;P10599-2;P10599	Thioredoxin	TXN	0	1	0	2	0	2	0	0	0	2	0	0	0	0	0	336810	0	340310	0	0	0	244340	0	0
J3KP58;P30622-2;F5H367;Q6Q318;F5H270;F5H1T5;F6VGP8;Q86WU4;Q6P5Z9;F5H6A0;A0A024RBR1;P30622-1;P30622	CAP-Gly domain-containing linker protein 1	CLIP1;RSN	1	0	1	1	0	2	0	0	1	0	1	0	0	0	0	0	0	396120	0	0	0	0	0	0
V9HWN7;J3KPS3;P04075;H3BUH7;H3BQN4;P04075-2;H3BMQ8;H3BR04;H3BPS8;A0A0M4FNU3	Fructose-bisphosphate aldolase;Fructose-bisphosphate aldolase A	HEL-S-87p;ALDOA	1	1	1	1	0	4	0	0	0	0	2	0	0	0	0	0	0	305030	0	0	0	0	0	0
J3KQN4;P83881;H0Y5B4;H7BZ11	60S ribosomal protein L36a	RPL36A;RPL36A-HNRNPH2	0	3	4	8	2	2	3	5	14	5	13	3	0	0	156860	10108000	1783900	958080	839260	14446000	145190000	3916800	27710000	713440
J3KRA9;Q96Q15-4;Q96Q15-3;Q96Q15-2;Q96Q15	Serine/threonine-protein kinase SMG1	SMG1	0	0	0	3	3	0	0	0	0	0	0	0	0	0	0	335100	554880	0	0	0	0	0	0	0
J3KRG2;Q96QA5	Gasdermin-A	GSDMA	0	0	0	3	0	0	0	0	1	1	1	0	0	0	0	517270	0	0	0	0	0	0	0	0
Q8IWR8;J3QR09;J3KTE4;Q53G49;P84098;J3QL15	Ribosomal protein L19;60S ribosomal protein L19	RPL19	0	0	0	0	0	0	1	0	3	1	4	1	0	0	0	0	0	0	0	0	1473800	0	2024100	0
J3QRD1;P51648;P51648-2;Q59H65;Q68D64;I3L1M4	Fatty aldehyde dehydrogenase	ALDH3A2;DKFZp686E23276	1	0	0	0	0	0	0	0	10	9	15	4	0	0	0	0	0	0	0	0	2029400	4844900	26445000	1274800
J3QTJ6;Q5CZC0;A0A087WUX3	Fibrous sheath-interacting protein 2	FSIP2	0	0	0	2	1	1	0	0	0	0	0	0	0	0	0	0	0	0	0	0	0	0	0	0
J9JID7;Q03252;A0A0A7M1X5	Lamin-B2	LMNB2	0	0	0	1	0	1	0	0	1	0	9	0	0	0	0	0	0	0	0	0	0	0	3914300	0
Q05BS0;Q6P1R0;Q3B770;Q7Z5T5;Q24JU4;J9R021;Q14152-2;Q14152	Eukaryotic translation initiation factor 3 subunit A	EIF3A;eIF3a	0	2	3	1	0	0	0	0	0	0	0	0	0	165300	204050	0	0	0	0	0	0	0	0	0
K7EIU4;Q63ZY3-3;Q63ZY3;Q63ZY3-2	KN motif and ankyrin repeat domain-containing protein 2	KANK2	2	1	4	0	0	0	0	0	1	0	1	0	0	0	216350	0	0	0	0	0	0	0	0	0
K7EL96;O60664-4;O60664-3;O60664;K7ER39;K7ERZ3	Perilipin-3	PLIN3	1	2	2	0	0	0	0	0	1	1	1	0	0	265620	181730	0	0	0	0	0	0	0	0	0
M0QX46;Q6UUV9-3;Q6UUV9;Q6UUV9-2;M0QXN6	CREB-regulated transcription coactivator 1	CRTC1	0	0	0	0	0	0	0	0	0	0	0	0	0	0	0	0	0	0	0	0	0	0	0	0
M0QYT5;Q9NZ43;G8JLK1	Vesicle transport protein USE1	USE1	0	0	0	0	0	0	0	0	0	0	3	0	0	0	0	0	0	0	0	0	0	0	1118700	0
Q6IB11;O00264	Membrane-associated progesterone receptor component 1	PGRMC1	0	0	0	0	0	0	0	0	2	2	7	1	0	0	0	0	0	0	0	0	0	0	2850200	0
O00399;E5RK00	Dynactin subunit 6	DCTN6	0	0	0	0	0	0	0	0	2	0	0	0	0	0	0	0	0	0	0	0	259450	0	0	0
O00400;H7C577;H7C562	Acetyl-coenzyme A transporter 1	SLC33A1	0	0	0	0	0	0	0	0	0	2	4	0	0	0	0	0	0	0	0	0	0	0	1273300	0
Q4ZG77;O00487	26S proteasome non-ATPase regulatory subunit 14	PSMD14	0	0	0	2	1	1	0	0	0	0	0	0	0	0	0	860020	0	0	0	0	0	0	0	0
O00763-3;O00763-2;O00763;Q59GJ9;B4DYM0;F8W8T8	Acetyl-CoA carboxylase 2;Biotin carboxylase	ACACB	14	9	11	20	16	13	7	9	9	9	4	8	0	0	0	0	0	0	0	0	0	0	0	0
O00767;Q59GX7	Acyl-CoA desaturase	SCD	0	0	0	0	0	0	0	0	1	0	2	0	0	0	0	0	0	0	0	0	0	0	665880	0
O14617;O14617-5;O14617-4;Q6PK82;O14617-2;O14617-3	AP-3 complex subunit delta-1	AP3D1	0	2	3	11	5	8	0	0	9	0	6	0	0	380900	322410	1116700	906860	1873500	0	0	3959300	0	950770	0
O15042-2;O15042;E7ET15;O15042-3	U2 snRNP-associated SURP motif-containing protein	U2SURP	0	0	1	8	1	5	0	0	6	4	5	2	0	0	0	1627500	0	1984600	0	0	1561600	880940	403320	613670
Q53Y03;O43402;M0R1B0;O43402-2	ER membrane protein complex subunit 8	COX4NB;EMC8	0	0	0	0	0	0	0	0	0	0	6	0	0	0	0	0	0	0	0	0	0	0	3469900	0
O43491;E9PHY5;O43491-3;O43491-4;Q59FD8;E9PII3;E9PK52;O43491-2;I6L9B1	Band 4.1-like protein 2	EPB41L2	0	0	0	0	0	0	0	0	7	0	0	1	0	0	0	0	0	0	0	0	2150200	0	0	0
Q5U8S2;O60499-2;O60499;K7EQ84;K7EPP9;K7ELY2;X6R2W0;K7EIY4	Syntaxin-10	STX10	0	0	0	0	0	0	0	0	2	0	3	1	0	0	0	0	0	0	0	0	403770	0	1626900	0
O60566;O60566-3;O60566-2	Mitotic checkpoint serine/threonine-protein kinase BUB1 beta	BUB1B	2	1	3	0	0	0	0	0	0	0	0	0	0	0	291040	0	0	0	0	0	0	0	0	0
O60832;O60832-2;U5UA77;C9IYT0	H/ACA ribonucleoprotein complex subunit 4	DKC1	1	4	4	10	10	8	0	0	6	6	6	4	0	1271400	1036900	1785300	3329600	4338000	0	0	3956600	3034600	2673000	2234400
O75151;E7ET14;A0A087WW48;Q6P2C5;Q8N359;B4DH04;H0Y589;H0Y3N9;Q9UPP1-5;Q9UPP1-4;Q9UPP1-3;Q9UPP1-2;Q9UPP1	Lysine-specific demethylase PHF2;Histone lysine demethylase PHF8	PHF2;PHF8	0	0	0	2	2	1	0	0	0	0	1	0	0	0	0	503520	445490	0	0	0	0	0	0	0
O75342	Arachidonate 12-lipoxygenase, 12R-type	ALOX12B	0	1	1	0	0	0	0	0	0	0	0	0	0	0	0	0	0	0	0	0	0	0	0	0
O75367-2;O75367-3;O75367;B4DJC3;Q59FH0	Core histone macro-H2A.1;Histone H2A	H2AFY	0	0	1	3	4	1	4	0	14	7	13	10	0	0	0	400350	376700	0	898970	0	33486000	910750	9316200	8170700
O75396	Vesicle-trafficking protein SEC22b	SEC22B	0	0	0	0	0	0	0	0	1	1	5	0	0	0	0	0	0	0	0	0	0	0	1735200	0
O75410;O75410-2;O75410-7;B4E302;Q5HYH0;E7ET87;O75410-3;E7EVI4;B4DH49;B4DHF7;H0YAY0;R4GMT7;E5RFM9	Transforming acidic coiled-coil-containing protein 1	TACC1;DKFZp686K18126	0	0	0	0	1	0	1	0	14	22	35	1	0	0	0	0	0	0	0	0	3685400	15456000	40612000	0
O75629	Protein CREG1	CREG1	0	0	0	0	0	0	0	0	1	0	1	0	0	0	0	0	0	0	0	0	0	0	224210	0
O75864;F5H3P7	Protein phosphatase 1 regulatory subunit 37	PPP1R37	0	0	0	0	0	0	0	0	2	0	0	0	0	0	0	0	0	0	0	0	388820	0	0	0
O75976;O75976-2;B7Z843	Carboxypeptidase D	CPD	1	0	0	1	1	1	0	0	1	0	2	13	0	0	0	0	0	0	0	0	0	0	83519	10720000
O76021;J3QSV6;A0PJ61;Q32Q62;A0PJ87;I3L3C4;I3L3U9	Ribosomal L1 domain-containing protein 1	RSL1D1	0	1	0	8	5	7	1	1	9	8	5	1	0	0	0	1583600	2967000	6908400	0	0	2011700	4185700	608190	0
V9HWK0;O76094;Q86X80;A0PJJ5;Q0D2M6;Q71V07;O76094-2	Signal recognition particle subunit SRP72	HEL103;SRP72	0	0	0	0	0	1	0	0	1	0	13	0	0	0	0	0	0	0	0	0	0	0	5348400	0
O94874-2;O94874;O94874-3;B7ZAY8	E3 UFM1-protein ligase 1	UFL1	0	0	0	0	0	0	0	0	0	2	7	0	0	0	0	0	0	0	0	0	0	353510	1568000	0
Q4QQH1;O94991-2;O94991	SLIT and NTRK-like protein 5	SLITRK5	0	0	0	0	0	0	0	0	2	0	0	0	0	0	0	0	0	0	0	0	353820	0	0	0
O95210;B3KMK8;B4DK68	Starch-binding domain-containing protein 1	STBD1	0	0	0	0	0	0	0	0	10	10	13	0	0	0	0	0	0	0	0	0	1820400	12353000	16658000	0
Q53XM7;O95292;B3KVU7;Q6ZSP7	Vesicle-associated membrane protein-associated protein B/C	VAPB	0	0	0	1	1	1	0	0	7	7	14	1	0	0	0	0	0	0	0	0	1241000	8327100	29986000	0
O95372;Q5QPQ0	Acyl-protein thioesterase 2	LYPLA2	1	0	0	0	0	0	0	0	2	1	3	0	0	0	0	0	0	0	0	0	586280	0	1443700	0
O95487-2;O95487;O95487-3;B4E2E1	Protein transport protein Sec24B	SEC24B	0	0	0	0	0	0	0	0	2	0	2	0	0	0	0	0	0	0	0	0	108870	0	716400	0
O95721;C9JAF7	Synaptosomal-associated protein 29;Synaptosomal-associated protein	SNAP29	1	0	0	0	0	0	0	0	7	1	7	0	0	0	0	0	0	0	0	0	1166000	0	2347400	0
Q53GY1;O95817	BAG family molecular chaperone regulator 3	BAG3	1	1	1	0	0	0	0	0	1	0	1	0	0	0	0	0	0	0	0	0	0	0	204010	0
O95969	Secretoglobin family 1D member 2	SCGB1D2	0	0	0	2	0	0	0	0	0	0	0	0	0	0	0	389160	0	0	0	0	0	0	0	0
V9HWF4;P00558-2;P00558;B4DHM5;B4E1H9;B4DWQ3;B4DHB3	Phosphoglycerate kinase;Phosphoglycerate kinase 1	HEL-S-68p;PGK1	1	3	2	2	1	0	0	0	0	0	0	0	0	125690	284240	0	0	0	0	0	0	0	0	0
P01833	Polymeric immunoglobulin receptor;Secretory component	PIGR	0	0	0	2	0	1	0	0	0	0	0	0	0	0	0	171820	0	0	0	0	0	0	0	0
P02786;G3V0E5;A8K6Q8;B7Z2I6	Transferrin receptor protein 1;Transferrin receptor protein 1, serum form	TFRC	0	1	0	0	0	0	0	0	29	0	19	18	0	0	0	0	0	0	0	0	57901000	0	1201000	2895700
P02814;Q504X8	Submaxillary gland androgen-regulated protein 3B;Peptide P-A;Peptide D1A	SMR3B	0	0	0	0	0	2	0	0	0	0	0	0	0	0	0	0	0	267750	0	0	0	0	0	0
P04040;B4DWK8	Catalase	CAT	1	2	0	4	1	4	0	0	0	1	1	0	0	334930	0	1206200	0	547830	0	0	0	0	0	0
Q76LA1;P04080	Cystatin-B	CSTB	0	0	0	0	0	0	0	0	0	0	0	0	0	0	0	0	0	0	0	0	0	0	0	0
P05556;P05556-2;P05556-5;P05556-4;P05556-3	Integrin beta-1	ITGB1	1	0	0	0	0	0	0	0	16	7	23	7	0	0	0	0	0	0	0	0	12047000	3932800	47879000	1639900
P07305;P07305-2	Histone H1.0;Histone H1.0, N-terminally processed	H1F0	0	4	4	7	5	1	6	4	9	5	7	7	0	4069300	1887700	9244100	1000200	0	1600300	1249600	21624000	3489800	7004900	13115000
P08240;Q6IAX9;P08240-2;A0A024R3M0	Signal recognition particle receptor subunit alpha	SRPR	0	0	0	0	0	0	0	0	3	2	14	1	0	0	0	0	0	0	0	0	67664	98896	6863800	0
V9HWE9;P09211;A8MX94	Glutathione S-transferase P	HEL-S-22;GSTP1	0	0	0	0	0	0	0	0	0	0	2	0	0	0	0	0	0	0	0	0	0	0	310280	0
V9HWB4;P11021	78 kDa glucose-regulated protein	HEL-S-89n;HSPA5	2	7	5	4	1	2	0	0	4	1	3	1	0	1174000	363220	168730	0	236130	0	0	182250	0	0	0
P11387;B9EG90	DNA topoisomerase 1	TOP1	0	3	4	24	19	11	6	0	16	12	16	10	0	474000	363230	14460000	13193000	22253000	1021800	0	9699400	6201500	9186200	6295100
P11388;P11388-2;P11388-3;P11388-4;E9PCY5;B4DKD0;Q71UH4;Q02880-2;Q02880	DNA topoisomerase 2-alpha;DNA topoisomerase 2;DNA topoisomerase 2-beta	TOP2A;TOP2B	0	3	2	0	0	1	0	0	0	0	0	0	0	244840	226830	0	0	0	0	0	0	0	0	0
Q59EZ3;P11717	Cation-independent mannose-6-phosphate receptor	IGF2R	0	0	0	0	0	0	0	0	3	1	5	2	0	0	0	0	0	0	0	0	440200	0	820860	523300
Q6I9V5;Q59EI9;P12236	ADP/ATP translocase 3;ADP/ATP translocase 3, N-terminally processed	SLC25A6	0	0	1	0	0	0	0	0	1	0	1	0	0	0	0	0	0	0	0	0	0	0	126180	0
P13533;Q9UQV1;Q14905;Q5GJ54;Q59EV3;A5YM51;P12883	Myosin-6;Myosin-7	MYH6;alpha-MHC;MYH7	1	0	0	0	0	0	0	0	1	0	0	0	0	0	0	0	0	0	0	0	382080	0	0	0
Q59FC6;Q5CAQ5;V9HWP2;P14625;B4DQX3;Q96GW1	Endoplasmin	TRA1;HEL-S-125m;HSP90B1	1	3	5	1	0	1	0	0	0	0	1	0	0	0	368930	0	0	0	0	0	0	0	0	0
P16401	Histone H1.5	HIST1H1B	1	14	15	21	18	12	17	19	24	19	23	21	0	32738000	31751000	241480000	188050000	106690000	149040000	102340000	569070000	120150000	135370000	291040000
P16403	Histone H1.2	HIST1H1C	0	18	19	22	18	14	15	16	23	18	22	19	0	9626600	6692700	79848000	42838000	23193000	27996000	4521300	152610000	17707000	51710000	87702000
P17706;K7EQG9;A8K3N4;Q59F91;P17706-2;P17706-3;P17706-4;D3DUJ3	Tyrosine-protein phosphatase non-receptor type 2;Tyrosine-protein phosphatase non-receptor type;Protein-tyrosine-phosphatase	PTPN2	0	0	0	0	0	0	0	0	2	3	12	0	0	0	0	0	0	0	0	0	76820	333210	7586200	0
P17812;B4E1E0;B4DMB5;B7Z9C4;P17812-2	CTP synthase 1;CTP synthase	CTPS1	1	2	3	0	0	0	0	0	1	0	1	0	0	0	293460	0	0	0	0	0	0	0	0	0
P17987;E7EQR6;F5H282;E7ERF2	T-complex protein 1 subunit alpha	TCP1	1	4	4	3	4	1	0	0	0	0	0	0	0	734620	370020	368720	596130	0	0	0	0	0	0	0
P20700;E9PBF6;Q6DC98;A0A0D9SFE5;B4DZT3	Lamin-B1	LMNB1	0	2	1	0	0	0	0	0	1	0	16	0	0	510030	0	0	0	0	0	0	0	0	9894300	0
Q96BS4;P22087;M0R299;M0QXL5;M0R2Q4;B4DLD4	rRNA 2-O-methyltransferase fibrillarin	FBL	0	2	0	1	0	0	0	0	0	0	0	0	0	233790	0	0	0	0	0	0	0	0	0	0
Q6PIX2;Q9BSV4;Q86VG2;P23246-2;P23246	Splicing factor, proline- and glutamine-rich	SFPQ	1	1	1	0	0	0	0	0	1	0	1	0	0	0	139000	0	0	0	0	0	0	0	0	0
P23526;Q1RMG2;P23526-2	Adenosylhomocysteinase	AHCY	0	3	2	2	0	2	0	0	0	0	1	1	0	483570	152840	122000	0	0	0	0	0	0	0	0
Q6IB71;P25788-2;P25788;G3V3W4;G3V5N4	Proteasome subunit alpha type;Proteasome subunit alpha type-3	PSMA3	0	0	0	0	0	1	0	0	0	0	0	0	0	0	0	0	0	0	0	0	0	0	0	0
P25815	Protein S100-P	S100P	0	0	0	0	0	0	0	0	0	0	1	0	0	0	0	0	0	0	0	0	0	0	0	0
P26358-2;A0A024R7E3;P26358;I6L9H2;Q59FP7;P26358-3	DNA (cytosine-5)-methyltransferase 1;DNA (cytosine-5)-methyltransferase	DNMT1	0	2	3	18	11	10	0	0	1	0	0	0	0	134410	416590	4614000	4909100	3043700	0	0	0	0	0	0
P26374	Rab proteins geranylgeranyltransferase component A 2	CHML	0	1	1	1	1	0	0	0	5	0	4	0	0	0	0	0	0	0	0	0	1412500	0	828030	0
P27824;P27824-2;P27824-3	Calnexin	CANX	1	0	0	0	0	0	0	0	1	0	8	0	0	0	0	0	0	0	0	0	0	0	4943800	0
P35606-2;P35606	Coatomer subunit beta	COPB2	0	1	0	1	0	1	0	0	0	0	1	0	0	0	0	0	0	0	0	0	0	0	0	0
P36578;B4DMJ6;Q59GY2;Q53G74;H3BM89;B4DMJ2;B4DFI6	60S ribosomal protein L4	RPL4	0	1	2	5	5	6	1	1	8	2	4	5	0	0	443110	735140	2558000	1749700	0	0	593810	1359700	649210	1056800
P39023;Q8TBW1;Q96QL0;Q9NY85;G5E9G0;B5MCW2;Q9BT63;B3KS36;Q49AJ9;H7C422;H7C3M2	60S ribosomal protein L3	RPL3;rpl3	1	2	1	9	9	7	0	0	5	4	5	4	0	850750	0	1175400	2321700	1056800	0	0	1385900	582120	2044100	1181400
P41091;Q2VIR3	Eukaryotic translation initiation factor 2 subunit 3;Putative eukaryotic translation initiation factor 2 subunit 3-like protein	EIF2S3;EIF2S3L	2	3	4	1	2	2	0	0	1	0	0	0	0	788390	544510	0	245190	240290	0	0	0	0	0	0
P42357;P42357-2;F8W0V1;P42357-3	Histidine ammonia-lyase	HAL	0	0	0	0	0	0	0	0	0	1	1	0	0	0	0	0	0	0	0	0	0	0	0	0
P46109	Crk-like protein	CRKL	1	0	0	0	0	0	0	0	1	1	1	0	0	0	0	0	0	0	0	0	0	0	155360	0
P47929	Galectin-7	LGALS7	1	0	0	3	0	2	0	0	0	1	1	0	0	0	0	776620	0	628660	0	0	0	0	0	0
P49023-2;P49023;P49023-3;B4DNT9;F5H836;F5GZ78;B3KVL0;Q59GS5	Paxillin	PXN	1	0	0	0	0	0	0	0	0	0	0	0	0	0	0	0	0	0	0	0	0	0	0	0
P49069	Calcium signal-modulating cyclophilin ligand	CAMLG	1	0	0	0	0	0	0	0	0	0	4	0	0	0	0	0	0	0	0	0	0	0	1493500	0
P49411	Elongation factor Tu, mitochondrial	TUFM	0	2	3	1	0	1	0	0	0	0	0	0	0	317350	277800	0	0	0	0	0	0	0	0	0
P50747	Biotin--protein ligase;Biotin--[methylmalonyl-CoA-carboxytransferase] ligase;Biotin--[propionyl-CoA-carboxylase [ATP-hydrolyzing]] ligase;Biotin--[methylcrotonoyl-CoA-carboxylase] ligase;Biotin--[acetyl-CoA-carboxylase] ligase	HLCS	0	0	0	0	0	0	0	0	1	0	1	0	0	0	0	0	0	0	0	0	0	0	0	0
P51149;C9J592	Ras-related protein Rab-7a	RAB7A	0	0	0	0	0	0	0	0	2	1	3	0	0	0	0	0	0	0	0	0	268560	0	1274500	0
Q53HT6;Q53G72;P51572;P51572-2;C9JSP1;C9JQ75;C9J0M4	B-cell receptor-associated protein 31	BCAP31	0	1	0	0	0	0	0	0	0	3	4	0	0	0	0	0	0	0	0	0	0	563720	1044200	0
Q7Z726;Q6NVW7;P52292;J3QL07;J3QLL0;J3KS65;A8K7D9	Importin subunit alpha;Importin subunit alpha-1	KPNA2	1	1	1	2	1	0	0	0	0	0	0	0	0	0	0	0	0	0	0	0	0	0	0	0
P53618;E9PP73	Coatomer subunit beta	COPB1	1	1	1	0	0	1	0	0	1	0	1	0	0	0	0	0	0	0	0	0	0	0	4077300	0
P53621;P53621-2	Coatomer subunit alpha;Xenin;Proxenin	COPA	0	4	6	6	5	3	0	0	0	0	0	0	0	411160	346760	542540	527680	624010	0	0	0	0	0	0
P54136-2;P54136;B4DXW6	Arginine--tRNA ligase, cytoplasmic	RARS	1	7	7	1	1	1	0	0	1	0	0	0	0	846940	708900	0	0	0	0	0	0	0	0	0
V9HW80;P55072	Transitional endoplasmic reticulum ATPase	HEL-S-70;VCP	0	3	3	0	0	0	0	0	0	0	0	0	0	404710	251300	0	0	0	0	0	0	0	0	0
P56537;B7ZBH1;A0A0U1RQV5;P56537-2	Eukaryotic translation initiation factor 6	EIF6	0	0	0	2	1	0	0	0	0	0	0	0	0	0	0	155550	0	0	0	0	0	0	0	0
P60468;Q53FA5	Protein transport protein Sec61 subunit beta	SEC61B	0	1	0	0	0	0	0	0	3	0	6	0	0	0	0	0	0	0	0	0	478290	0	248510000	0
P61011;G3V4F7;B4DDS7;P61011-2	Signal recognition particle 54 kDa protein	SRP54	0	1	1	2	0	0	0	0	0	0	8	0	0	0	0	112890	0	0	0	0	0	0	2865600	0
P61927;D6R9X9;D6RG19;A0A024R0A2	60S ribosomal protein L37;Ribosomal protein L37	RPL37	0	0	0	1	1	0	0	0	1	0	0	0	0	0	0	0	0	0	0	0	2894400	0	0	0
Q5JR94;P62241;Q5JR95	40S ribosomal protein S8	RPS8	1	2	2	1	2	1	2	1	11	6	9	7	0	338120	219770	0	345190	0	0	0	31540000	2177900	6216800	2608200
P62424;Q5T8U3	60S ribosomal protein L7a	RPL7A	0	0	0	0	0	0	1	0	7	2	9	2	0	0	0	0	0	0	0	0	2924000	0	6081300	789890
Q59GN2;P62891	Putative 60S ribosomal protein L39-like 5;60S ribosomal protein L39	RPL39P5;RPL39	0	0	0	1	0	0	1	1	2	1	2	1	0	0	0	0	0	0	0	0	14004000	0	3771200	0
P63261;B4E3A4;B4DVQ0;I3L3I0;I3L1U9;I3L4N8	Actin, cytoplasmic 2;Actin, cytoplasmic 2, N-terminally processed	ACTG1	14	15	16	15	9	8	3	2	11	8	10	9	0	0	0	0	0	0	0	0	0	0	0	0
Q8IZ29;Q8IWP6;P68371;Q8N6N5;P04350;B4DE77;B4DJ43;B3KML9	Tubulin beta-4B chain;Tubulin beta-4A chain	TUBB2C;TUBB4B;TUBB4A	2	5	6	2	2	3	0	0	2	1	2	0	0	0	0	0	0	0	0	0	0	0	0	0
P78310-2;P78310-6;P78310;P78310-3;P78310-4;P78310-5;P78310-7	Coxsackievirus and adenovirus receptor	CXADR	0	0	0	0	0	0	0	0	2	0	1	0	0	0	0	0	0	0	0	0	315000	0	0	0
P78527-2;P78527	DNA-dependent protein kinase catalytic subunit	PRKDC	0	1	3	0	0	0	0	0	0	0	0	0	0	0	243630	0	0	0	0	0	0	0	0	0
P80723;P80723-2	Brain acid soluble protein 1	BASP1	1	0	0	0	0	0	0	1	7	5	7	6	0	0	0	0	0	0	0	0	4430500	2315300	3869500	1969900
P84157-2;K7EQX8;Q6ZR64;P84157-3;P84157	Matrix-remodeling-associated protein 7	MXRA7	0	0	0	0	0	0	0	0	0	1	4	0	0	0	0	0	0	0	0	0	0	0	2269400	0
Q01546	Keratin, type II cytoskeletal 2 oral	KRT76	16	11	11	16	12	9	10	10	11	11	11	11	0	0	0	0	0	0	0	0	0	0	0	0
Q01650	Large neutral amino acids transporter small subunit 1	SLC7A5	0	0	0	0	0	0	0	0	1	0	1	0	0	0	0	0	0	0	0	0	0	0	140690	0
Q02040;X6RAJ1;Q02040-2;Q02040-3;Q05DA9	A-kinase anchor protein 17A	AKAP17A;SFRS17A	0	1	0	11	8	2	0	0	7	2	5	1	0	0	0	2495900	2507900	1507900	0	0	2804600	1437500	886940	0
Q04656-5;Q04656;Q04656-2;Q04656-3;B4DRW0;Q04656-4	Copper-transporting ATPase 1	ATP7A	0	0	0	0	0	0	0	0	1	0	0	7	0	0	0	0	0	0	0	0	0	0	0	2824200
Q05BU6;Q6PJY9;Q6PKC9;Q5T760;Q6PJB9;Q05519-2;Q05519	Serine/arginine-rich splicing factor 11	SFRS11;SRSF11	0	0	0	1	1	1	0	0	0	0	0	0	0	0	0	0	0	0	0	0	0	0	0	0
Q05639;Q59GP5	Elongation factor 1-alpha 2	EEF1A2	7	5	7	6	4	4	2	4	7	4	7	4	0	0	0	0	0	0	0	0	0	0	248740	0
Q58F16;Q05BS6;Q9H1C4	Protein unc-93 homolog B1	UNC93B1	0	0	0	0	0	0	0	0	0	0	1	0	0	0	0	0	0	0	0	0	0	0	168610	0
Q05BW5;Q05CR1;Q58EY4;Q92922;B4DYQ1	SWI/SNF complex subunit SMARCC1	SMARCC1	0	0	0	0	0	2	0	0	0	0	0	0	0	0	0	0	0	996860	0	0	0	0	0	0
Q05CR6;Q86Y07;Q86Y07-5;Q86Y07-2;A8K9L2;Q86Y07-3;B7Z2X1;Q86Y07-4	Serine/threonine-protein kinase VRK2	VRK2	0	0	0	0	0	0	0	0	19	12	27	9	0	0	0	0	0	0	0	0	3670100	7779800	71849000	4111400
Q12788	Transducin beta-like protein 3	TBL3	0	1	1	0	0	0	0	0	0	0	0	0	0	0	0	0	0	0	0	0	0	0	0	0
Q12873-2;Q12873;Q12873-3	Chromodomain-helicase-DNA-binding protein 3	CHD3	0	1	1	2	1	1	0	0	1	1	0	1	0	0	0	0	0	0	0	0	0	0	0	0
Q13151	Heterogeneous nuclear ribonucleoprotein A0	HNRNPA0	0	0	1	0	0	0	0	0	0	0	0	0	0	0	0	0	0	0	0	0	0	0	0	0
Q13190-2;Q13190;B4DKR0;Q13190-3;Q13190-4;E9PNU4	Syntaxin-5	STX5;STX5A	1	0	0	0	0	0	1	0	7	3	12	0	0	0	0	0	0	0	0	0	610180	428270	12902000	0
Q13325-2;Q13325	Interferon-induced protein with tetratricopeptide repeats 5	IFIT5	1	0	1	0	0	0	0	0	1	0	1	0	0	0	0	0	0	0	0	0	0	0	137760	0
Q13371;Q13371-2	Phosducin-like protein	PDCL	1	0	0	0	0	0	0	0	0	1	7	0	0	0	0	0	0	0	0	0	0	0	2379200	0
Q13428-3;Q13428-8;Q13428;Q13428-4;Q13428-2;E7ETY2;Q13428-7;J3KQ96;Q13428-6;B4DRA2;Q13428-5	Treacle protein	TCOF1	1	13	10	23	21	14	1	1	16	13	9	11	0	1444500	942420	6095200	9435900	5590700	0	0	3058800	6154600	1111300	5194400
Q13442	28 kDa heat- and acid-stable phosphoprotein	PDAP1	0	0	0	0	0	0	0	0	1	1	3	0	0	0	0	0	0	0	0	0	0	0	1976000	0
Q1ZYQ1;Q13748;Q13748-2;Q6PEY2	Tubulin alpha-3C/D chain;Tubulin alpha-3E chain	TUBA2;TUBA3C;TUBA3E	10	5	8	5	4	4	2	1	9	3	11	3	0	0	0	0	0	0	0	0	0	0	0	0
Q5T0F3;Q13823;B4DPI9;H0YG10	Nucleolar GTP-binding protein 2	GNL2	0	0	0	4	0	0	0	0	1	0	1	0	0	0	0	155960	0	0	0	0	0	0	0	0
Q14114-4;Q14114;A0A087WW84;D3DQ39;Q14114-2;Q14114-3;E9PP15;B3KU40	Low-density lipoprotein receptor-related protein 8	LRP8	0	0	0	0	0	0	0	0	5	0	1	0	0	0	0	0	0	0	0	0	1762400	0	0	0
Q14204	Cytoplasmic dynein 1 heavy chain 1	DYNC1H1	0	5	4	2	0	3	0	0	0	0	0	0	0	451280	431950	0	0	462900	0	0	0	0	0	0
Q14315-2;Q14315	Filamin-C	FLNC	11	10	9	2	0	0	9	6	7	12	9	6	0	0	0	0	0	0	0	0	0	0	478770	0
Q14684;Q14684-2;Q6PJM8	Ribosomal RNA processing protein 1 homolog B	RRP1B	1	0	1	21	18	0	1	0	10	8	10	4	0	0	0	7341900	7955700	0	0	0	3608300	3706300	1490800	1251700
Q14739;A0A024R3R5;C9JXK0	Lamin-B receptor	LBR	0	1	0	0	0	0	0	0	11	7	12	5	0	0	0	0	0	0	0	0	1273200	4936300	24970000	1077200
Q6ZTI3;Q15046;H3BRC9;J3KRL2;H3BPV7;Q15046-2	Lysine--tRNA ligase	KARS	0	1	1	0	1	0	0	0	0	0	0	0	0	0	0	0	0	0	0	0	0	0	0	0
Q15149-7;Q15149-8;Q15149-9;Q15149-5;Q15149-4;Q15149-6;Q15149-3;Q15149-2;Q15149;D3DWL0	Plectin	PLEC;PLEC1	2	12	10	7	0	2	0	0	0	0	0	0	0	865540	417530	445840	0	408980	0	0	0	0	0	0
Q15276-2;Q15276;Q05BX6;B4DMM4	Rab GTPase-binding effector protein 1	RABEP1	0	0	0	0	0	0	0	0	7	0	0	0	0	0	0	0	0	0	0	0	2521300	0	0	0
Q15643;Q6MZL5;H0YJ97	Thyroid receptor-interacting protein 11	TRIP11;DKFZp686C06243	0	1	0	1	1	0	10	1	0	1	1	2	0	0	0	0	0	0	8821600	0	0	0	0	0
Q15738;C9JDR0	Sterol-4-alpha-carboxylate 3-dehydrogenase, decarboxylating	NSDHL	0	0	0	0	0	0	0	0	3	1	5	0	0	0	0	0	0	0	0	0	197500	0	3588900	0
Q71UA6;Q15758;Q59ES3;M0QXM4;Q15758-3;Q15758-2	Amino acid transporter;Neutral amino acid transporter B(0)	SLC1A5	0	1	0	0	0	0	0	0	5	0	4	6	0	0	0	0	0	0	0	0	1293600	0	612200	1542200
Q16610-2;Q16610;Q16610-4;B7ZAS5;C8CHS3;Q16610-3	Extracellular matrix protein 1	ECM1	1	0	0	1	0	0	0	0	1	0	2	0	0	0	0	0	0	0	0	0	0	0	237500	0
Q1ED39	Lysine-rich nucleolar protein 1	KNOP1	0	8	7	16	12	8	3	2	14	7	11	11	0	1570200	1357100	4799500	4644800	4232900	2053300	841620	8988300	3275300	2423100	5002900
Q27J81-2;Q27J81;A0A0A0MQU1	Inverted formin-2	INF2	0	0	0	0	0	0	0	0	7	5	31	0	0	0	0	0	0	0	0	0	407650	1217900	27142000	0
Q2L6I2;Q8NE71-2;Q8NE71;Q59F96;H0YGW7	ATP-binding cassette sub-family F member 1	ABCF1	1	3	5	19	17	14	0	0	17	8	12	0	0	299410	587480	10656000	12272000	8744200	0	0	4814500	3887500	2074900	0
Q2TU73;Q86UL3;E5RIA1;E5RHA6;Q8NDD3	Glycerol-3-phosphate acyltransferase 4	AGPAT6;DKFZp586M1819	0	0	0	0	0	0	0	0	1	0	4	0	0	0	0	0	0	0	0	0	0	0	847010	0
Q3B726	DNA-directed RNA polymerase I subunit RPA43	TWISTNB	0	2	2	3	1	1	0	0	1	0	0	0	0	202180	272200	575180	0	0	0	0	0	0	0	0
Q3LI55;Q8IUC1	Keratin-associated protein 11-1	KRTAP11-1	0	0	0	0	0	0	0	0	0	0	0	0	0	0	0	0	0	0	0	0	0	0	0	0
Q4G0J3;Q4G0J3-3;D6RFF0	La-related protein 7	LARP7	0	1	1	2	1	1	0	0	1	1	0	0	0	0	0	0	0	0	0	0	0	0	0	0
Q7Z682;Q4KMX3;Q9HDC5;Q86VR1	Junctophilin-1	DKFZp779I2251;JPH1	0	0	0	0	0	0	0	0	4	6	8	0	0	0	0	0	0	0	0	0	642260	2803900	5279200	0
Q502X7;Q9BW60;Q9BW60-2	Elongation of very long chain fatty acids protein;Elongation of very long chain fatty acids protein 1	ELOVL1	0	0	0	0	0	0	0	0	0	0	3	0	0	0	0	0	0	0	0	0	0	0	458730	0
Q53GI2;Q9Y6I9;C9JXQ7;C9JHH5;A0A087WTU3	Testis-expressed sequence 264 protein	TEX264	0	1	0	0	0	0	0	0	1	2	9	0	0	0	0	0	0	0	0	0	0	942030	14215000	0
Q53GW0;Q6ULP2-5;Q6ULP2-2;Q6ULP2-4;Q6ULP2;Q6ULP2-3;B8ZZI9	Aftiphilin	AFTPH	0	0	0	0	0	0	0	0	12	0	0	0	0	0	0	0	0	0	0	0	3645100	0	0	0
Q53GW1;Q8WVM8;B7Z738;Q8WVM8-2;Q8WVM8-3;B7Z5N7	Sec1 family domain-containing protein 1	SCFD1	0	1	0	0	0	1	1	0	2	1	7	0	0	0	0	0	0	0	0	0	0	0	1257700	0
Q6IBT3;Q53HV2;Q99832-3;Q99832;F8WAM2;B7Z1C9;B7Z7I4;Q99832-2;Q99832-4	T-complex protein 1 subunit eta	CCT7	1	1	2	2	1	0	0	0	1	0	1	0	0	0	228920	157970	0	0	0	0	0	0	0	0
Q53RT3	Retroviral-like aspartic protease 1	ASPRV1	0	0	0	0	0	0	0	0	0	0	1	0	0	0	0	0	0	0	0	0	0	0	44680	0
Q549N5;Q9Y5M8;H7C4H2	Signal recognition particle receptor subunit beta	SRPRB	0	0	0	1	0	0	0	0	0	0	8	0	0	0	0	0	0	0	0	0	0	0	4527300	0
Q562R1	Beta-actin-like protein 2	ACTBL2	2	4	4	4	1	1	0	0	1	0	2	0	0	0	0	0	0	0	0	0	0	0	0	0
Q58A45-3;Q58A45;Q6ZMN5;A0A0C4DFZ9;Q58A45-2;Q58A45-4	PAB-dependent poly(A)-specific ribonuclease subunit PAN3	PAN3	1	0	0	0	0	0	0	0	0	0	0	0	0	0	0	0	0	0	0	0	0	0	0	0
Q58FF8	Putative heat shock protein HSP 90-beta 2	HSP90AB2P	4	5	6	2	3	2	0	0	2	2	3	2	0	0	211420	0	0	0	0	0	0	0	0	0
Q5HYI8;C9JXM3;F8WF50;F8WDC7	Rab-like protein 3	RABL3	0	0	0	0	0	0	1	0	5	4	10	1	0	0	0	0	0	0	0	0	739670	939130	10370000	0
Q5JSH3-2;Q5JSH3;Q8N397;H7BY83;Q5JSH3-4;B7Z947;Q5JSH3-3	WD repeat-containing protein 44	WDR44;DKFZp761M142	0	0	0	0	0	0	0	0	4	1	4	0	0	0	0	0	0	0	0	0	750020	0	1187300	0
Q5JTV8;A0A0A0MSK5;H0Y4R4	Torsin-1A-interacting protein 1	TOR1AIP1	0	0	0	0	0	0	0	0	13	8	29	6	0	0	0	0	0	0	0	0	1871700	3181000	68027000	2386600
Q5JTV8-3;J3KN66	Torsin-1A-interacting protein 1	TOR1AIP1	0	0	0	0	0	0	0	0	13	8	29	6	0	0	0	0	0	0	0	0	0	0	7938700	0
Q5SNT2;H0Y4R5;Q5SNT2-2	Transmembrane protein 201	TMEM201	0	0	0	0	0	0	0	0	1	0	7	1	0	0	0	0	0	0	0	0	0	0	5411300	0
Q5SY68	Protein S100-A7-like 2	S100A7L2	0	0	0	0	0	0	0	0	0	0	0	0	0	0	0	0	0	0	0	0	0	0	0	0
Q5T3I0;A8KAG1;Q5T3I0-3;A0A0A0MRK1;E9PAV9;F8W895	G patch domain-containing protein 4	GPATCH4	0	4	4	9	8	5	0	1	7	5	5	3	0	345050	390150	3225200	3657600	2478600	0	0	2092500	1760200	339770	842320
Q5T5Y3;Q5T5Y3-3;B7ZLW1;Q5T5Y3-2	Calmodulin-regulated spectrin-associated protein 1	CAMSAP1	0	0	0	0	0	0	0	0	1	0	0	0	0	0	0	0	0	0	0	0	0	0	0	0
Q5T749	Keratinocyte proline-rich protein	KPRP	2	4	3	6	1	6	2	2	5	4	6	3	0	802690	678500	2141000	0	3807000	1977300	2090500	1247800	1237100	2511100	1085700
Q5T750	Skin-specific protein 32	XP32	0	0	0	0	0	0	0	0	0	0	0	0	0	0	0	0	0	0	0	0	0	0	0	0
Q5VIR6-4;B3KS06;F6VX93;B1AA15;B1AA17;Q5VIR6-2;Q5VIR6-3;Q5VIR6	Vacuolar protein sorting-associated protein 53 homolog	VPS53;HCCS1	0	0	0	0	0	0	0	0	3	0	0	0	0	0	0	0	0	0	0	0	297070	0	0	0
Q5VTI5;Q9Y2H5	Pleckstrin homology domain-containing family A member 6	PLEKHA6	0	0	0	0	0	0	0	0	0	0	0	0	0	0	0	0	0	0	0	0	0	0	0	0
Q5VV42;Q5VV42-2	Threonylcarbamoyladenosine tRNA methylthiotransferase	CDKAL1	0	0	0	0	0	0	0	0	7	9	24	4	0	0	0	0	0	0	0	0	1173400	3991800	21084000	514420
Q5VWG9	Transcription initiation factor TFIID subunit 3	TAF3	0	0	0	0	0	0	0	0	3	1	1	1	0	0	0	0	0	0	0	0	1171700	0	0	0
Q68CX0;Q9H2J7;Q9H2J7-3	Transporter;Sodium-dependent neutral amino acid transporter B(0)AT2	DKFZp761I0921;SLC6A15	0	0	0	0	0	0	0	0	6	0	5	8	0	0	0	0	0	0	0	0	1875200	0	1458200	4308500
Q9UDT1;Q6NTF9;Q6NTF9-2	Rhomboid domain-containing protein 2	WUGSC:H_RG122E10.2a;RHBDD2	0	0	0	0	0	0	0	0	1	0	1	0	0	0	0	0	0	0	0	0	0	0	255250	0
Q6NUR1;Q9BPX3	Condensin complex subunit 3	NCAPG	0	0	1	1	0	0	0	0	0	0	0	0	0	0	0	0	0	0	0	0	0	0	0	0
Q6NX51;Q96A65;B7Z321;Q8TAR2;Q96A65-2	Exocyst complex component 4	EXOC4	0	0	0	0	0	0	0	0	6	0	0	0	0	0	0	0	0	0	0	0	2715100	0	0	0
Q6P2H3-2;Q6P2H3;H7BZW2;Q6P2H3-4	Centrosomal protein of 85 kDa	CEP85	1	0	2	0	0	0	0	0	0	0	0	0	0	0	259060	0	0	0	0	0	0	0	0	0
Q6P2Q9;I3L0J9;B4DK16	Pre-mRNA-processing-splicing factor 8	PRPF8	0	1	4	1	0	2	0	0	0	0	0	0	0	0	208610	0	0	246930	0	0	0	0	0	0
Q6P6D1;Q9Y426-2;Q9Y426-3;Q9Y426	C2 domain-containing protein 2	C2CD2	0	0	0	0	0	0	0	0	0	0	2	0	0	0	0	0	0	0	0	0	0	0	426030	0
Q6PCB5;A0A087X239;Q6PCB5-2	Round spermatid basic protein 1-like protein	RSBN1L	0	0	0	5	2	1	1	0	4	1	5	0	0	0	0	717970	678020	0	0	0	1081300	0	508450	0
Q6PL24;Q86T10	Protein TMED8	TMED8	0	0	0	0	0	0	0	0	0	0	6	0	0	0	0	0	0	0	0	0	0	0	3473700	0
Q6R327;Q6R327-3	Rapamycin-insensitive companion of mTOR	RICTOR	0	0	0	0	0	0	0	0	0	0	0	0	0	0	0	0	0	0	0	0	0	0	0	0
Q6UB99;A8K4M9	Ankyrin repeat domain-containing protein 11	ANKRD11	0	1	1	7	6	3	0	0	0	0	1	0	0	0	0	813340	771670	498240	0	0	0	0	0	0
Q6UUV7-3;Q6UUV7;H0YK33;Q8TEF4	CREB-regulated transcription coactivator 3	CRTC3;FLJ00243	0	0	0	0	0	0	0	0	0	0	0	0	0	0	0	0	0	0	0	0	0	0	0	0
Q6UWP8	Suprabasin	SBSN	0	2	1	3	2	1	0	0	0	0	0	0	0	246880	0	778230	129940	0	0	0	0	0	0	0
Q6WKZ4;Q6WKZ4-3;Q4JIW2;E7EX40	Rab11 family-interacting protein 1	RAB11FIP1	1	1	2	0	0	1	0	0	35	0	0	0	0	0	37986	0	0	0	0	0	49755000	0	0	0
Q6YHU6-6;Q6YHU6-5;Q6YHU6-3;Q6YHU6;B5MC89;H7BYZ4;Q6YHU4;Q6YHU3;Q6YHU5;Q6YHU6-2	Thyroid adenoma-associated protein	THADA;GITA/3p fusion;GITA/7p fusion	0	2	2	7	1	1	0	0	0	0	0	0	0	316450	288430	311020	0	0	0	0	0	0	0	0
Q6ZP92			1	1	1	1	1	1	0	0	1	0	1	0	0	0	0	0	0	0	0	0	0	0	0	0
Q6ZU82	Putative inactive fatty acyl-CoA reductase 2-like protein	FAR2P1	1	0	0	0	0	0	0	0	0	0	0	0	0	0	0	0	0	0	0	0	0	0	0	0
Q6ZVX7	F-box only protein 50	NCCRP1	0	1	1	1	0	1	0	0	1	0	1	0	0	0	0	0	0	0	0	0	0	0	0	0
Q70UQ0;Q70UQ0-4	Inhibitor of nuclear factor kappa-B kinase-interacting protein	IKBIP	0	0	0	0	0	0	0	0	0	0	1	0	0	0	0	0	0	0	0	0	0	0	237980	0
Q71U36-2;Q71U36;B4DQK4;Q9UQM3;Q8N532	Tubulin alpha-1A chain	TUBA1A;TUBA1C	13	7	10	7	5	6	3	1	12	5	14	5	0	0	0	0	0	0	0	0	0	0	0	0
Q7L5L3-1;Q7L5L3	Glycerophosphodiester phosphodiesterase domain-containing protein 3	GDPD3	0	0	0	0	0	1	0	0	0	0	0	0	0	0	0	0	0	0	0	0	0	0	0	0
Q7L804;Q7L804-2	Rab11 family-interacting protein 2	RAB11FIP2	0	0	0	0	0	0	0	0	3	0	0	0	0	0	0	0	0	0	0	0	891090	0	0	0
Q7Z2K8;Q7Z2K8-2	G protein-regulated inducer of neurite outgrowth 1	GPRIN1	0	0	0	0	0	0	0	0	2	0	0	0	0	0	0	0	0	0	0	0	319100	0	0	0
Q7Z406-4;Q7Z406;Q7Z406-6;Q7Z406-2;B3KWH4;B4E177;A1L2Z2;M0QY43;Q7Z406-5	Myosin-14	MYH14	0	1	0	1	0	1	0	0	0	1	0	0	0	0	0	0	0	0	0	0	0	0	0	0
Q7Z434-4;Q7Z434	Mitochondrial antiviral-signaling protein	MAVS	0	0	0	0	0	0	0	0	1	0	0	0	0	0	0	0	0	0	0	0	287650	0	0	0
Q7Z4H7-3;Q7Z4H7;Q5VY60;Q7Z4H7-2	HAUS augmin-like complex subunit 6	HAUS6	3	2	2	0	0	0	0	0	0	0	0	0	0	287920	176550	0	0	0	0	0	0	0	0	0
Q7Z6E9-2;Q7Z6E9;H3BSK8;B4DZQ0;Q7Z6E9-4	E3 ubiquitin-protein ligase RBBP6	RBBP6	0	1	0	5	2	3	0	0	2	1	0	0	0	0	0	689930	645030	977410	0	0	185810	0	0	0
Q86WV6	Stimulator of interferon genes protein	TMEM173	0	0	0	0	0	0	0	0	0	0	1	0	0	0	0	0	0	0	0	0	0	0	211740	0
Q86WV7;Q96MW1-2;Q96MW1;K7ER24	Coiled-coil domain-containing protein 43	CCDC43	0	0	0	0	0	0	0	0	1	0	2	0	0	0	0	0	0	0	0	0	0	0	208470	0
Q86X10;B3KWL5;A2A2F0;Q86X10-4;Q86X10-2;Q86X10-3	Ral GTPase-activating protein subunit beta	RALGAPB	0	0	0	0	0	0	0	0	3	0	0	0	0	0	0	0	0	0	0	0	603690	0	0	0
Q86XL3;Q86XL3-2	Ankyrin repeat and LEM domain-containing protein 2	ANKLE2	0	0	1	1	0	0	1	0	4	20	28	0	0	0	0	0	0	0	0	0	303990	10084000	15324000	0
Q8IVT2	Mitotic interactor and substrate of PLK1	MISP	1	2	3	3	1	1	0	0	0	0	0	0	0	358600	205110	313110	0	0	0	0	0	0	0	0
Q8IW75	Serpin A12	SERPINA12	1	0	0	1	1	0	0	0	0	0	0	0	0	0	0	0	16394000	0	0	0	0	0	0	0
Q8IXI1	Mitochondrial Rho GTPase 2	RHOT2	0	0	0	0	0	0	0	0	1	0	0	0	0	0	0	0	0	0	0	0	0	0	0	0
Q8IY81;B4DKU3	pre-rRNA processing protein FTSJ3	FTSJ3	0	0	1	0	0	0	4	0	15	0	8	12	0	0	0	0	0	0	1224000	0	3864200	0	838680	4641800
Q8IZ21-3;Q8IZ21;Q8IZ21-2	Phosphatase and actin regulator 4	PHACTR4	1	0	0	0	0	0	0	0	3	0	3	0	0	0	0	0	0	0	0	0	661060	0	189250	0
Q8N3D4	EH domain-binding protein 1-like protein 1	EHBP1L1	0	0	0	0	0	0	0	0	3	0	0	0	0	0	0	0	0	0	0	0	414270	0	0	0
Q8N3F8;H0Y6J8	MICAL-like protein 1	MICALL1	0	0	0	0	0	0	0	0	2	0	0	0	0	0	0	0	0	0	0	0	379270	0	0	0
Q8N5G2;Q8N5G2-2;Q8N5G2-3	Macoilin	TMEM57	0	1	0	0	0	0	0	0	0	1	5	0	0	0	0	0	0	0	0	0	0	0	1592100	0
Q8NEN9	PDZ domain-containing protein 8	PDZD8	0	0	0	0	0	0	0	0	1	7	8	0	0	0	0	0	0	0	0	0	0	1930100	2153100	0
Q8NF37;D3DTC2;A0A0G2JQ62	Lysophosphatidylcholine acyltransferase 1	LPCAT1;AYTL2	0	0	0	0	0	0	0	0	0	1	5	0	0	0	0	0	0	0	0	0	0	0	1086000	0
R4GMN1;Q8NHP6;Q8NHP6-2	Motile sperm domain-containing protein 2	MOSPD2	0	1	1	0	0	0	0	0	0	0	4	0	0	0	0	0	0	0	0	0	0	0	867670	0
Q8TC04		KRT23	2	1	1	2	1	0	0	1	2	0	1	1	0	0	0	31544000	0	0	0	0	0	0	0	0
Q8TCJ2	Dolichyl-diphosphooligosaccharide--protein glycosyltransferase subunit STT3B	STT3B	0	1	0	0	1	1	0	0	2	0	6	0	0	0	0	0	0	0	0	0	223970	0	3297900	0
Q8TEY7-3;Q8TEY7-2;Q8TEY7;H0YCV3	Ubiquitin carboxyl-terminal hydrolase 33	USP33	0	0	0	0	0	0	0	0	4	0	10	0	0	0	0	0	0	0	0	0	493560	0	4684400	0
Q8WUM0;B4E206;A0A024R3R6;B4E3T7	Nuclear pore complex protein Nup133	NUP133	0	0	0	0	0	0	0	0	1	0	16	0	0	0	0	0	0	0	0	0	0	0	6114000	0
Q8WUU4	Zinc finger protein 296	ZNF296	0	0	0	0	0	0	0	0	1	0	0	0	0	0	0	0	0	0	0	0	0	0	0	0
Q8WVV4;Q8WVV4-1;Q8WVV4-3	Protein POF1B	POF1B	0	0	0	1	1	1	0	0	0	0	0	0	0	0	0	0	0	0	0	0	0	0	0	0
Q8WYP5;Q8WYP5-3;Q8WYP5-2;B3KVE5;B3KTD2	Protein ELYS	AHCTF1	1	0	0	7	6	0	0	0	6	3	14	0	0	0	0	758720	1371500	0	0	0	358390	351860	6269100	0
Q92522	Histone H1x	H1FX	0	1	0	0	0	1	0	0	3	2	3	0	0	0	0	0	0	0	0	0	1215000	310780	450480	0
Q969Q0;B2R4V2	60S ribosomal protein L36a-like	RPL36AL	0	2	1	6	3	2	1	5	12	5	11	2	0	0	0	1352700	0	0	0	2230500	18844000	488490	3888900	0
Q969S3	Zinc finger protein 622	ZNF622	0	0	0	0	0	0	0	0	0	0	3	0	0	0	0	0	0	0	0	0	0	0	375110	0
Q96A33;Q96A33-2;A0A087WYW6	Coiled-coil domain-containing protein 47	CCDC47	0	0	0	0	0	0	0	0	9	10	26	0	0	0	0	0	0	0	0	0	1633900	3742800	121330000	0
Q96AG4	Leucine-rich repeat-containing protein 59	LRRC59	1	0	0	0	0	0	0	0	5	6	16	1	0	0	0	0	0	0	0	0	717910	3363000	46154000	0
Q96CS3;B4E2M8	FAS-associated factor 2	FAF2	0	0	0	0	0	0	0	0	0	0	5	0	0	0	0	0	0	0	0	0	0	0	1152400	0
Q96GA3;B4DTT8	Protein LTV1 homolog	LTV1	0	0	1	0	0	0	0	0	2	0	3	0	0	0	0	0	0	0	0	0	0	0	477390	0
Q96HA1;Q96HA1-2;Q96HA1-3	Nuclear envelope pore membrane protein POM 121	POM121	0	1	1	0	0	0	0	0	1	0	11	0	0	0	0	0	0	0	0	0	0	0	4687000	0
Q96HY6;A0A0A0MRX2;Q96HY6-2	DDRGK domain-containing protein 1	DDRGK1	0	0	0	0	0	0	0	0	2	1	8	0	0	0	0	0	0	0	0	0	115690	0	10742000	0
Q96IB4;Q9P265	Disco-interacting protein 2 homolog B	DIP2B	0	0	0	1	0	0	0	0	0	0	0	0	0	0	0	0	0	0	0	0	0	0	0	0
Q96JB5;Q96JB5-4;Q96JB5-2;J3QRM1;J3QQY1;Q96JB5-3	CDK5 regulatory subunit-associated protein 3	CDK5RAP3	0	0	0	0	0	0	0	0	1	4	10	0	0	0	0	0	0	0	0	0	0	1439300	2009600	0
Q96KC8;A4VCI1;Q96NY3	DnaJ homolog subfamily C member 1	DNAJC1	0	0	0	0	0	0	0	0	0	0	3	0	0	0	0	0	0	0	0	0	0	0	406560	0
Q96PE2	Rho guanine nucleotide exchange factor 17	ARHGEF17	0	1	1	0	0	0	0	0	0	0	0	0	0	0	123340	0	0	0	0	0	0	0	0	0
Q96SK2-2;Q96SK2;Q96SK2-3	Transmembrane protein 209	TMEM209	0	0	0	0	0	0	0	0	2	2	7	0	0	0	0	0	0	0	0	0	225510	369530	3553500	0
Q99549;Q99549-2	M-phase phosphoprotein 8	MPHOSPH8	0	0	0	3	1	0	0	0	2	0	1	0	0	0	0	322220	0	0	0	0	449530	0	0	0
Q9BRP8-2;Q9BRP8	Partner of Y14 and mago	WIBG	0	0	0	0	0	0	0	0	0	0	1	0	0	0	0	0	0	0	0	0	0	0	205690	0
Q9BTX1-5;Q9BTX1-2;Q9BTX1;Q9BTX1-3;Q9BTX1-6;Q9BTX1-4;B4DZG6	Nucleoporin NDC1	NDC1	0	0	0	0	0	0	0	0	1	4	5	1	0	0	0	0	0	0	0	0	447780	1123500	1218200	0
Q9BU76-4;Q9BU76;Q9BU76-3;Q9BU76-2	Multiple myeloma tumor-associated protein 2	MMTAG2	0	2	2	5	1	2	0	0	4	2	4	2	0	312920	203680	655750	0	418680	0	0	1745000	944950	980590	397280
Q9BX40;Q5TBQ0	Protein LSM14 homolog B	LSM14B	1	1	2	0	0	0	0	0	0	0	0	0	0	0	0	0	0	0	0	0	0	0	0	0
Q9BX40-2;A0A0C4DFV2	Protein LSM14 homolog B	LSM14B	2	1	2	0	0	0	0	0	0	0	0	0	0	0	661280	0	0	0	0	0	0	0	0	0
Q9BXB4	Oxysterol-binding protein-related protein 11	OSBPL11	0	0	0	0	0	0	0	0	10	0	4	3	0	0	0	0	0	0	0	0	5670600	0	580650	706200
Q9BXF6;Q2Z1P3	Rab11 family-interacting protein 5	RAB11FIP5;GAF1	0	2	1	1	0	0	0	0	25	0	0	0	0	94606	0	0	0	0	0	0	32826000	0	0	0
Q9C0C4;Q9NX92;Q53RE7;Q6P5A5	Semaphorin-4C	SEMA4C	0	0	0	0	0	0	0	0	3	0	1	0	0	0	0	0	0	0	0	0	1119700	0	0	0
Q9C0E8-2;Q9C0E8;Q9C0E8-4;B7Z7F5;B7Z829;B7ZLA9;Q9C0E8-3	Protein lunapark	LNP;KIAA1715	0	1	0	1	0	0	0	0	0	2	1	0	0	0	0	0	0	0	0	0	0	0	248410	0
Q9H015	Solute carrier family 22 member 4	SLC22A4	0	0	0	0	0	0	0	0	2	0	1	1	0	0	0	0	0	0	0	0	191220	0	0	0
Q9H0A0;A0A087WV29;Q9H0A0-2;Q05CW7	N-acetyltransferase 10	NAT10	0	2	1	3	3	2	0	0	3	0	3	0	0	169780	0	171040	0	326020	0	0	389700	0	0	0
Q9H0B6-2;Q9H0B6;A8MZ87	Kinesin light chain 2	KLC2	0	0	0	0	1	0	1	0	1	0	1	0	0	0	0	0	0	0	0	0	0	0	0	0
Q9H1E5	Thioredoxin-related transmembrane protein 4	TMX4	0	0	0	0	0	0	0	0	0	0	3	0	0	0	0	0	0	0	0	0	0	0	469750	0
Q9H3N1;G3V448	Thioredoxin-related transmembrane protein 1	TMX1	0	0	0	0	0	0	0	0	3	2	4	0	0	0	0	0	0	0	0	0	406470	630750	14109000	0
Q9H3R2	Mucin-13	MUC13	0	0	0	0	0	0	0	3	18	4	13	8	0	0	0	0	0	0	0	527960	322450000	371070	27978000	8794500
Q9H6L5;Q9H6L5-2	Protein FAM134B	FAM134B	0	0	0	0	0	0	0	0	0	2	1	0	0	0	0	0	0	0	0	0	0	310440	0	0
Q9H7E2-3;A0A024QZE0;Q9H7E2	Tudor domain-containing protein 3	TDRD3	2	1	1	0	0	0	0	0	0	0	0	0	0	0	174160	0	0	0	0	0	0	0	0	0
Q9HCM3-3;Q9HCM3-4;Q9HCM3-2;Q9HCM3	UPF0606 protein KIAA1549	KIAA1549	0	0	0	0	0	0	0	0	8	1	2	0	0	0	0	0	0	0	0	0	2564200	0	173990	0
Q9HCU5;Q05DB2;A8K813;B5MC98	Prolactin regulatory element-binding protein	PREB	0	0	0	0	0	0	0	0	4	1	7	0	0	0	0	0	0	0	0	0	390490	0	5932100	0
Q9HCY8	Protein S100-A14	S100A14	0	1	0	1	0	0	0	0	0	0	0	0	0	0	0	110090	0	0	0	0	0	0	0	0
Q9NQC3-2;Q6IPN0;F8W914	Reticulon-4;Reticulon	RTN4	3	1	1	0	1	0	0	0	11	16	12	5	0	0	0	0	0	0	0	0	0	2762800	4964400	0
Q9NQC3-5	Reticulon-4	RTN4	3	1	1	0	1	0	0	0	10	16	11	4	0	0	0	0	0	0	0	0	0	0	163180	0
Q9NQS3	Nectin-3	PVRL3	0	0	0	0	0	0	0	0	2	0	2	0	0	0	0	0	0	0	0	0	749920	0	404810	0
Q9NR12;D6RF83;H7BYK4;D6RH06;Q9NR12-3;Q9NR12-5;Q9NR12-6;Q9NR12-4;Q9NR12-2;D6RAN1	PDZ and LIM domain protein 7	PDLIM7	1	1	2	0	0	0	0	0	0	0	0	0	0	0	0	0	0	0	0	0	0	0	0	0
Q9NR30;Q9NR30-2	Nucleolar RNA helicase 2	DDX21	0	10	13	22	17	12	1	0	10	8	8	1	0	1939200	2084300	5290100	4673200	4923000	0	0	4035700	3541100	2087300	0
Q9NV66;A0A087WUV9;A0A087WZB2;Q6NUM6;B4DW16;Q9NV66-2	S-adenosyl-L-methionine-dependent tRNA 4-demethylwyosine synthase	TYW1;TYW1B	0	0	0	0	0	0	0	0	0	1	12	0	0	0	0	0	0	0	0	0	0	0	7051900	0
Q9NVV0;H7C4C1;H7C3B3;A0A0A0MRS4	Trimeric intracellular cation channel type B	TMEM38B	0	0	0	0	0	0	0	0	0	0	2	0	0	0	0	0	0	0	0	0	0	0	494720	0
Q9NX58	Cell growth-regulating nucleolar protein	LYAR	0	0	0	17	13	5	20	12	32	24	31	23	0	0	0	10324000	2144000	2545400	10116000	6024400	66349000	30744000	69115000	25825000
Q9NXE4-2;Q9NXE4;Q9NXE4-4;B4E0T5;H7C1Q6;H7BXF4;B1PBA3;Q9NXE4-9;Q9NXE4-10;Q9NXE4-7;Q9NXE4-8;Q9NXE4-3;Q9NXE4-6;H7C0W5;Q9NXE4-5	Sphingomyelin phosphodiesterase 4	SMPD4	0	0	0	0	0	0	0	0	3	0	6	0	0	0	0	0	0	0	0	0	359980	0	1624700	0
Q9NZJ5;C9J185;Q68DI6;E7ER02;B3KY45	Eukaryotic translation initiation factor 2-alpha kinase 3	EIF2AK3;DKFZp781H1925	0	0	0	0	0	0	0	0	1	2	9	0	0	0	0	0	0	0	0	0	0	0	4458200	0
Q9NZM1-2;Q9NZM1-6;Q9NZM1-3;Q9NZM1;Q9NZM1-5;H0YD14	Myoferlin	MYOF	0	2	0	2	1	1	0	0	4	2	0	1	0	0	0	167840	0	0	0	0	569260	0	0	0
Q9P0L0;A8KA83;Q9P0L0-2	Vesicle-associated membrane protein-associated protein A	VAPA	0	0	0	1	1	1	0	0	6	7	13	1	0	0	0	0	0	0	0	0	914840	2439300	17289000	0
Q9P0U3-2;Q9P0U3	Sentrin-specific protease 1	SENP1	0	1	1	0	0	0	0	0	0	0	5	0	0	0	0	0	0	0	0	0	0	0	2033000	0
Q9P260-2;Q9P260;B2RD46;A0A024R2B0;A0A075B785	LisH domain and HEAT repeat-containing protein KIAA1468	KIAA1468	0	0	0	0	0	0	0	0	4	0	0	0	0	0	0	0	0	0	0	0	840000	0	0	0
Q9P2M4;C9JP26;B4DHF4;F5GXK4;B9A071;Q9P2M4-2	TBC1 domain family member 14	TBC1D14	0	0	0	0	0	0	0	0	2	0	0	0	0	0	0	0	0	0	0	0	525890	0	0	0
Q9UBG0	C-type mannose receptor 2	MRC2	0	0	0	0	0	0	0	0	1	0	0	0	0	0	0	0	0	0	0	0	219840	0	0	0
Q9UID3-2;Q9UID3	Vacuolar protein sorting-associated protein 51 homolog	VPS51	0	0	0	0	0	0	0	0	5	0	0	0	0	0	0	0	0	0	0	0	1027900	0	0	0
Q9UQ35;O60382	Serine/arginine repetitive matrix protein 2	SRRM2;KIAA0324	0	1	0	16	19	15	0	0	0	0	2	0	0	0	0	5682800	37899000	6367100	0	0	0	0	692510	0
Q9Y2X3;B3KN82	Nucleolar protein 58	NOP58	1	6	7	16	14	11	0	1	15	8	12	5	0	1602000	906560	6939800	7352100	5780600	0	0	6032400	4589900	2348700	3740800
Q9Y385;B4DUF8	Ubiquitin-conjugating enzyme E2 J1	UBE2J1	0	0	0	0	0	0	0	0	1	2	6	0	0	0	0	0	0	0	0	0	0	0	2719200	0
Q9Y3P9;Q9Y3P9-2	Rab GTPase-activating protein 1	RABGAP1	0	0	0	0	0	0	0	0	11	0	0	0	0	0	0	0	0	0	0	0	4819200	0	0	0
Q9Y3R4	Sialidase-2	NEU2	0	0	0	0	0	0	0	0	0	0	0	0	0	0	0	0	0	0	0	0	0	0	0	0
Q9Y3T6	R3H and coiled-coil domain-containing protein 1	R3HCC1	1	1	0	0	0	0	0	0	0	0	0	0	0	166080	0	0	0	0	0	0	0	0	0	0
Q9Y5Z9-2;Q9Y5Z9	UbiA prenyltransferase domain-containing protein 1	UBIAD1	0	1	0	0	0	0	0	0	2	1	2	3	0	0	0	0	0	0	0	0	1187500	0	1066000	1508600
Q9Y6D5;B4DYN7;B3KMT7;Q59FR3	Brefeldin A-inhibited guanine nucleotide-exchange protein 2	ARFGEF2	1	0	0	0	0	0	0	0	10	1	0	0	0	0	0	0	0	0	0	0	891220	0	0	0
R4GNB2;R4GN35;B3KXP9;Q5VZ89-5;Q5VZ89-6;Q5VZ89	DENN domain-containing protein 4C	DENND4C	0	0	0	0	0	0	0	0	2	0	0	0	0	0	0	0	0	0	0	0	205820	0	0	0
